# Supplementary material for: Organ-Specific Transcriptome Analysis Identifies Candidate Genes Involved in the Stem Specialization of Bermudagrass (Cynodon dactylon L.)
Source: Front Genet. 2021 Jun 23;12:678673. doi: 10.3389/fgene.2021.678673 (PMC8260954; doi:10.3389/fgene.2021.678673)
Supplement: Supplementary Table 1 — Primers used for RT-qPCR. [file Table_1.XLSX]

## Sheet: Table S1
Table S1. Primers used for RT-qPCR
Gene Name	Forward primer	Reverse primer
PDS1	TGTCTTTACGGCACCAGTTGAT	GGCCAGCTCTTCCATAGTTGC
PHOT1A	TCAAGCTACTGCGGCCGTGTTCTC	ACCGTGTCCTTGTTCCCTTCAGTG
PhyA	ACTGCGGTATGCCTGTGAAT	CCGCCATACTTTGTCCCCATAC
ERF1	ATTGCCAGTTGATTTTCCTAAGC	GAAATAAACGCCCCTCATAATACA
SUD1	CTCCGGCTTGCCTTTGTCCTC	ACGGCCTCCATCATCCCTCTC
GH3.8	CCGCGCCAAGGTCCCCATCGTGT	TGGCGGTCGGGGAGGTGTAGTTGT
JAR1	CGGCGCGTCGGAAGGGTGGAT	CGTCGGCGTGGCTGCTGTAGTC
