# Supplementary material for: Organ-Specific Transcriptome Analysis Identifies Candidate Genes Involved in the Stem Specialization of Bermudagrass (Cynodon dactylon L.)
Source: Front Genet. 2021 Jun 23;12:678673. doi: 10.3389/fgene.2021.678673 (PMC8260954; doi:10.3389/fgene.2021.678673)
Supplement: Supplementary Table 2 — Annotation information of the unigenes in NR database. [file Table_2.XLSX]

## Sheet: Table S2
Table S2. Annotation information of the unigenes in NR database
Gene ID	NCBI accession No.	Species	Annotation
i0_HQ_mixture_c10046/f3p0/749	CAM35490.1	Saccharum officinarum	ethylene responsive transcription factor
i0_HQ_mixture_c100762/f67p0/520	KQK19905.1	Brachypodium distachyon	hypothetical protein BRADI_1g51164
i0_HQ_mixture_c100766/f35p0/899	KXG30711.1	Sorghum bicolor	hypothetical protein SORBI_004G229000
i0_HQ_mixture_c100767/f13p70/884	OEL21451.1	Dichanthelium oligosanthes	hypothetical protein BAE44_0017530
i0_HQ_mixture_c100806/f11p1/941	XP_004983237.1	Setaria italica	PREDICTED: proline-rich protein 4-like
i0_HQ_mixture_c100819/f6p0/705	EAY74614.1	Oryza sativa Indica Group	hypothetical protein OsI_02502
i0_HQ_mixture_c100821/f15p0/976	KQK90214.1	Setaria italica	hypothetical protein SETIT_037315mg
i0_HQ_mixture_c100837/f14p0/841	NP_001150907.1	Zea mays	polcalcin Jun o 2
i0_HQ_mixture_c100838/f13p74/982	XP_004969959.1	Setaria italica	PREDICTED: ras-related protein Rab7
i0_HQ_mixture_c100842/f14p5/861	AQL07106.1	Zea mays	Betaine aldehyde dehydrogenase 2 mitochondrial
i0_HQ_mixture_c100845/f5p0/916	XP_015630967.1	Oryza sativa Japonica Group	PREDICTED: eukaryotic translation initiation factor 5A-2
i0_HQ_mixture_c100855/f3p13/815	ABR26216.1	Oryza sativa Indica Group	vacuolar protein sorting 55 containing protein
i0_HQ_mixture_c100859/f5p6/918	XP_004960249.1	Setaria italica	PREDICTED: protein FATTY ACID EXPORT 7-like
i0_HQ_mixture_c100865/f6p0/839	KXG31032.1	Sorghum bicolor	hypothetical protein SORBI_004G285900
i0_HQ_mixture_c100867/f17p1/960	XP_008652897.1	Zea mays	PREDICTED: proteasome subunit beta type-1 isoform X3
i0_HQ_mixture_c100878/f17p1/733	OEL22246.1	Dichanthelium oligosanthes	Cytochrome b5
i0_HQ_mixture_c100894/f8p2/469	XP_003557931.1	Brachypodium distachyon	PREDICTED: 40S ribosomal protein S21
i0_HQ_mixture_c1009/f13p0/553	XP_002437716.1	Sorghum bicolor	hypothetical protein SORBIDRAFT_10g001270
i0_HQ_mixture_c100920/f5p2/483	XP_015645089.1	Oryza sativa Japonica Group	PREDICTED: uncharacterized protein LOC4343303
i0_HQ_mixture_c100921/f6p0/871	XP_004984572.1	Setaria italica	PREDICTED: uncharacterized protein LOC101766633
i0_HQ_mixture_c100939/f6p0/648	OEL26280.1	Dichanthelium oligosanthes	hypothetical protein BAE44_0012701
i0_HQ_mixture_c10094/f2p22/976	AGT17227.1	Saccharum hybrid cultivar R570	polyamine oxidase
i0_HQ_mixture_c100945/f11p0/787	XP_002463750.1	Sorghum bicolor	hypothetical protein SORBIDRAFT_01g005360
i0_HQ_mixture_c100960/f3p6/997	OEL14064.1	Dichanthelium oligosanthes	REF/SRPP-like protein
i0_HQ_mixture_c100974/f7p1/776	OEL24514.1	Dichanthelium oligosanthes	hypothetical protein BAE44_0014467
i0_HQ_mixture_c100979/f15p2/970	XP_006650439.1	Oryza brachyantha	PREDICTED: protein yippee-like
i0_HQ_mixture_c100986/f5p7/632	XP_015645186.1	Oryza sativa Japonica Group	PREDICTED: uncharacterized protein LOC4343053
i0_HQ_mixture_c100988/f4p1/937	XP_004971093.1	Setaria italica	PREDICTED: truncated transcription factor CAULIFLOWER D-like
i0_HQ_mixture_c101006/f22p0/510	BAS77090.1	Oryza sativa Japonica Group	Os02g0159300
i0_HQ_mixture_c101031/f15p14/531	NP_001151357.1	Zea mays	ATOZI1
i0_HQ_mixture_c101038/f7p0/524	XP_015623481.1	Oryza sativa Japonica Group	PREDICTED: dynein light chain LC6, flagellar outer arm
i0_HQ_mixture_c101042/f15p0/767	XP_006654279.1	Oryza brachyantha	PREDICTED: uncharacterized protein At5g01610-like
i0_HQ_mixture_c101053/f6p7/984	EEC79567.1	Oryza sativa Indica Group	hypothetical protein OsI_20717
i0_HQ_mixture_c101059/f5p0/492	BAS70706.1	Oryza sativa Japonica Group	Os01g0178850
i0_HQ_mixture_c101061/f7p0/914	XP_004968515.1	Setaria italica	PREDICTED: monothiol glutaredoxin-S2
i0_HQ_mixture_c101067/f6p1/794	KQL04289.1	Setaria italica	hypothetical protein SETIT_002731mg
i0_HQ_mixture_c10109/f4p3/582	KQK98672.1	Setaria italica	hypothetical protein SETIT_011988mg, partial
i0_HQ_mixture_c101100/f31p0/971	XP_004958288.1	Setaria italica	PREDICTED: elongation factor 1-delta 1
i0_HQ_mixture_c101173/f4p11/894	NP_001150698.1	Zea mays	mitochondrial import inner membrane translocase subunit Tim17 family protein
i0_HQ_mixture_c101190/f10p35/748	XP_006659209.1	Oryza brachyantha	PREDICTED: copper transport protein ATX1-like
i0_HQ_mixture_c101210/f15p0/867	AQK80886.1	Zea mays	plant/F20M13-60 protein
i0_HQ_mixture_c101221/f12p13/677	XP_004985272.1	Setaria italica	PREDICTED: uncharacterized protein LOC101768131
i0_HQ_mixture_c101236/f14p12/898	NP_001130557.1	Zea mays	uncharacterized protein LOC100191656
i0_HQ_mixture_c101239/f20p0/721	XP_015622447.1	Oryza sativa Japonica Group	PREDICTED: 40S ribosomal protein S26
i0_HQ_mixture_c10124/f18p4/861	XP_014660578.1	Setaria italica	PREDICTED: 60S ribosomal protein L6-3-like
i0_HQ_mixture_c101248/f14p2/809	XP_008674887.1	Zea mays	PREDICTED: ubiquitin-conjugating enzyme E2-17 kDa-like
i0_HQ_mixture_c101277/f4p0/891	XP_004958592.1	Setaria italica	PREDICTED: protein EARLY RESPONSIVE TO DEHYDRATION 15-like
i0_HQ_mixture_c101283/f6p0/902	XP_004958196.1	Setaria italica	PREDICTED: MFP1 attachment factor 1-like
i0_HQ_mixture_c101298/f5p14/702	XP_004977068.1	Setaria italica	PREDICTED: mediator of RNA polymerase II transcription subunit 28
i0_HQ_mixture_c1013/f16p0/794	OEL24945.1	Dichanthelium oligosanthes	Monothiol glutaredoxin-S5
i0_HQ_mixture_c101395/f3p3/385	OEL21896.1	Dichanthelium oligosanthes	Elongation factor 1-delta 1, partial
i0_HQ_mixture_c101407/f12p2/571	XP_004956369.1	Setaria italica	PREDICTED: RPM1-interacting protein 4
i0_HQ_mixture_c101412/f12p3/671	XP_015651366.1	Oryza sativa Japonica Group	PREDICTED: transmembrane protein 50 homolog
i0_HQ_mixture_c10143/f3p1/530	EMT04820.1	Aegilops tauschii	hypothetical protein F775_09400
i0_HQ_mixture_c101434/f18p0/683	XP_015625595.1	Oryza sativa Japonica Group	PREDICTED: peptidyl-prolyl cis-trans isomerase FKBP15-2 isoform X2
i0_HQ_mixture_c101440/f18p1/839	OEL26505.1	Dichanthelium oligosanthes	hypothetical protein BAE44_0012472
i0_HQ_mixture_c101463/f75p4/821	OEL15751.1	Dichanthelium oligosanthes	Oxygen-evolving enhancer protein 3-1, chloroplastic
i0_HQ_mixture_c101506/f10p1/984	XP_015613722.1	Oryza sativa Japonica Group	PREDICTED: uncharacterized protein LOC4349188
i0_HQ_mixture_c101623/f2p1/524	XP_012701721.1	Setaria italica	PREDICTED: protein BOLA2
i0_HQ_mixture_c10165/f3p0/1001	XP_004951716.1	Setaria italica	PREDICTED: CASP-like protein 2C4
i0_HQ_mixture_c101738/f12p0/964	OEL30492.1	Dichanthelium oligosanthes	40S ribosomal protein S5-2
i0_HQ_mixture_c101740/f3p0/797	NP_001131470.1	Zea mays	uncharacterized protein LOC100192805
i0_HQ_mixture_c101767/f2p0/820	OEL32421.1	Dichanthelium oligosanthes	Calvin cycle protein CP12-1, chloroplastic
i0_HQ_mixture_c101769/f2p0/948	ANJ04635.1	Eleusine coracana	NAC transcription factor
i0_HQ_mixture_c101780/f25p7/955	XP_006652131.1	Oryza brachyantha	PREDICTED: heavy metal-associated isoprenylated plant protein 26-like
i0_HQ_mixture_c101784/f14p4/721	EEC67208.1	Oryza sativa Indica Group	hypothetical protein OsI_34094
i0_HQ_mixture_c101792/f7p0/765	XP_006661010.1	Oryza brachyantha	PREDICTED: peptidyl-prolyl cis-trans isomerase CYP19-3 isoform X1
i0_HQ_mixture_c101797/f13p10/792	XP_002455934.1	Sorghum bicolor	hypothetical protein SORBIDRAFT_03g027540
i0_HQ_mixture_c101819/f18p3/767	XP_004953077.1	Setaria italica	PREDICTED: phosphatidyl-N-methylethanolamine N-methyltransferase
i0_HQ_mixture_c101822/f15p0/631	XP_004958018.1	Setaria italica	PREDICTED: dynein light chain 2, cytoplasmic
i0_HQ_mixture_c10183/f2p1/767	AGT15914.1	Saccharum hybrid cultivar R570	regulator of ribonuclease activity A
i0_HQ_mixture_c101856/f20p3/901	KQK19720.1	Brachypodium distachyon	hypothetical protein BRADI_1g49990, partial
i0_HQ_mixture_c101892/f3p0/578	XP_008792664.1	Phoenix dactylifera	PREDICTED: arabinogalactan peptide 16-like
i0_HQ_mixture_c102021/f16p1/538	XP_002447855.1	Sorghum bicolor	hypothetical protein SORBIDRAFT_06g017000
i0_HQ_mixture_c102029/f3p0/439	KJB26287.1	Gossypium raimondii	hypothetical protein B456_004G239000
i0_HQ_mixture_c102052/f25p6/672	APX54930.1	Aeluropus littoralis	transmembrane protein 1
i0_HQ_mixture_c102059/f12p14/978	OEL13985.1	Dichanthelium oligosanthes	Haloacid dehalogenase-like hydrolase domain-containing protein Sgpp
i0_HQ_mixture_c102067/f7p0/799	OEL13451.1	Dichanthelium oligosanthes	hypothetical protein BAE44_0025531
i0_HQ_mixture_c102087/f24p7/797	AAB21531.1	Hordeum vulgare=barley, ssp. vulgare, leaf, cv. Carina, Peptide, 137 aa	thionin
i0_HQ_mixture_c102102/f7p0/939	NP_001149173.1	Zea mays	ubiquitin carboxyl-terminal hydrolase isozyme L3
i0_HQ_mixture_c102103/f6p5/479	XP_004952168.1	Setaria italica	PREDICTED: 60S ribosomal protein L37-1-like
i0_HQ_mixture_c102109/f12p0/945	XP_004975592.1	Setaria italica	PREDICTED: uncharacterized protein LOC101775057
i0_HQ_mixture_c102138/f40p0/758	XP_015638724.1	Oryza sativa Japonica Group	PREDICTED: outer envelope pore protein 16, chloroplastic
i0_HQ_mixture_c102162/f12p0/698	XP_015620879.1	Oryza sativa Japonica Group	PREDICTED: 60S ribosomal protein L18a-like protein
i0_HQ_mixture_c10227/f2p1/940	KQL22914.1	Setaria italica	hypothetical protein SETIT_0307891mg, partial
i0_HQ_mixture_c102274/f50p0/631	OEL35860.1	Dichanthelium oligosanthes	High-light-induced protein, chloroplastic
i0_HQ_mixture_c102278/f23p0/691	OEL14717.1	Dichanthelium oligosanthes	hypothetical protein BAE44_0024264
i0_HQ_mixture_c10233/f6p5/888	KQL26548.1	Setaria italica	hypothetical protein SETIT_031351mg
i0_HQ_mixture_c102332/f5p0/727	XP_004951400.1	Setaria italica	PREDICTED: uncharacterized protein LOC101779099
i0_HQ_mixture_c102545/f4p0/821	XP_002436380.1	Sorghum bicolor	hypothetical protein SORBIDRAFT_10g001515, partial
i0_HQ_mixture_c10264/f3p3/789	XP_006663717.1	Oryza brachyantha	PREDICTED: macrophage migration inhibitory factor homolog isoform X1
i0_HQ_mixture_c102795/f5p0/690	NP_001152452.1	Zea mays	uncharacterized protein LOC100286092 precursor
i0_HQ_mixture_c102840/f2p0/992	XP_002440158.1	Sorghum bicolor	hypothetical protein SORBIDRAFT_09g027020
i0_HQ_mixture_c102886/f4p0/699	KQL25701.1	Setaria italica	hypothetical protein SETIT_032639mg, partial
i0_HQ_mixture_c10292/f2p8/677	XP_015633609.1	Oryza sativa Japonica Group	PREDICTED: DNA-binding protein S1FA2
i0_HQ_mixture_c102976/f15p7/910	XP_004953951.1	Setaria italica	PREDICTED: uncharacterized protein LOC101782465
i0_HQ_mixture_c10298/f5p0/925	XP_003565089.1	Brachypodium distachyon	PREDICTED: protein LAZ1 homolog 1-like
i0_HQ_mixture_c10308/f2p0/491	XP_006656893.1	Oryza brachyantha	PREDICTED: leucine-rich repeat receptor-like serine/threonine/tyrosine-protein kinase SOBIR1
i0_HQ_mixture_c103191/f7p0/862	XP_004952671.1	Setaria italica	PREDICTED: cortical cell-delineating protein-like
i0_HQ_mixture_c10320/f2p1/693	XP_004956500.1	Setaria italica	PREDICTED: ubiquitin-conjugating enzyme E2 variant 1C-like
i0_HQ_mixture_c103210/f13p7/611	KQL03674.1	Setaria italica	hypothetical protein SETIT_003267mg
i0_HQ_mixture_c10322/f3p0/950	XP_002459105.1	Sorghum bicolor	hypothetical protein SORBIDRAFT_03g045890
i0_HQ_mixture_c103286/f3p0/831	ACG30033.1	Zea mays	histone H3
i0_HQ_mixture_c10332/f2p5/628	OEL19527.1	Dichanthelium oligosanthes	hypothetical protein BAE44_0019459
i0_HQ_mixture_c10335/f5p20/875	XP_004985728.1	Setaria italica	PREDICTED: tankyrase-1
i0_HQ_mixture_c10355/f3p7/528	OEL15176.1	Dichanthelium oligosanthes	hypothetical protein BAE44_0023804
i0_HQ_mixture_c10365/f2p0/695	KQK19504.1	Brachypodium distachyon	hypothetical protein BRADI_1g48661
i0_HQ_mixture_c10366/f2p4/819	OEL25554.1	Dichanthelium oligosanthes	PsbP domain-containing protein 2, chloroplastic
i0_HQ_mixture_c103877/f6p0/946	OEL35981.1	Dichanthelium oligosanthes	Protein PHLOEM PROTEIN 2-LIKE A1
i0_HQ_mixture_c10393/f6p0/818	AQL08155.1	Zea mays	Small nuclear ribonucleoprotein SmD3b
i0_HQ_mixture_c10402/f2p0/802	XP_004952695.1	Setaria italica	PREDICTED: skin secretory protein xP2-like
i0_HQ_mixture_c104080/f7p0/974	KXG24382.1	Sorghum bicolor	hypothetical protein SORBI_007G034300
i0_HQ_mixture_c104096/f4p0/490	KXG19274.1	Sorghum bicolor	hypothetical protein SORBI_010G033200
i0_HQ_mixture_c104107/f4p4/784	EMT03295.1	Aegilops tauschii	Calmodulin
i0_HQ_mixture_c10412/f5p16/879	XP_002447952.1	Sorghum bicolor	hypothetical protein SORBIDRAFT_06g018690
i0_HQ_mixture_c10447/f4p0/850	XP_004962245.1	Setaria italica	PREDICTED: signal peptidase complex catalytic subunit SEC11A-like
i0_HQ_mixture_c104501/f2p10/946	XP_002464395.1	Sorghum bicolor	hypothetical protein SORBIDRAFT_01g017510
i0_HQ_mixture_c104503/f2p0/743	OEL17952.1	Dichanthelium oligosanthes	hypothetical protein BAE44_0021029
i0_HQ_mixture_c104511/f4p0/522	ACF80495.1	Zea mays	unknown
i0_HQ_mixture_c10453/f12p0/666	XP_004976306.1	Setaria italica	PREDICTED: UPF0426 protein At1g28150, chloroplastic
i0_HQ_mixture_c104537/f2p0/802	XP_015627601.1	Oryza sativa Japonica Group	PREDICTED: GTPase activating protein 1
i0_HQ_mixture_c10454/f2p0/533	OEL35559.1	Dichanthelium oligosanthes	hypothetical protein BAE44_0003423
i0_HQ_mixture_c104543/f2p0/721	XP_004960498.1	Setaria italica	PREDICTED: uncharacterized protein LOC101762940
i0_HQ_mixture_c104545/f2p0/887	XP_002456870.1	Sorghum bicolor	hypothetical protein SORBIDRAFT_03g044290
i0_HQ_mixture_c104569/f2p0/797	ACG31582.1	Zea mays	MFS18 protein precursor
i0_HQ_mixture_c10464/f5p0/578	XP_019069874.1	Solanum lycopersicum	PREDICTED: uncharacterized protein LOC101252889
i0_HQ_mixture_c10466/f5p0/904	XP_015632420.1	Oryza sativa Japonica Group	PREDICTED: chaperone protein dnaJ 20, chloroplastic
i0_HQ_mixture_c10470/f2p0/712	OEL27205.1	Dichanthelium oligosanthes	hypothetical protein BAE44_0011777
i0_HQ_mixture_c104706/f2p0/569	XP_004983593.1	Setaria italica	PREDICTED: protein WIR1A-like
i0_HQ_mixture_c104714/f2p0/506	XP_004956892.1	Setaria italica	PREDICTED: protein TIFY 10A
i0_HQ_mixture_c104715/f4p152/737	XP_004953077.1	Setaria italica	PREDICTED: phosphatidyl-N-methylethanolamine N-methyltransferase
i0_HQ_mixture_c10472/f2p0/826	XP_004962760.1	Setaria italica	PREDICTED: probable prefoldin subunit 3
i0_HQ_mixture_c104724/f2p0/637	EEE58116.1	Oryza sativa Japonica Group	hypothetical protein OsJ_09005
i0_HQ_mixture_c104761/f2p0/959	XP_004987307.2	Setaria italica	PREDICTED: peptide methionine sulfoxide reductase B1, chloroplastic
i0_HQ_mixture_c104765/f3p0/863	XP_006657890.1	Oryza brachyantha	PREDICTED: putative yippee-like protein Os10g0369500
i0_HQ_mixture_c104816/f2p0/607	XP_015634225.1	Oryza sativa Japonica Group	PREDICTED: mitochondrial import inner membrane translocase subunit Tim13-like
i0_HQ_mixture_c104818/f2p0/738	ACL50298.1	Zea mays	SUMO1b protein
i0_HQ_mixture_c104826/f3p0/739	XP_004968570.1	Setaria italica	PREDICTED: uncharacterized protein LOC101753822
i0_HQ_mixture_c104855/f2p0/875	KXG38069.1	Sorghum bicolor	hypothetical protein SORBI_001G174700
i0_HQ_mixture_c104879/f2p0/947	KQL05818.1	Setaria italica	hypothetical protein SETIT_002552mg
i0_HQ_mixture_c104881/f2p7/688	XP_002437761.1	Sorghum bicolor	hypothetical protein SORBIDRAFT_10g002180
i0_HQ_mixture_c104883/f2p0/452	OEL29369.1	Dichanthelium oligosanthes	hypothetical protein BAE44_0009611
i0_HQ_mixture_c10492/f8p0/585	KQL07610.1	Setaria italica	hypothetical protein SETIT_003469mg
i0_HQ_mixture_c10510/f4p0/707	XP_004952634.1	Setaria italica	PREDICTED: zinc finger A20 and AN1 domain-containing stress-associated protein 5-like
i0_HQ_mixture_c10522/f2p0/765	ADE77564.1	Picea sitchensis	unknown
i0_HQ_mixture_c105479/f2p0/991	AGT17227.1	Saccharum hybrid cultivar R570	polyamine oxidase
i0_HQ_mixture_c105511/f2p7/840	KQK88194.1	Setaria italica	hypothetical protein SETIT_037339mg
i0_HQ_mixture_c10558/f3p0/647	XP_002448073.1	Sorghum bicolor	hypothetical protein SORBIDRAFT_06g020530
i0_HQ_mixture_c10560/f5p5/685	XP_004965523.1	Setaria italica	PREDICTED: uncharacterized protein LOC101763109 isoform X4
i0_HQ_mixture_c10573/f2p17/677	XP_002454325.1	Sorghum bicolor	hypothetical protein SORBIDRAFT_04g028710
i0_HQ_mixture_c10593/f2p1/774	OEL28806.1	Dichanthelium oligosanthes	hypothetical protein BAE44_0010177
i0_HQ_mixture_c105945/f2p0/923	XP_004983858.2	Setaria italica	PREDICTED: uncharacterized protein LOC101764179
i0_HQ_mixture_c10611/f4p0/762	XP_004951667.1	Setaria italica	PREDICTED: homeobox protein knotted-1-like 2
i0_HQ_mixture_c106263/f2p0/831	OEL12978.1	Dichanthelium oligosanthes	COBW domain-containing protein 1
i0_HQ_mixture_c10628/f4p0/848	XP_004962538.1	Setaria italica	PREDICTED: uncharacterized protein LOC101768505
i0_HQ_mixture_c106531/f2p2/848	OEL33777.1	Dichanthelium oligosanthes	putative glutathione S-transferase GSTU6
i0_HQ_mixture_c10654/f2p14/565	XP_002489129.1	Sorghum bicolor	hypothetical protein SORBIDRAFT_0019s004510
i0_HQ_mixture_c106840/f2p3/718	OEL18896.1	Dichanthelium oligosanthes	hypothetical protein BAE44_0020085
i0_HQ_mixture_c106942/f2p0/626	XP_015641552.1	Oryza sativa Japonica Group	PREDICTED: 39S ribosomal protein L47, mitochondrial
i0_HQ_mixture_c10714/f4p0/756	OEL34607.1	Dichanthelium oligosanthes	hypothetical protein BAE44_0004374
i0_HQ_mixture_c107403/f3p0/646	OAY79190.1	Ananas comosus	60S ribosomal protein L34
i0_HQ_mixture_c10781/f4p0/778	AMN87017.1	Paspalum vaginatum	hypothetical protein
i0_HQ_mixture_c107915/f2p19/892	XP_020088689.1	Ananas comosus	protein PEROXIN-4
i0_HQ_mixture_c108064/f2p0/835	BAJ88445.1	Hordeum vulgare subsp. vulgare	predicted protein
i0_HQ_mixture_c108213/f2p0/910	ACG26495.1	Zea mays	hypothetical protein
i0_HQ_mixture_c10823/f4p0/790	AAU84431.1	Oryza sativa Japonica Group	blue copper-binding protein
i0_HQ_mixture_c10846/f8p4/591	ACG29909.1	Zea mays	PTD008 protein
i0_HQ_mixture_c108499/f2p0/988	XP_012701698.1	Setaria italica	PREDICTED: probably inactive leucine-rich repeat receptor-like protein kinase At5g48380
i0_HQ_mixture_c10861/f4p0/791	XP_004951434.1	Setaria italica	PREDICTED: uncharacterized protein LOC101758554
i0_HQ_mixture_c108744/f2p0/839	OEL22962.1	Dichanthelium oligosanthes	Uncharacterized protein BAE44_0016020
i0_HQ_mixture_c10890/f7p1/927	XP_004984318.1	Setaria italica	PREDICTED: probable glutathione peroxidase 4
i0_HQ_mixture_c10896/f2p1/802	OEL34285.1	Dichanthelium oligosanthes	hypothetical protein BAE44_0004700
i0_HQ_mixture_c10902/f2p0/905	OEL30419.1	Dichanthelium oligosanthes	hypothetical protein BAE44_0008563
i0_HQ_mixture_c109104/f2p0/694	XP_015628525.1	Oryza sativa Japonica Group	PREDICTED: chaperone protein DnaJ
i0_HQ_mixture_c10931/f6p0/708	OEL22901.1	Dichanthelium oligosanthes	hypothetical protein BAE44_0016078
i0_HQ_mixture_c109387/f3p0/856	XP_002442010.1	Sorghum bicolor	hypothetical protein SORBIDRAFT_08g007120
i0_HQ_mixture_c10948/f2p0/603	XP_004965500.1	Setaria italica	PREDICTED: uncharacterized protein LOC101754725
i0_HQ_mixture_c10964/f2p0/529	XP_015948775.1	Arachis duranensis	PREDICTED: small nuclear ribonucleoprotein E-like
i0_HQ_mixture_c10976/f3p7/738	XP_004981353.1	Setaria italica	PREDICTED: cytochrome b-c1 complex subunit 7-like
i0_HQ_mixture_c10993/f6p0/724	XP_004958091.1	Setaria italica	PREDICTED: uncharacterized protein At4g14342
i0_HQ_mixture_c11004/f6p4/766	XP_002438345.1	Sorghum bicolor	hypothetical protein SORBIDRAFT_10g013000
i0_HQ_mixture_c11013/f5p2/674	AQK79349.1	Zea mays	Preprotein translocase Sec Sec61-beta subunit protein
i0_HQ_mixture_c11017/f2p0/728	XP_008653451.1	Zea mays	PREDICTED: flowering-promoting factor 1-like protein 5
i0_HQ_mixture_c110368/f3p0/761	XP_003580038.1	Brachypodium distachyon	PREDICTED: mitochondrial pyruvate carrier 4
i0_HQ_mixture_c110387/f2p0/889	XP_004962388.1	Setaria italica	PREDICTED: uncharacterized protein LOC101763763
i0_HQ_mixture_c11039/f5p0/994	NP_001151675.1	Zea mays	calcium binding EF-hand protein precursor
i0_HQ_mixture_c11040/f2p11/557	KQK87750.1	Setaria italica	hypothetical protein SETIT_038409mg
i0_HQ_mixture_c11044/f3p10/641	XP_004978703.1	Setaria italica	PREDICTED: uncharacterized protein LOC101756992
i0_HQ_mixture_c11053/f6p5/739	XP_015632686.1	Oryza sativa Japonica Group	PREDICTED: probable prefoldin subunit 4
i0_HQ_mixture_c11069/f5p5/537	OEL13543.1	Dichanthelium oligosanthes	Biogenesis of lysosome-related organelles complex 1 subunit 2
i0_HQ_mixture_c11090/f16p0/822	NP_001168753.1	Zea mays	uncharacterized protein LOC100382548
i0_HQ_mixture_c11105/f5p0/589	ABK21382.1	Picea sitchensis	unknown
i0_HQ_mixture_c11155/f5p1/489	KQL28272.1	Setaria italica	hypothetical protein SETIT_019143mg, partial
i0_HQ_mixture_c11165/f2p2/701	ADD60680.1	Oryza australiensis	putative nucleolar protein family a member 2
i0_HQ_mixture_c111664/f2p0/767	XP_002455518.1	Sorghum bicolor	hypothetical protein SORBIDRAFT_03g012530
i0_HQ_mixture_c11172/f3p0/886	XP_012704674.1	Setaria italica	PREDICTED: FAD-linked sulfhydryl oxidase ERV1
i0_HQ_mixture_c11174/f5p7/745	OEL22246.1	Dichanthelium oligosanthes	Cytochrome b5
i0_HQ_mixture_c111900/f2p0/682	OEL25582.1	Dichanthelium oligosanthes	hypothetical protein BAE44_0013398
i0_HQ_mixture_c11199/f3p0/900	XP_004983067.1	Setaria italica	PREDICTED: protein CutA 1, chloroplastic-like isoform X2
i0_HQ_mixture_c11201/f2p3/984	XP_004985347.1	Setaria italica	PREDICTED: CASP-like protein 2U2
i0_HQ_mixture_c112171/f2p0/892	BAF13378.1	Oryza sativa Japonica Group	Os03g0782400
i0_HQ_mixture_c11230/f2p0/611	OEL25629.1	Dichanthelium oligosanthes	hypothetical protein BAE44_0013353
i0_HQ_mixture_c11243/f5p2/925	XP_004966438.1	Setaria italica	PREDICTED: auxin-responsive protein SAUR32
i0_HQ_mixture_c112714/f2p0/653	XP_002454161.1	Sorghum bicolor	hypothetical protein SORBIDRAFT_04g025750
i0_HQ_mixture_c11272/f4p0/524	OEL36935.1	Dichanthelium oligosanthes	hypothetical protein BAE44_0002046
i0_HQ_mixture_c11278/f2p0/958	OEL16455.1	Dichanthelium oligosanthes	Homeobox-leucine zipper protein HOX15
i0_HQ_mixture_c11289/f3p0/904	ACF85664.1	Zea mays	unknown
i0_HQ_mixture_c113178/f2p0/898	XP_004966438.1	Setaria italica	PREDICTED: auxin-responsive protein SAUR32
i0_HQ_mixture_c11326/f11p3/708	BAF16926.2	Oryza sativa Japonica Group	Os05g0244600, partial
i0_HQ_mixture_c113302/f2p0/959	EEC79567.1	Oryza sativa Indica Group	hypothetical protein OsI_20717
i0_HQ_mixture_c11334/f9p7/828	XP_008805908.1	Phoenix dactylifera	PREDICTED: blue copper protein-like
i0_HQ_mixture_c113385/f3p0/609	KXG23762.1	Sorghum bicolor	hypothetical protein SORBI_008G137000
i0_HQ_mixture_c113752/f2p0/893	XP_004973471.1	Setaria italica	PREDICTED: uncharacterized protein LOC101784230
i0_HQ_mixture_c11377/f5p0/984	XP_002439483.1	Sorghum bicolor	hypothetical protein SORBIDRAFT_09g007940
i0_HQ_mixture_c11382/f4p11/777	OEL31805.1	Dichanthelium oligosanthes	hypothetical protein BAE44_0007188
i0_HQ_mixture_c11388/f4p0/762	XP_015627606.1	Oryza sativa Japonica Group	PREDICTED: putative 4-hydroxy-4-methyl-2-oxoglutarate aldolase 2 isoform X2
i0_HQ_mixture_c11397/f7p17/916	NP_001136673.1	Zea mays	uncharacterized protein LOC100216802
i0_HQ_mixture_c11405/f4p4/1006	XP_004966304.1	Setaria italica	PREDICTED: OTU domain-containing protein DDB_G0284757-like
i0_HQ_mixture_c11409/f2p0/649	XP_002454650.1	Sorghum bicolor	hypothetical protein SORBIDRAFT_04g034790
i0_HQ_mixture_c11410/f2p0/684	KQK87594.1	Setaria italica	hypothetical protein SETIT_038733mg, partial
i0_HQ_mixture_c114130/f2p0/619	EAZ03660.1	Oryza sativa Indica Group	hypothetical protein OsI_25795
i0_HQ_mixture_c114229/f2p0/613	OEL28572.1	Dichanthelium oligosanthes	hypothetical protein BAE44_0010407
i0_HQ_mixture_c11447/f2p0/963	XP_004953225.1	Setaria italica	PREDICTED: uncharacterized protein LOC101774508 isoform X1
i0_HQ_mixture_c11449/f3p65/873	XP_015620603.1	Oryza sativa Japonica Group	PREDICTED: 50S ribosomal protein HLP, mitochondrial
i0_HQ_mixture_c114603/f2p0/559	OEL17931.1	Dichanthelium oligosanthes	putative aldo-keto reductase 2
i0_HQ_mixture_c114769/f2p2/981	XP_002468166.1	Sorghum bicolor	hypothetical protein SORBIDRAFT_01g040820
i0_HQ_mixture_c11490/f2p1/676	EEC78064.1	Oryza sativa Indica Group	hypothetical protein OsI_17524
i0_HQ_mixture_c114963/f2p6/484	XP_004968056.1	Setaria italica	PREDICTED: Bowman-Birk type wound-induced proteinase inhibitor WIP1-like
i0_HQ_mixture_c11520/f9p0/811	XP_004985621.1	Setaria italica	PREDICTED: uncharacterized protein LOC101764334
i0_HQ_mixture_c11530/f3p3/701	XP_004965523.1	Setaria italica	PREDICTED: uncharacterized protein LOC101763109 isoform X4
i0_HQ_mixture_c11533/f3p0/702	XP_004958487.1	Setaria italica	PREDICTED: uncharacterized protein LOC101767395
i0_HQ_mixture_c11549/f15p0/581	EMT04073.1	Aegilops tauschii	hypothetical protein F775_11885
i0_HQ_mixture_c115574/f2p2/477	XP_015649059.1	Oryza sativa Japonica Group	PREDICTED: LYR motif-containing protein 4
i0_HQ_mixture_c115606/f2p0/633	XP_012702724.1	Setaria italica	PREDICTED: uncharacterized protein LOC101766165 isoform X1
i0_HQ_mixture_c11566/f2p0/468	NP_001152088.2	Zea mays	ABA-responsive protein
i0_HQ_mixture_c11571/f2p0/680	XP_002467725.1	Sorghum bicolor	hypothetical protein SORBIDRAFT_01g033090
i0_HQ_mixture_c11578/f4p0/858	XP_004983320.1	Setaria italica	PREDICTED: uncharacterized protein LOC101773911
i0_HQ_mixture_c11579/f2p4/755	XP_004971310.1	Setaria italica	PREDICTED: uncharacterized protein LOC101757594
i0_HQ_mixture_c11623/f2p0/714	XP_012704640.1	Setaria italica	PREDICTED: putative glycine-rich cell wall structural protein 1
i0_HQ_mixture_c116612/f2p0/559	NP_001152595.1	Zea mays	uncharacterized protein LOC100286235 precursor
i0_HQ_mixture_c116636/f3p0/726	OEL12821.1	Dichanthelium oligosanthes	60S ribosomal protein L27-3
i0_HQ_mixture_c11672/f3p0/550	XP_015634341.1	Oryza sativa Japonica Group	PREDICTED: copper transport protein ATX1
i0_HQ_mixture_c116815/f2p0/790	XP_006663955.1	Oryza brachyantha	PREDICTED: ribulose bisphosphate carboxylase small chain, chloroplastic-like
i0_HQ_mixture_c116864/f2p0/710	KQK96528.1	Setaria italica	hypothetical protein SETIT_012573mg
i0_HQ_mixture_c116937/f2p0/820	OEL18569.1	Dichanthelium oligosanthes	Protein CURVATURE THYLAKOID 1A, chloroplastic
i0_HQ_mixture_c117320/f2p0/963	XP_004967724.1	Setaria italica	PREDICTED: cysteine proteinase inhibitor 12
i0_HQ_mixture_c11748/f2p0/1000	OEL18517.1	Dichanthelium oligosanthes	Cysteine-rich repeat secretory protein 55
i0_HQ_mixture_c11749/f8p14/868	ONM04607.1	Zea mays	ATP-dependent Clp protease adapter protein CLPS1 chloroplastic
i0_HQ_mixture_c117732/f2p0/648	BAJ92045.1	Hordeum vulgare subsp. vulgare	predicted protein
i0_HQ_mixture_c11775/f4p2/787	XP_012703262.2	Setaria italica	PREDICTED: uncharacterized protein LOC101775038
i0_HQ_mixture_c11778/f9p3/782	OEL13391.1	Dichanthelium oligosanthes	UPF0098 protein
i0_HQ_mixture_c11787/f12p0/778	NP_001150162.1	Zea mays	fiber protein Fb19
i0_HQ_mixture_c117874/f2p0/875	NP_001149564.1	Zea mays	OB-fold nucleic acid binding domain containing protein
i0_HQ_mixture_c118102/f2p0/496	XP_002445511.1	Sorghum bicolor	hypothetical protein SORBIDRAFT_07g020770
i0_HQ_mixture_c11818/f2p2/883	XP_002452564.1	Sorghum bicolor	hypothetical protein SORBIDRAFT_04g028190
i0_HQ_mixture_c11862/f11p7/677	OEL16465.1	Dichanthelium oligosanthes	hypothetical protein BAE44_0022516
i0_HQ_mixture_c11867/f3p0/550	EMT23173.1	Aegilops tauschii	Cytochrome b-c1 complex subunit 6
i0_HQ_mixture_c11872/f2p5/893	NP_001147641.1	Zea mays	uncharacterized protein LOC100281250
i0_HQ_mixture_c119264/f3p2/716	KQK88194.1	Setaria italica	hypothetical protein SETIT_037339mg
i0_HQ_mixture_c11930/f13p0/833	XP_004984318.1	Setaria italica	PREDICTED: probable glutathione peroxidase 4
i0_HQ_mixture_c119401/f6p0/443	EAY73360.1	Oryza sativa Indica Group	hypothetical protein OsI_01239
i0_HQ_mixture_c11974/f2p4/972	AEV41095.1	Oryza officinalis	putative heavy metal transport/detoxification protein
i0_HQ_mixture_c119753/f4p0/693	XP_004951625.1	Setaria italica	PREDICTED: uncharacterized protein LOC101767624
i0_HQ_mixture_c11987/f2p4/915	KQJ94381.1	Brachypodium distachyon	hypothetical protein BRADI_3g10200
i0_HQ_mixture_c11988/f2p2/806	XP_004952517.1	Setaria italica	PREDICTED: uncharacterized protein LOC101761261
i0_HQ_mixture_c11998/f3p0/655	XP_002442777.1	Sorghum bicolor	hypothetical protein SORBIDRAFT_08g002700
i0_HQ_mixture_c120007/f2p0/418	KQL14537.1	Setaria italica	hypothetical protein SETIT_023623mg
i0_HQ_mixture_c120064/f2p0/289	XP_004982124.1	Setaria italica	PREDICTED: 1,4-dihydroxy-2-naphthoyl-CoA thioesterase 1-like isoform X1
i0_HQ_mixture_c120107/f2p0/363	XP_002443244.1	Sorghum bicolor	hypothetical protein SORBIDRAFT_08g016260
i0_HQ_mixture_c120115/f7p0/917	OAY68277.1	Ananas comosus	Ubiquitin-conjugating enzyme E2 2
i0_HQ_mixture_c12023/f2p0/903	XP_008653717.1	Zea mays	PREDICTED: ethylene-responsive transcription factor 15-like
i0_HQ_mixture_c120274/f2p3/340	XP_015610840.1	Oryza sativa Japonica Group	PREDICTED: upstream activation factor subunit spp27
i0_HQ_mixture_c120291/f3p0/922	KXG39746.1	Sorghum bicolor	hypothetical protein SORBI_001G432100
i0_HQ_mixture_c120302/f2p0/247	XP_002438902.1	Sorghum bicolor	hypothetical protein SORBIDRAFT_10g027950
i0_HQ_mixture_c120304/f2p9/266	BAS73583.1	Oryza sativa Japonica Group	Os01g0666950
i0_HQ_mixture_c12037/f2p0/769	XP_004961539.1	Setaria italica	PREDICTED: carnosine N-methyltransferase-like
i0_HQ_mixture_c120373/f2p0/337	XP_004985970.1	Setaria italica	PREDICTED: riboflavin biosynthesis protein PYRD, chloroplastic
i0_HQ_mixture_c12047/f2p10/943	KQL15160.1	Setaria italica	hypothetical protein SETIT_023113mg
i0_HQ_mixture_c12053/f4p49/916	OEL31851.1	Dichanthelium oligosanthes	Cysteine proteinase inhibitor
i0_HQ_mixture_c12062/f3p0/487	KQK96356.1	Setaria italica	hypothetical protein SETIT_011531mg
i0_HQ_mixture_c12076/f2p0/699	ACL50298.1	Zea mays	SUMO1b protein
i0_HQ_mixture_c1208/f16p0/817	EES18478.2	Sorghum bicolor	hypothetical protein SORBI_009G193800
i0_HQ_mixture_c12092/f2p1/771	OEL38059.1	Dichanthelium oligosanthes	hypothetical protein BAE44_0000923
i0_HQ_mixture_c12131/f5p0/865	XP_020088689.1	Ananas comosus	protein PEROXIN-4
i0_HQ_mixture_c12197/f3p0/865	XP_002458325.1	Sorghum bicolor	hypothetical protein SORBIDRAFT_03g031300
i0_HQ_mixture_c12223/f5p0/882	XP_004964584.1	Setaria italica	PREDICTED: uncharacterized protein LOC101782537
i0_HQ_mixture_c12236/f5p0/725	XP_004981308.1	Setaria italica	PREDICTED: splicing factor 3B subunit 6-like protein
i0_HQ_mixture_c12237/f2p1/983	OEL28635.1	Dichanthelium oligosanthes	hypothetical protein BAE44_0010344
i0_HQ_mixture_c12260/f6p4/675	NP_001146968.1	Zea mays	ribosomal protein S24
i0_HQ_mixture_c12264/f3p34/543	XP_004981873.1	Setaria italica	PREDICTED: uncharacterized protein LOC101773898
i0_HQ_mixture_c12265/f11p0/478	OEL29369.1	Dichanthelium oligosanthes	hypothetical protein BAE44_0009611
i0_HQ_mixture_c12268/f10p0/788	BAF20135.2	Oryza sativa Japonica Group	Os06g0650100, partial
i0_HQ_mixture_c12273/f4p7/980	OEL33254.1	Dichanthelium oligosanthes	hypothetical protein BAE44_0005727
i0_HQ_mixture_c12299/f3p0/964	ONM08008.1	Zea mays	Late embryogenesis abundant (LEA) hydroxyproline-rich glycoprotein family
i0_HQ_mixture_c12309/f9p0/850	AIN39808.1	Zoysia matrella	hypothetical protein
i0_HQ_mixture_c12343/f8p0/882	XP_006664223.1	Oryza brachyantha	PREDICTED: actin-depolymerizing factor 11
i0_HQ_mixture_c123567/f3p0/459	AQK57770.1	Zea mays	Ankyrin repeat domain-containing protein 2A
i0_HQ_mixture_c12358/f2p15/694	XP_004969298.1	Setaria italica	PREDICTED: uncharacterized protein LOC101785808
i0_HQ_mixture_c12376/f4p1/534	XP_004968056.1	Setaria italica	PREDICTED: Bowman-Birk type wound-induced proteinase inhibitor WIP1-like
i0_HQ_mixture_c12391/f2p0/871	EMT33837.1	Aegilops tauschii	hypothetical protein F775_23478
i0_HQ_mixture_c12399/f2p0/921	OEL32539.1	Dichanthelium oligosanthes	hypothetical protein BAE44_0006439
i0_HQ_mixture_c12402/f4p3/794	XP_004984757.1	Setaria italica	PREDICTED: ATP synthase subunit b', chloroplastic
i0_HQ_mixture_c12405/f2p20/496	BAK03491.1	Hordeum vulgare subsp. vulgare	predicted protein
i0_HQ_mixture_c12406/f3p0/660	KQL01045.1	Setaria italica	hypothetical protein SETIT_015044mg, partial
i0_HQ_mixture_c12407/f3p3/611	XP_002448011.1	Sorghum bicolor	hypothetical protein SORBIDRAFT_06g019625
i0_HQ_mixture_c12446/f2p0/998	XP_004966104.1	Setaria italica	PREDICTED: glutathione transferase GST 23-like
i0_HQ_mixture_c12479/f3p1/446	JAT62563.1	Anthurium amnicola	Glucose-repressible gene protein, partial
i0_HQ_mixture_c1248/f32p0/740	OEL34622.1	Dichanthelium oligosanthes	putative GPI-anchored protein
i0_HQ_mixture_c12484/f2p8/944	OEL15329.1	Dichanthelium oligosanthes	hypothetical protein BAE44_0023652
i0_HQ_mixture_c12485/f8p0/615	OEL14833.1	Dichanthelium oligosanthes	hypothetical protein BAE44_0024150
i0_HQ_mixture_c12519/f3p3/724	KXG33784.1	Sorghum bicolor	hypothetical protein SORBI_003G371400
i0_HQ_mixture_c12542/f3p1/569	ACG29441.1	Zea mays	hypothetical protein
i0_HQ_mixture_c12548/f3p3/684	KQL09402.1	Setaria italica	hypothetical protein SETIT_007276mg
i0_HQ_mixture_c12564/f3p5/759	AEV43309.1	Zoysia japonica	Cu/Zn superoxide dismutase
i0_HQ_mixture_c12576/f3p0/999	XP_004983084.1	Setaria italica	PREDICTED: uncharacterized protein LOC101778643
i0_HQ_mixture_c12583/f3p9/873	XP_004955435.1	Setaria italica	PREDICTED: formin-2-like
i0_HQ_mixture_c12598/f4p11/830	NP_001152223.1	Zea mays	salt tolerant protein
i0_HQ_mixture_c12603/f6p4/815	XP_004976199.1	Setaria italica	PREDICTED: uncharacterized protein At4g13200, chloroplastic
i0_HQ_mixture_c1261/f16p7/718	NP_001183565.1	Zea mays	uncharacterized protein LOC100502158
i0_HQ_mixture_c12613/f2p0/665	XP_002440154.1	Sorghum bicolor	hypothetical protein SORBIDRAFT_09g026960
i0_HQ_mixture_c1264/f21p0/956	XP_003568971.1	Brachypodium distachyon	PREDICTED: RNA-binding protein 8A
i0_HQ_mixture_c126521/f5p10/696	XP_015695485.1	Oryza brachyantha	PREDICTED: mediator of RNA polymerase II transcription subunit 21
i0_HQ_mixture_c12656/f2p0/670	OEL30387.1	Dichanthelium oligosanthes	Tetraspanin-2
i0_HQ_mixture_c12675/f3p0/731	XP_004979692.1	Setaria italica	PREDICTED: uncharacterized protein LOC101783327
i0_HQ_mixture_c12699/f8p0/813	XP_002462120.1	Sorghum bicolor	hypothetical protein SORBIDRAFT_02g019480
i0_HQ_mixture_c12709/f3p0/907	OEL37458.1	Dichanthelium oligosanthes	Pathogenesis-related protein PR-1
i0_HQ_mixture_c12710/f2p43/880	XP_004965941.1	Setaria italica	PREDICTED: uncharacterized protein LOC101761101
i0_HQ_mixture_c12713/f6p17/724	NP_001296822.1	Zea mays	sulfiredoxin, chloroplastic/mitochondrial
i0_HQ_mixture_c12724/f3p0/974	KXG34110.1	Sorghum bicolor	hypothetical protein SORBI_003G424800
i0_HQ_mixture_c12737/f6p0/583	XP_006656510.2	Oryza brachyantha	PREDICTED: 1,4-alpha-glucan-branching enzyme, chloroplastic/amyloplastic
i0_HQ_mixture_c12745/f2p1/693	BAH94221.1	Oryza sativa Japonica Group	Os08g0278966
i0_HQ_mixture_c12774/f6p0/811	OEL15727.1	Dichanthelium oligosanthes	hypothetical protein BAE44_0023253
i0_HQ_mixture_c1280/f26p0/830	EER95729.2	Sorghum bicolor	hypothetical protein SORBI_002G004000
i0_HQ_mixture_c12870/f2p0/826	XP_002438611.1	Sorghum bicolor	hypothetical protein SORBIDRAFT_10g022780
i0_HQ_mixture_c12879/f3p3/1003	XP_015643271.1	Oryza sativa Japonica Group	PREDICTED: DNA-binding protein MNB1B
i0_HQ_mixture_c12907/f3p14/810	XP_004964822.1	Setaria italica	PREDICTED: transcription elongation factor 1 homolog
i0_HQ_mixture_c129500/f59p0/778	KQL03857.1	Setaria italica	hypothetical protein SETIT_002695mg
i0_HQ_mixture_c129501/f24p0/987	KXG33531.1	Sorghum bicolor	hypothetical protein SORBI_003G319700
i0_HQ_mixture_c129502/f25p0/664	XP_002446445.1	Sorghum bicolor	hypothetical protein SORBIDRAFT_06g016160
i0_HQ_mixture_c129505/f28p0/969	XP_004953931.1	Setaria italica	PREDICTED: ATP synthase delta chain, chloroplastic
i0_HQ_mixture_c129507/f14p0/809	XP_015613220.1	Oryza sativa Japonica Group	PREDICTED: uncharacterized protein LOC4348445
i0_HQ_mixture_c129509/f15p0/704	XP_004971177.1	Setaria italica	PREDICTED: flowering-promoting factor 1-like protein 2
i0_HQ_mixture_c129511/f16p0/670	XP_004951625.1	Setaria italica	PREDICTED: uncharacterized protein LOC101767624
i0_HQ_mixture_c129517/f6p0/753	XP_008661397.1	Zea mays	PREDICTED: uncharacterized protein LOC100193106 isoform X1
i0_HQ_mixture_c129520/f15p0/955	XP_004982999.1	Setaria italica	PREDICTED: zinc finger CCCH domain-containing protein 69-like
i0_HQ_mixture_c129525/f19p0/598	YP_009326257.1	Chloris truncata	cytochrome c heme attachment protein (chloroplast)
i0_HQ_mixture_c129529/f11p0/812	XP_004976866.1	Setaria italica	PREDICTED: autophagy-related protein 8C-like
i0_HQ_mixture_c129531/f10p12/846	OEL12821.1	Dichanthelium oligosanthes	60S ribosomal protein L27-3
i0_HQ_mixture_c129532/f6p0/607	XP_004959913.1	Setaria italica	PREDICTED: acyl-coenzyme A thioesterase 13-like
i0_HQ_mixture_c129534/f10p0/733	XP_004953689.1	Setaria italica	PREDICTED: fatty acid desaturase DES2
i0_HQ_mixture_c129551/f12p0/905	XP_015640023.1	Oryza sativa Japonica Group	PREDICTED: uncharacterized protein LOC4338962 isoform X1
i0_HQ_mixture_c129562/f5p4/758	XP_004974006.1	Setaria italica	PREDICTED: nuclear transport factor 2
i0_HQ_mixture_c129563/f3p0/702	KXG22935.1	Sorghum bicolor	hypothetical protein SORBI_008G030600
i0_HQ_mixture_c129573/f25p0/788	XP_004953293.1	Setaria italica	PREDICTED: cytochrome b5 isoform E-like
i0_HQ_mixture_c129589/f7p0/738	XP_004964360.1	Setaria italica	PREDICTED: 40S ribosomal protein S15a-5-like
i0_HQ_mixture_c129602/f3p0/441	XP_006662749.1	Oryza brachyantha	PREDICTED: protein YLS9-like
i0_HQ_mixture_c12961/f4p0/968	OEL35496.1	Dichanthelium oligosanthes	LOB domain-containing protein 29
i0_HQ_mixture_c129621/f3p0/568	XP_015631394.1	Oryza sativa Japonica Group	PREDICTED: 40S ribosomal protein S7-like
i0_HQ_mixture_c129627/f8p0/675	XP_004958669.1	Setaria italica	PREDICTED: uncharacterized protein LOC101771421
i0_HQ_mixture_c129638/f12p0/677	KQK88229.1	Setaria italica	hypothetical protein SETIT_037925mg
i0_HQ_mixture_c129641/f7p0/915	XP_003577811.1	Brachypodium distachyon	PREDICTED: abscisic stress-ripening protein 3-like
i0_HQ_mixture_c129658/f2p0/714	XP_015695485.1	Oryza brachyantha	PREDICTED: mediator of RNA polymerase II transcription subunit 21
i0_HQ_mixture_c129660/f8p0/694	A2WKP3.1	Oryza sativa Indica Group	RecName: Full=Histone H2B.3
i0_HQ_mixture_c129665/f18p6/663	ACG30982.1	Zea mays	NADH ubiquinone oxidoreductase B22-like subunit
i0_HQ_mixture_c129670/f3p0/968	KQL24598.1	Setaria italica	hypothetical protein SETIT_031106mg
i0_HQ_mixture_c129678/f14p0/767	XP_004985172.1	Cu-Zn	PREDICTED: superoxide dismutase
i0_HQ_mixture_c129681/f6p0/500	KXG35166.1	Sorghum bicolor	hypothetical protein SORBI_002G141800
i0_HQ_mixture_c12969/f7p3/932	KQL12074.1	Setaria italica	hypothetical protein SETIT_008810mg, partial
i0_HQ_mixture_c129690/f3p0/404	KQK99100.1	Setaria italica	hypothetical protein SETIT_012757mg, partial
i0_HQ_mixture_c129699/f2p1/731	EAY94740.1	Oryza sativa Indica Group	hypothetical protein OsI_16517
i0_HQ_mixture_c129705/f15p0/908	XP_004979789.1	Setaria italica	PREDICTED: uncharacterized protein LOC101755100 isoform X1
i0_HQ_mixture_c129709/f12p0/877	XP_003574041.1	Brachypodium distachyon	PREDICTED: cyanate hydratase
i0_HQ_mixture_c129719/f7p0/520	EMS44988.1	Triticum urartu	hypothetical protein TRIUR3_31845
i0_HQ_mixture_c129729/f6p0/856	XP_004984999.1	Setaria italica	PREDICTED: uncharacterized protein LOC101762304
i0_HQ_mixture_c129736/f3p0/588	KQL13113.1	Setaria italica	hypothetical protein SETIT_023959mg
i0_HQ_mixture_c129741/f2p0/784	NP_001142057.1	Zea mays	DNA-directed RNA polymerase II subunit J
i0_HQ_mixture_c129750/f6p0/704	AAT11797.1	Cynodon dactylon	MT-like protein
i0_HQ_mixture_c129754/f4p0/610	XP_014660557.1	Setaria italica	PREDICTED: uncharacterized protein LOC106804293
i0_HQ_mixture_c129765/f8p0/741	XP_002454587.1	Sorghum bicolor	hypothetical protein SORBIDRAFT_04g033920
i0_HQ_mixture_c1298/f11p0/909	XP_015648536.1	Oryza sativa Japonica Group	PREDICTED: pre-rRNA-processing protein TSR2
i0_HQ_mixture_c129803/f5p0/853	XP_004984905.1	Setaria italica	PREDICTED: pathogenesis-related protein 1-like
i0_HQ_mixture_c129812/f12p0/664	XP_004957588.1	Setaria italica	PREDICTED: uncharacterized protein LOC101753054
i0_HQ_mixture_c129813/f2p0/611	OEL14211.1	Dichanthelium oligosanthes	Stress-related protein
i0_HQ_mixture_c129825/f40p0/825	XP_002465200.1	Sorghum bicolor	hypothetical protein SORBIDRAFT_01g033940
i0_HQ_mixture_c12983/f7p0/957	EMT23664.1	Aegilops tauschii	hypothetical protein F775_25280
i0_HQ_mixture_c129842/f31p0/564	KQL13799.1	Setaria italica	hypothetical protein SETIT_024718mg, partial
i0_HQ_mixture_c129884/f3p0/892	AIN39847.1	Zoysia matrella	hypothetical protein
i0_HQ_mixture_c129923/f2p8/383	XP_015689776.1	Oryza brachyantha	PREDICTED: IQ domain-containing protein IQM2-like
i0_HQ_mixture_c129939/f7p0/580	XP_004985896.1	Setaria italica	PREDICTED: uncharacterized protein LOC101768393
i0_HQ_mixture_c12995/f5p3/638	XP_002451641.1	Sorghum bicolor	hypothetical protein SORBIDRAFT_04g005070
i0_HQ_mixture_c129986/f42p0/845	OAY68277.1	Ananas comosus	Ubiquitin-conjugating enzyme E2 2
i0_HQ_mixture_c12999/f4p8/859	XP_002461033.1	Sorghum bicolor	hypothetical protein SORBIDRAFT_02g039500
i0_HQ_mixture_c129996/f16p0/532	XP_015632320.1	Oryza sativa Japonica Group	PREDICTED: uncharacterized protein LOC4334013
i0_HQ_mixture_c130003/f57p0/733	AAB21530.1	Hordeum marinum=barley, leaf, Peptide, 137 aa	thionin
i0_HQ_mixture_c130053/f6p0/690	XP_004960032.1	Setaria italica	PREDICTED: C2 domain-containing protein At1g63220-like isoform X1
i0_HQ_mixture_c130055/f2p0/968	XP_004978774.1	Setaria italica	PREDICTED: abscisic stress-ripening protein 3-like
i0_HQ_mixture_c13006/f3p0/469	XP_004976439.1	Setaria italica	PREDICTED: aquaporin TIP2-3
i0_HQ_mixture_c130089/f3p0/925	XP_010696344.1	Beta vulgaris subsp. vulgaris	PREDICTED: jasmonate-induced protein homolog
i0_HQ_mixture_c130113/f3p0/802	NP_001148793.1	Zea mays	signal recognition particle 19 kDa protein
i0_HQ_mixture_c130116/f4p0/568	OEL35248.1	Dichanthelium oligosanthes	hypothetical protein BAE44_0003733
i0_HQ_mixture_c130192/f18p0/663	ABX84385.1	Triticum aestivum	thionin-like protein
i0_HQ_mixture_c130196/f12p3/672	XP_004985272.1	Setaria italica	PREDICTED: uncharacterized protein LOC101768131
i0_HQ_mixture_c1302/f5p0/918	KQK09147.1	Brachypodium distachyon	hypothetical protein BRADI_2g46290, partial
i0_HQ_mixture_c130200/f2p0/873	NP_001130808.1	Zea mays	uncharacterized protein LOC100191912
i0_HQ_mixture_c130201/f11p0/490	XP_010086894.1	Morus notabilis	40S ribosomal protein S30
i0_HQ_mixture_c130204/f2p0/521	XP_015693751.1	Oryza brachyantha	PREDICTED: iron-sulfur assembly protein IscA, chloroplastic isoform X2
i0_HQ_mixture_c130206/f10p0/783	AQL02587.1	Zea mays	false DAD1
i0_HQ_mixture_c130208/f7p0/858	ONM42318.1	Zea mays	ZCN1
i0_HQ_mixture_c130234/f7p0/977	NP_001132839.1	Zea mays	Ras protein RIC2
i0_HQ_mixture_c130240/f16p0/595	XP_006664264.1	Oryza brachyantha	PREDICTED: protein transport protein Sec61 subunit beta
i0_HQ_mixture_c130247/f17p0/819	XP_004975739.1	Setaria italica	PREDICTED: uncharacterized protein LOC101766987
i0_HQ_mixture_c130263/f38p0/918	KQL03743.1	Setaria italica	hypothetical protein SETIT_002816mg
i0_HQ_mixture_c130339/f29p6/603	KQL23469.1	Setaria italica	hypothetical protein SETIT_031424mg
i0_HQ_mixture_c130340/f4p1/551	XP_004981885.1	Setaria italica	PREDICTED: uncharacterized protein LOC101780113
i0_HQ_mixture_c130404/f2p0/564	ACG35800.1	Zea mays	hypothetical protein
i0_HQ_mixture_c130413/f82p0/534	OEL21213.1	Dichanthelium oligosanthes	Fasciclin-like arabinogalactan protein 4
i0_HQ_mixture_c13048/f2p0/929	XP_004961218.1	Setaria italica	PREDICTED: fasciclin-like arabinogalactan protein 13
i0_HQ_mixture_c130538/f11p0/995	NP_001148902.1	Zea mays	NADH-ubiquinone oxidoreductase 23 kDa subunit
i0_HQ_mixture_c130581/f55p0/840	BAF14911.1	Oryza sativa Japonica Group	Os04g0461600, partial
i0_HQ_mixture_c130582/f35p0/770	XP_004976673.1	Setaria italica	PREDICTED: uncharacterized protein LOC101765209
i0_HQ_mixture_c130585/f40p0/486	XP_002457023.1	Sorghum bicolor	hypothetical protein SORBIDRAFT_03g047300
i0_HQ_mixture_c13059/f2p7/911	OEL14200.1	Dichanthelium oligosanthes	Potassium transporter 7, partial
i0_HQ_mixture_c130590/f10p0/845	EMT02210.1	Aegilops tauschii	Histone H3.3
i0_HQ_mixture_c130609/f14p0/588	OEL14042.1	Dichanthelium oligosanthes	hypothetical protein BAE44_0024939
i0_HQ_mixture_c130613/f3p0/746	XP_006661479.2	Oryza brachyantha	PREDICTED: triosephosphate isomerase, chloroplastic
i0_HQ_mixture_c130615/f31p0/962	XP_004957601.1	Setaria italica	PREDICTED: signal peptidase complex subunit 3B
i0_HQ_mixture_c130626/f13p0/608	OEL27335.1	Dichanthelium oligosanthes	hypothetical protein BAE44_0011640
i0_HQ_mixture_c130633/f7p0/614	XP_004985320.1	Setaria italica	PREDICTED: transcription elongation factor B polypeptide 1
i0_HQ_mixture_c130636/f4p0/910	ADP37001.1	Triticum aestivum	jacalin-related lectin 1
i0_HQ_mixture_c130639/f13p0/837	XP_015630967.1	Oryza sativa Japonica Group	PREDICTED: eukaryotic translation initiation factor 5A-2
i0_HQ_mixture_c130640/f11p0/802	XP_003568603.1	Brachypodium distachyon	PREDICTED: histone H2B.1
i0_HQ_mixture_c13067/f2p5/632	XP_008656691.1	Zea mays	PREDICTED: uncharacterized protein LOC103636108
i0_HQ_mixture_c130714/f4p0/780	XP_004953948.1	Setaria italica	PREDICTED: ethylene-responsive transcription factor RAP2-4-like
i0_HQ_mixture_c130742/f6p0/469	XP_004974006.1	Setaria italica	PREDICTED: nuclear transport factor 2
i0_HQ_mixture_c130798/f10p0/810	XP_004960708.1	Setaria italica	PREDICTED: protein Iojap-related, mitochondrial
i0_HQ_mixture_c130801/f9p0/507	XP_008649882.1	Zea mays	PREDICTED: uncharacterized protein LOC100856921
i0_HQ_mixture_c130802/f10p0/430	KXG28989.1	Sorghum bicolor	hypothetical protein SORBI_005G195300
i0_HQ_mixture_c13085/f5p5/724	NP_001148722.1	Zea mays	DNA-directed RNA polymerase II 16 kDa polypeptide
i0_HQ_mixture_c130863/f61p0/616	BAS83645.1	Oryza sativa Japonica Group	Os03g0288051, partial
i0_HQ_mixture_c130871/f27p0/909	AMN87017.1	Paspalum vaginatum	hypothetical protein
i0_HQ_mixture_c130878/f14p0/654	BAS99152.1	Oryza sativa Japonica Group	Os06g0681400, partial
i0_HQ_mixture_c130890/f14p0/971	XP_015628525.1	Oryza sativa Japonica Group	PREDICTED: chaperone protein DnaJ
i0_HQ_mixture_c130899/f18p0/843	OEL27369.1	Dichanthelium oligosanthes	Microsomal glutathione S-transferase 3, partial
i0_HQ_mixture_c130950/f12p0/613	XP_012699262.1	Setaria italica	PREDICTED: succinate dehydrogenase subunit 3-1, mitochondrial-like
i0_HQ_mixture_c130980/f52p0/563	ONM57091.1	Zea mays	Histone H4
i0_HQ_mixture_c131029/f72p0/557	XP_016438059.1	Nicotiana tabacum	PREDICTED: uncharacterized protein LOC107764046
i0_HQ_mixture_c131030/f58p0/789	XP_002447962.1	Sorghum bicolor	hypothetical protein SORBIDRAFT_06g018900
i0_HQ_mixture_c131072/f21p0/726	KQL13519.1	Setaria italica	hypothetical protein SETIT_023072mg
i0_HQ_mixture_c13108/f4p0/806	NP_001150411.1	Zea mays	trafficking protein particle complex subunit 1
i0_HQ_mixture_c131103/f11p0/422	KQK96362.1	Setaria italica	hypothetical protein SETIT_011456mg
i0_HQ_mixture_c131220/f19p0/749	OEL20069.1	Dichanthelium oligosanthes	hypothetical protein BAE44_0018911
i0_HQ_mixture_c131239/f45p0/880	XP_015643271.1	Oryza sativa Japonica Group	PREDICTED: DNA-binding protein MNB1B
i0_HQ_mixture_c131281/f14p0/853	XP_015643271.1	Oryza sativa Japonica Group	PREDICTED: DNA-binding protein MNB1B
i0_HQ_mixture_c131326/f4p0/594	NP_001136758.1	Zea mays	50S ribosomal protein L31
i0_HQ_mixture_c131343/f3p0/639	XP_004964323.1	Setaria italica	PREDICTED: thioredoxin H-type 2-like
i0_HQ_mixture_c13135/f2p3/660	KQK97237.1	Setaria italica	hypothetical protein SETIT_011231mg
i0_HQ_mixture_c131385/f3p0/995	CDM85166.1	Triticum aestivum	unnamed protein product
i0_HQ_mixture_c131789/f4p0/976	XP_004971259.1	Setaria italica	PREDICTED: glutathione transferase GST 23-like
i0_HQ_mixture_c13183/f2p4/1018	XP_002466970.1	Sorghum bicolor	hypothetical protein SORBIDRAFT_01g017640
i0_HQ_mixture_c131911/f63p0/623	OEL29079.1	Dichanthelium oligosanthes	hypothetical protein BAE44_0009903
i0_HQ_mixture_c13206/f2p0/623	XP_004960023.1	Setaria italica	PREDICTED: LOW QUALITY PROTEIN: DNA mismatch repair protein MSH3
i0_HQ_mixture_c132073/f5p0/710	KXG21069.1	Sorghum bicolor	hypothetical protein SORBI_009G009600
i0_HQ_mixture_c132147/f51p0/812	OEL17729.1	Dichanthelium oligosanthes	14 kDa proline-rich protein DC2.15
i0_HQ_mixture_c13218/f2p0/917	KXG37650.1	Sorghum bicolor	hypothetical protein SORBI_001G105100
i0_HQ_mixture_c13220/f2p8/642	AQK56407.1	Zea mays	hypothetical protein ZEAMMB73_Zm00001d052190
i0_HQ_mixture_c132250/f2p0/795	Q0DFC9.1	Oryza sativa Japonica Group	RecName: Full=Plastocyanin, chloroplastic
i0_HQ_mixture_c13232/f4p0/616	XP_004969298.1	Setaria italica	PREDICTED: uncharacterized protein LOC101785808
i0_HQ_mixture_c132393/f7p0/836	XP_004957745.1	Setaria italica	PREDICTED: nucleoside diphosphate kinase 1
i0_HQ_mixture_c13257/f2p2/770	NP_001143242.1	Zea mays	uncharacterized protein LOC100275767
i0_HQ_mixture_c13264/f8p1/915	XP_015629453.1	Oryza sativa Japonica Group	PREDICTED: uncharacterized protein LOC4331707
i0_HQ_mixture_c132676/f4p0/747	NP_001278545.1	Zea mays	Rapid alkalinization factor 1 precursor
i0_HQ_mixture_c132682/f5p0/517	KQL23458.1	Setaria italica	hypothetical protein SETIT_031842mg
i0_HQ_mixture_c132684/f5p0/937	XP_004983207.1	Setaria italica	PREDICTED: 1,2-dihydroxy-3-keto-5-methylthiopentene dioxygenase 4-like
i0_HQ_mixture_c13272/f2p0/564	AFP44683.1	Eragrostis tef	hypothetical protein
i0_HQ_mixture_c132729/f4p0/711	XP_015650677.1	Oryza sativa Japonica Group	PREDICTED: acyl carrier protein 3, chloroplastic
i0_HQ_mixture_c132785/f7p0/504	ACG26801.1	Zea mays	ubiquinol-cytochrome c reductase complex 8.0 kDa protein
i0_HQ_mixture_c132811/f2p0/688	XP_002442773.1	Sorghum bicolor	hypothetical protein SORBIDRAFT_08g002660
i0_HQ_mixture_c132818/f4p0/712	XP_008656842.1	Zea mays	PREDICTED: LOW QUALITY PROTEIN: cytochrome b5
i0_HQ_mixture_c13293/f2p0/642	XP_004966552.1	Setaria italica	PREDICTED: DNA-binding protein RHL1 isoform X2
i0_HQ_mixture_c13299/f6p6/639	XP_004970576.1	Setaria italica	PREDICTED: uncharacterized protein LOC101776632
i0_HQ_mixture_c133025/f3p0/742	XP_015637722.1	Oryza sativa Japonica Group	PREDICTED: histone H2B.9
i0_HQ_mixture_c133037/f3p0/709	ACG45931.1	Zea mays	60S ribosomal protein L22-2
i0_HQ_mixture_c133038/f2p0/788	XP_004975890.1	Setaria italica	PREDICTED: MLP-like protein 423
i0_HQ_mixture_c133080/f2p0/663	XP_002440453.1	Sorghum bicolor	hypothetical protein SORBIDRAFT_09g001170
i0_HQ_mixture_c133088/f2p0/702	NP_001149378.1	Zea mays	NADH-ubiquinone oxidoreductase 10.5 kDa subunit
i0_HQ_mixture_c133137/f3p0/793	XP_003568426.1	Brachypodium distachyon	PREDICTED: cytochrome c
i0_HQ_mixture_c133138/f2p0/604	BAK05165.1	Hordeum vulgare subsp. vulgare	predicted protein
i0_HQ_mixture_c13314/f4p0/903	AEM17058.1	Zea mays	glycine-rich RNA-binding protein
i0_HQ_mixture_c133173/f3p0/806	XP_004953997.1	Setaria italica	PREDICTED: universal stress protein Sll1388
i0_HQ_mixture_c13318/f3p10/786	KXG27356.1	Sorghum bicolor	hypothetical protein SORBI_006G255100, partial
i0_HQ_mixture_c133198/f2p0/864	XP_004967664.1	Setaria italica	PREDICTED: non-specific lipid-transfer protein 4-like
i0_HQ_mixture_c133212/f3p0/908	XP_004982999.1	Setaria italica	PREDICTED: zinc finger CCCH domain-containing protein 69-like
i0_HQ_mixture_c13327/f7p0/913	XP_003578133.1	Brachypodium distachyon	PREDICTED: ubiquitin-NEDD8-like protein RUB1
i0_HQ_mixture_c13336/f3p4/720	OEL13163.1	Dichanthelium oligosanthes	hypothetical protein BAE44_0025820
i0_HQ_mixture_c1336/f22p0/731	XP_002464069.1	Sorghum bicolor	hypothetical protein SORBIDRAFT_01g011740
i0_HQ_mixture_c13362/f6p0/804	XP_015632686.1	Oryza sativa Japonica Group	PREDICTED: probable prefoldin subunit 4
i0_HQ_mixture_c1339/f10p0/557	XP_002463661.1	Sorghum bicolor	hypothetical protein SORBIDRAFT_01g003780
i0_HQ_mixture_c13392/f5p13/797	EEC79466.1	Oryza sativa Indica Group	hypothetical protein OsI_20483
i0_HQ_mixture_c13394/f2p14/977	XP_004957861.1	Setaria italica	PREDICTED: uncharacterized protein LOC101756704
i0_HQ_mixture_c13398/f3p0/782	OEL31312.1	Dichanthelium oligosanthes	hypothetical protein BAE44_0007667
i0_HQ_mixture_c13405/f5p9/728	XP_004955495.1	Setaria italica	PREDICTED: putative phosphatidylglycerol/phosphatidylinositol transfer protein DDB_G0278295
i0_HQ_mixture_c13440/f3p1/541	EMT28829.1	Aegilops tauschii	60S ribosomal protein L37a
i0_HQ_mixture_c13453/f5p0/804	XP_008651871.1	Zea mays	PREDICTED: HMG-like nucleosome/chromatin assembly factor D isoform X1
i0_HQ_mixture_c1346/f7p0/640	XP_004952648.1	Setaria italica	PREDICTED: uncharacterized protein At2g27730, mitochondrial-like
i0_HQ_mixture_c13472/f2p1/716	XP_015650113.1	Oryza sativa Japonica Group	PREDICTED: sm-like protein LSM2
i0_HQ_mixture_c1348/f5p0/478	XP_002438775.1	Sorghum bicolor	hypothetical protein SORBIDRAFT_10g026000
i0_HQ_mixture_c13494/f2p1/926	XP_004966480.1	Setaria italica	PREDICTED: protein FD-like
i0_HQ_mixture_c13496/f5p0/715	XP_015640951.1	Oryza sativa Japonica Group	PREDICTED: lipid transfer-like protein VAS
i0_HQ_mixture_c1352/f24p7/519	KQK98672.1	Setaria italica	hypothetical protein SETIT_011988mg, partial
i0_HQ_mixture_c13527/f2p25/574	AQK42805.1	Zea mays	Putative D-mannose binding lectin family receptor-like protein kinase
i0_HQ_mixture_c13531/f3p48/940	XP_004968344.1	Setaria italica	PREDICTED: universal stress protein A-like protein
i0_HQ_mixture_c13554/f2p3/757	OEL17417.1	Dichanthelium oligosanthes	hypothetical protein BAE44_0021563
i0_HQ_mixture_c13576/f2p0/944	XP_006644713.1	Oryza brachyantha	PREDICTED: 60S ribosomal protein L18a
i0_HQ_mixture_c13583/f3p0/675	XP_004961873.1	Setaria italica	PREDICTED: uncharacterized protein LOC101759698
i0_HQ_mixture_c13588/f3p5/698	APX54930.1	Aeluropus littoralis	transmembrane protein 1
i0_HQ_mixture_c135977/f2p0/584	EEC74259.1	Oryza sativa Indica Group	hypothetical protein OsI_09471
i0_HQ_mixture_c13613/f2p0/888	AAT68208.1	Cynodon dactylon	putative TRAPP subunit
i0_HQ_mixture_c13628/f4p0/752	XP_004976692.1	Setaria italica	PREDICTED: uncharacterized protein LOC101773320
i0_HQ_mixture_c13633/f3p0/845	XP_003578856.1	Brachypodium distachyon	PREDICTED: dirigent protein 22-like
i0_HQ_mixture_c136530/f7p0/781	OEL27376.1	Dichanthelium oligosanthes	hypothetical protein BAE44_0011608
i0_HQ_mixture_c13658/f4p15/828	XP_006650805.1	Oryza brachyantha	PREDICTED: actin-depolymerizing factor 3
i0_HQ_mixture_c136616/f2p0/787	XP_004960919.1	Setaria italica	PREDICTED: glutaredoxin-C7-like
i0_HQ_mixture_c13673/f2p2/697	XP_004983398.1	Setaria italica	PREDICTED: pathogenesis-related protein PRB1-2-like
i0_HQ_mixture_c13680/f14p0/817	APH07539.1	Cynodon dactylon x Cynodon transvaalensis	DHN4 short isoform
i0_HQ_mixture_c13690/f2p0/850	XP_004962831.1	Setaria italica	PREDICTED: pre-mRNA-splicing ATP-dependent RNA helicase PRP28
i0_HQ_mixture_c1373/f24p0/687	XP_004983326.1	Setaria italica	PREDICTED: uncharacterized protein LOC101776067
i0_HQ_mixture_c13736/f3p8/595	KQL07686.1	Setaria italica	hypothetical protein SETIT_003940mg
i0_HQ_mixture_c1379/f5p0/760	KQL26729.1	Setaria italica	hypothetical protein SETIT_031177mg
i0_HQ_mixture_c13853/f8p0/900	XP_006662902.2	Oryza brachyantha	PREDICTED: uncharacterized protein LOC102703528
i0_HQ_mixture_c13897/f5p0/906	OEL12846.1	Dichanthelium oligosanthes	hypothetical protein BAE44_0026139
i0_HQ_mixture_c13916/f3p9/758	OEL15368.1	Dichanthelium oligosanthes	Heavy metal-associated isoprenylated plant protein 20
i0_HQ_mixture_c13957/f2p0/646	XP_002465384.1	Sorghum bicolor	hypothetical protein SORBIDRAFT_01g037620
i0_HQ_mixture_c13962/f5p4/568	KCW55427.1	Eucalyptus grandis	hypothetical protein EUGRSUZ_I01330
i0_HQ_mixture_c13979/f8p0/909	XP_012699440.1	Setaria italica	PREDICTED: LOW QUALITY PROTEIN: family of serine hydrolases 3-like
i0_HQ_mixture_c1403/f20p5/669	XP_004953665.1	Setaria italica	PREDICTED: uncharacterized protein LOC101773700
i0_HQ_mixture_c140530/f8p7/876	ACG41311.1	Zea mays	ferredoxin-thioredoxin reductase, variable chain
i0_HQ_mixture_c14095/f5p0/478	BAB63564.1	Oryza sativa Japonica Group	unknown protein
i0_HQ_mixture_c1411/f10p1/779	XP_004965501.1	Setaria italica	PREDICTED: uncharacterized protein LOC101755134
i0_HQ_mixture_c141346/f2p2/686	KQL03857.1	Setaria italica	hypothetical protein SETIT_002695mg
i0_HQ_mixture_c14140/f4p0/425	AQK39596.1	Zea mays	hypothetical protein ZEAMMB73_Zm00001d023577
i0_HQ_mixture_c141725/f2p0/723	XP_015625485.1	Oryza sativa Japonica Group	PREDICTED: peptidyl-prolyl cis-trans isomerase FKBP15-1 isoform X1
i0_HQ_mixture_c141959/f2p0/768	XP_015628821.1	Oryza sativa Japonica Group	PREDICTED: metallothionein-like protein 1B
i0_HQ_mixture_c142006/f2p33/602	KQL24418.1	Setaria italica	hypothetical protein SETIT_032926mg, partial
i0_HQ_mixture_c142190/f2p0/734	KQL13519.1	Setaria italica	hypothetical protein SETIT_023072mg
i0_HQ_mixture_c142768/f7p0/316	XP_003578989.1	Brachypodium distachyon	PREDICTED: mitochondrial import inner membrane translocase subunit Tim9
i0_HQ_mixture_c142845/f3p5/625	KQL30438.1	Setaria italica	hypothetical protein SETIT_017927mg
i0_HQ_mixture_c142926/f7p4/345	NP_001130808.1	Zea mays	uncharacterized protein LOC100191912
i0_HQ_mixture_c1430/f32p0/710	BAS82209.1	Oryza sativa Japonica Group	Os03g0139100, partial
i0_HQ_mixture_c143412/f8p1/619	AFP44683.1	Eragrostis tef	hypothetical protein
i0_HQ_mixture_c143778/f3p0/354	OEL19144.1	Dichanthelium oligosanthes	Pathogenesis-related protein PRMS
i0_HQ_mixture_c143828/f3p8/890	XP_003573612.1	Brachypodium distachyon	PREDICTED: thioredoxin domain-containing protein 9 homolog
i0_HQ_mixture_c143829/f3p5/254	EMS54759.1	Triticum urartu	hypothetical protein TRIUR3_19535
i0_HQ_mixture_c143892/f2p0/605	XP_012699262.1	Setaria italica	PREDICTED: succinate dehydrogenase subunit 3-1, mitochondrial-like
i0_HQ_mixture_c143897/f3p0/368	XP_004956337.1	Setaria italica	PREDICTED: cinnamoyl-CoA reductase 2-like
i0_HQ_mixture_c144046/f3p9/482	EMS47169.1	Triticum urartu	Iron-sulfur assembly protein IscA, chloroplastic
i0_HQ_mixture_c144097/f5p0/687	KXG21069.1	Sorghum bicolor	hypothetical protein SORBI_009G009600
i0_HQ_mixture_c144174/f2p49/350	XP_004961668.1	Setaria italica	PREDICTED: probable calcium-binding protein CML9
i0_HQ_mixture_c144199/f2p1/515	NP_001304306.1	Zea mays	uncharacterized protein LOC100216950
i0_HQ_mixture_c144247/f2p225/488	BAD21599.1	Oryza sativa Japonica Group	nucleolar RNA-binding Nop10p-like protein
i0_HQ_mixture_c144369/f2p1/453	XP_008681307.1	Zea mays	PREDICTED: uncharacterized protein LOC100217072 isoform X1
i0_HQ_mixture_c144852/f2p3/882	XP_004968515.1	Setaria italica	PREDICTED: monothiol glutaredoxin-S2
i0_HQ_mixture_c145353/f2p0/304	ONK75620.1	Asparagus officinalis	uncharacterized protein A4U43_C03F18800
i0_HQ_mixture_c14544/f2p15/394	XP_006647092.1	Oryza brachyantha	PREDICTED: 40S ribosomal protein S24-1
i0_HQ_mixture_c1458/f4p0/977	XP_004968168.1	Setaria italica	PREDICTED: transcription factor DIVARICATA
i0_HQ_mixture_c1460/f22p2/708	OEL18474.1	Dichanthelium oligosanthes	Cytochrome b5
i0_HQ_mixture_c14624/f4p0/460	JAT63490.1	Anthurium amnicola	U6 snRNA-associated Sm-like protein LSm6, partial
i0_HQ_mixture_c146356/f5p0/553	KZM84921.1	Daucus carota subsp. sativus	hypothetical protein DCAR_027657
i0_HQ_mixture_c146618/f4p0/533	XP_009777515.1	Nicotiana sylvestris	PREDICTED: uncharacterized protein LOC104227084
i0_HQ_mixture_c147816/f2p0/961	ACG33557.1	Zea mays	thioredoxin family Trp26
i0_HQ_mixture_c1479/f20p0/967	XP_002457116.1	Sorghum bicolor	hypothetical protein SORBIDRAFT_03g001570
i0_HQ_mixture_c1491/f13p0/827	XP_004968456.1	Setaria italica	PREDICTED: 17.5 kDa class II heat shock protein
i0_HQ_mixture_c149696/f3p0/427	XP_015694672.1	Oryza brachyantha	PREDICTED: oxygen-evolving enhancer protein 3, chloroplastic
i0_HQ_mixture_c1505/f25p0/877	XP_004964626.1	Setaria italica	PREDICTED: 60S ribosomal protein L19-1-like
i0_HQ_mixture_c151679/f2p0/733	KXG35488.1	Sorghum bicolor	hypothetical protein SORBI_002G181600
i0_HQ_mixture_c151863/f2p0/622	KQK15619.1	Brachypodium distachyon	hypothetical protein BRADI_1g23990
i0_HQ_mixture_c152900/f4p0/795	KXG39188.1	Sorghum bicolor	hypothetical protein SORBI_001G344700
i0_HQ_mixture_c152901/f27p0/993	XP_004966389.1	Setaria italica	PREDICTED: peptidyl-prolyl cis-trans isomerase CYP19-4-like isoform X2
i0_HQ_mixture_c152902/f20p0/550	XP_008670608.1	Zea mays	PREDICTED: 50S ribosomal protein L28, chloroplastic
i0_HQ_mixture_c152903/f5p0/831	XP_006649250.2	Oryza brachyantha	PREDICTED: uncharacterized protein LOC102706362
i0_HQ_mixture_c152905/f8p0/513	XP_002454916.1	Sorghum bicolor	hypothetical protein SORBIDRAFT_03g001350
i0_HQ_mixture_c152907/f11p0/669	XP_002437145.1	Sorghum bicolor	hypothetical protein SORBIDRAFT_10g021950
i0_HQ_mixture_c152916/f4p0/613	XP_002466380.1	Sorghum bicolor	hypothetical protein SORBIDRAFT_01g006750
i0_HQ_mixture_c152925/f4p0/950	XP_004986051.1	Setaria italica	PREDICTED: cyclin-dependent protein kinase inhibitor EL2-like
i0_HQ_mixture_c152927/f15p0/815	AHM10415.1	Saccharum hybrid cultivar Yacheng05-179	thioredoxin
i0_HQ_mixture_c152932/f4p0/946	XP_012698509.1	Setaria italica	PREDICTED: probable calcium-binding protein CML8
i0_HQ_mixture_c152941/f5p0/677	OEL18547.1	Dichanthelium oligosanthes	Ferredoxin-6, chloroplastic
i0_HQ_mixture_c152944/f18p0/972	OEL33564.1	Dichanthelium oligosanthes	Cysteine proteinase inhibitor 3
i0_HQ_mixture_c152949/f5p0/822	NP_001167926.1	Zea mays	uncharacterized protein LOC100381640
i0_HQ_mixture_c152953/f11p0/751	BAT02674.1	Oryza sativa Japonica Group	Os07g0618800, partial
i0_HQ_mixture_c152961/f5p0/790	XP_004954050.1	Setaria italica	PREDICTED: auxin-responsive protein SAUR32-like
i0_HQ_mixture_c152963/f6p0/822	NP_001296983.1	Setaria italica	late embryogenesis abundant protein Lea14-A-like
i0_HQ_mixture_c152968/f4p0/664	KQK15619.1	Brachypodium distachyon	hypothetical protein BRADI_1g23990
i0_HQ_mixture_c152977/f3p0/581	XP_004968688.1	Setaria italica	PREDICTED: acidic leucine-rich nuclear phosphoprotein 32-related protein
i0_HQ_mixture_c152986/f15p0/816	EAZ01344.1	Oryza sativa Indica Group	hypothetical protein OsI_23378
i0_HQ_mixture_c152987/f6p0/739	NP_001147641.1	Zea mays	uncharacterized protein LOC100281250
i0_HQ_mixture_c152999/f4p0/582	KQK96250.1	Setaria italica	hypothetical protein SETIT_012454mg, partial
i0_HQ_mixture_c153000/f11p0/625	XP_004956215.1	Setaria italica	PREDICTED: 40S ribosomal protein S25-4
i0_HQ_mixture_c153001/f8p0/812	XP_004969009.1	Setaria italica	PREDICTED: UPF0587 protein C1orf123 homolog
i0_HQ_mixture_c153008/f2p0/312	ONM40539.1	Zea mays	Histone H2A
i0_HQ_mixture_c153012/f47p0/693	XP_015628821.1	Oryza sativa Japonica Group	PREDICTED: metallothionein-like protein 1B
i0_HQ_mixture_c153022/f9p0/984	ONM62368.1	Zea mays	ADP-ribosylation factor-like A1A
i0_HQ_mixture_c153027/f3p0/594	NP_001154446.1	Arabidopsis thaliana	ubiquitin-conjugating enzyme 28
i0_HQ_mixture_c153048/f14p0/696	OEL28190.1	Dichanthelium oligosanthes	Thioredoxin H-type
i0_HQ_mixture_c153050/f6p2/608	XP_004956654.1	Setaria italica	PREDICTED: F-box/SPRY domain-containing protein 1-like
i0_HQ_mixture_c153057/f2p0/954	XP_002457081.1	Sorghum bicolor	hypothetical protein SORBIDRAFT_03g000970
i0_HQ_mixture_c153065/f22p0/664	KQK87681.1	Setaria italica	hypothetical protein SETIT_039792mg, partial
i0_HQ_mixture_c153067/f8p0/812	ACF85835.1	Zea mays	unknown
i0_HQ_mixture_c153071/f6p0/488	KQL01163.1	Setaria italica	hypothetical protein SETIT_014525mg
i0_HQ_mixture_c153086/f4p0/554	KXG39853.1	Sorghum bicolor	hypothetical protein SORBI_001G454600
i0_HQ_mixture_c153102/f23p0/629	KXG23155.1	Sorghum bicolor	hypothetical protein SORBI_008G063500
i0_HQ_mixture_c153111/f3p0/924	XP_015642473.1	Oryza sativa Japonica Group	PREDICTED: probable glutathione S-transferase
i0_HQ_mixture_c153114/f3p0/848	XP_002450352.1	Sorghum bicolor	hypothetical protein SORBIDRAFT_05g004100
i0_HQ_mixture_c153118/f161p0/556	KCW51380.1	Eucalyptus grandis	hypothetical protein EUGRSUZ_J00924, partial
i0_HQ_mixture_c153141/f2p0/414	XP_002467772.1	Sorghum bicolor	hypothetical protein SORBIDRAFT_01g033790
i0_HQ_mixture_c153149/f2p0/546	OEL15329.1	Dichanthelium oligosanthes	hypothetical protein BAE44_0023652
i0_HQ_mixture_c153151/f30p0/935	OEL18634.1	Dichanthelium oligosanthes	Zinc finger A20 and AN1 domain-containing stress-associated protein 8
i0_HQ_mixture_c153152/f6p0/955	EAZ05370.1	Oryza sativa Indica Group	hypothetical protein OsI_27575
i0_HQ_mixture_c153154/f22p0/611	XP_002458170.1	Sorghum bicolor	hypothetical protein SORBIDRAFT_03g028170
i0_HQ_mixture_c153155/f11p0/659	XP_002457883.1	Sorghum bicolor	hypothetical protein SORBIDRAFT_03g018290
i0_HQ_mixture_c153159/f10p0/916	XP_002450127.1	Sorghum bicolor	hypothetical protein SORBIDRAFT_05g000940
i0_HQ_mixture_c153188/f2p1/782	BAJ86624.1	Hordeum vulgare subsp. vulgare	predicted protein, partial
i0_HQ_mixture_c153213/f2p0/721	XP_004982250.1	Setaria italica	PREDICTED: uncharacterized protein LOC101755397
i0_HQ_mixture_c153225/f2p0/857	XP_004985494.1	Setaria italica	PREDICTED: uncharacterized protein LOC101782692
i0_HQ_mixture_c153269/f13p0/889	XP_003563361.1	Brachypodium distachyon	PREDICTED: thioredoxin O, mitochondrial
i0_HQ_mixture_c153270/f14p9/857	NP_001148498.1	Zea mays	ethylene-responsive protein
i0_HQ_mixture_c153272/f11p0/655	KQJ82122.1	Brachypodium distachyon	hypothetical protein BRADI_5g06277
i0_HQ_mixture_c153280/f40p0/917	ALL73564.1	Zoysia japonica	transcription factor DREB1.2
i0_HQ_mixture_c153281/f7p0/854	BAK01428.1	Hordeum vulgare subsp. vulgare	predicted protein
i0_HQ_mixture_c153313/f3p0/935	XP_003572327.1	Brachypodium distachyon	PREDICTED: probable E3 ubiquitin-protein ligase XERICO
i0_HQ_mixture_c153333/f4p0/761	OEL27369.1	Dichanthelium oligosanthes	Microsomal glutathione S-transferase 3, partial
i0_HQ_mixture_c153369/f3p0/444	KQL00532.1	Setaria italica	hypothetical protein SETIT_014565mg
i0_HQ_mixture_c153407/f2p0/562	OEL17961.1	Dichanthelium oligosanthes	hypothetical protein BAE44_0021021
i0_HQ_mixture_c153441/f26p0/517	KXG20671.1	Sorghum bicolor	hypothetical protein SORBI_010G237000, partial
i0_HQ_mixture_c153445/f10p0/680	OEL22099.1	Dichanthelium oligosanthes	Uncharacterized protein BAE44_0016876
i0_HQ_mixture_c153470/f5p0/726	XP_002447962.1	Sorghum bicolor	hypothetical protein SORBIDRAFT_06g018900
i0_HQ_mixture_c153495/f2p0/548	XP_015617232.1	Oryza sativa Japonica Group	PREDICTED: probable small nuclear ribonucleoprotein F
i0_HQ_mixture_c153505/f5p0/874	EER97833.2	Sorghum bicolor	hypothetical protein SORBI_002G005400
i0_HQ_mixture_c153507/f10p0/933	KXG30516.1	Sorghum bicolor	hypothetical protein SORBI_004G195000
i0_HQ_mixture_c153511/f37p15/781	OEL37060.1	Dichanthelium oligosanthes	Caffeic acid 3-O-methyltransferase
i0_HQ_mixture_c153514/f3p0/693	ACG31155.1	Zea mays	hypothetical protein
i0_HQ_mixture_c153515/f45p0/801	AQK88165.1	Zea mays	Programmed cell death protein 5
i0_HQ_mixture_c153516/f2p0/715	KXG37588.1	Sorghum bicolor	hypothetical protein SORBI_001G094500
i0_HQ_mixture_c153519/f10p0/678	AAT11797.1	Cynodon dactylon	MT-like protein
i0_HQ_mixture_c153520/f3p0/798	OEL25527.1	Dichanthelium oligosanthes	Protein yippee-like
i0_HQ_mixture_c153532/f2p0/965	XP_012703107.1	Setaria italica	PREDICTED: uncharacterized protein LOC101758206
i0_HQ_mixture_c153603/f44p0/728	NP_001131254.1	Zea mays	uncharacterized protein LOC100192567
i0_HQ_mixture_c153608/f85p0/876	XP_002454239.1	Sorghum bicolor	hypothetical protein SORBIDRAFT_04g027330
i0_HQ_mixture_c15361/f3p0/439	XP_004952429.1	Setaria italica	PREDICTED: leucine-rich repeat extensin-like protein 3
i0_HQ_mixture_c153629/f30p0/798	EMT10023.1	Aegilops tauschii	Plastocyanin, chloroplastic
i0_HQ_mixture_c153661/f36p0/831	AHY21740.1	Triticum turgidum subsp. durum	calmodulin
i0_HQ_mixture_c153670/f35p0/954	XP_002461247.1	Sorghum bicolor	hypothetical protein SORBIDRAFT_02g043510
i0_HQ_mixture_c153673/f10p0/710	NP_001136758.1	Zea mays	50S ribosomal protein L31
i0_HQ_mixture_c153677/f10p0/816	Q0DFC9.1	Oryza sativa Japonica Group	RecName: Full=Plastocyanin, chloroplastic
i0_HQ_mixture_c153754/f3p1/601	ABP04059.1	Bambusa oldhamii	xyloglucan endo-transglucosylase/hydrolase 1
i0_HQ_mixture_c153764/f10p0/965	XP_004972711.1	Setaria italica	PREDICTED: uncharacterized protein LOC101763830
i0_HQ_mixture_c153769/f21p0/775	XP_004977149.1	Setaria italica	PREDICTED: uncharacterized protein LOC101782632
i0_HQ_mixture_c153775/f10p0/801	OEL23814.1	Dichanthelium oligosanthes	hypothetical protein BAE44_0015168
i0_HQ_mixture_c153804/f11p0/494	XP_015633609.1	Oryza sativa Japonica Group	PREDICTED: DNA-binding protein S1FA2
i0_HQ_mixture_c153829/f20p0/840	XP_015650522.1	Oryza sativa Japonica Group	PREDICTED: ubiquitin-conjugating enzyme E2 5A
i0_HQ_mixture_c153840/f35p0/787	XP_004951769.1	Setaria italica	PREDICTED: glycine cleavage system H protein 2, mitochondrial
i0_HQ_mixture_c153842/f3p0/880	XP_015623237.1	Oryza sativa Japonica Group	PREDICTED: monothiol glutaredoxin-S6
i0_HQ_mixture_c153844/f3p0/531	AMB66618.1	Panicum miliaceum	heat shock factor-binding protein 1
i0_HQ_mixture_c153845/f10p0/710	XP_002468174.1	Sorghum bicolor	hypothetical protein SORBIDRAFT_01g041040
i0_HQ_mixture_c153846/f10p0/562	XP_002454389.1	Sorghum bicolor	hypothetical protein SORBIDRAFT_04g029930
i0_HQ_mixture_c153850/f5p6/1004	XP_008678139.1	Zea mays	PREDICTED: sphinganine C(4)-monooxygenase 2-like
i0_HQ_mixture_c153862/f8p0/933	ONM10001.1	Zea mays	Accelerated cell death 11
i0_HQ_mixture_c153864/f2p0/807	XP_004953076.1	Setaria italica	PREDICTED: 60S ribosomal protein L23a-like
i0_HQ_mixture_c153865/f11p0/581	XP_004958333.2	Setaria italica	PREDICTED: polcalcin Syr v 3-like, partial
i0_HQ_mixture_c153880/f11p0/670	ACG25024.1	Zea mays	60S ribosomal protein L31
i0_HQ_mixture_c153884/f13p0/815	KQK96879.1	Setaria italica	hypothetical protein SETIT_011893mg, partial
i0_HQ_mixture_c153888/f8p0/565	XP_002441443.1	Sorghum bicolor	hypothetical protein SORBIDRAFT_09g026750
i0_HQ_mixture_c153890/f4p0/865	XP_002455781.1	Sorghum bicolor	hypothetical protein SORBIDRAFT_03g025160
i0_HQ_mixture_c153891/f20p0/589	OEL27555.1	Dichanthelium oligosanthes	Protein FATTY ACID EXPORT 5
i0_HQ_mixture_c153894/f5p0/414	EEE53088.1	Oryza sativa Japonica Group	hypothetical protein OsJ_35848
i0_HQ_mixture_c153902/f20p0/911	XP_002458500.1	Sorghum bicolor	hypothetical protein SORBIDRAFT_03g034800
i0_HQ_mixture_c153910/f2p0/717	AAV88600.1	Cenchrus americanus	putative RAB protein
i0_HQ_mixture_c153924/f12p0/855	XP_004968574.1	Setaria italica	PREDICTED: uncharacterized protein LOC101755433
i0_HQ_mixture_c153926/f6p0/683	XP_004972671.1	Setaria italica	PREDICTED: cysteine-rich PDZ-binding protein
i0_HQ_mixture_c153927/f2p0/599	OEL29779.1	Dichanthelium oligosanthes	Ubiquitin-conjugating enzyme E2 variant 1C
i0_HQ_mixture_c153928/f5p0/953	NP_001281201.1	Zea mays	60S ribosomal protein L10-3
i0_HQ_mixture_c153929/f5p0/945	XP_004976197.1	Setaria italica	PREDICTED: uncharacterized protein LOC101773997
i0_HQ_mixture_c153933/f55p0/798	XP_004958592.1	Setaria italica	PREDICTED: protein EARLY RESPONSIVE TO DEHYDRATION 15-like
i0_HQ_mixture_c153935/f7p0/875	KQL04289.1	Setaria italica	hypothetical protein SETIT_002731mg
i0_HQ_mixture_c153936/f11p0/614	XP_008653962.1	Zea mays	PREDICTED: uncharacterized protein LOC103634138
i0_HQ_mixture_c153938/f3p0/532	XP_004961307.1	Setaria italica	PREDICTED: guanine nucleotide-binding protein subunit beta-like protein A
i0_HQ_mixture_c153947/f3p0/930	XP_004967652.1	Setaria italica	PREDICTED: germin-like protein 1-1
i0_HQ_mixture_c153985/f12p0/797	XP_004958514.1	Setaria italica	PREDICTED: uncharacterized protein LOC101778473
i0_HQ_mixture_c153987/f3p0/501	OEL37668.1	Dichanthelium oligosanthes	Nudix hydrolase 21, chloroplastic
i0_HQ_mixture_c153997/f26p0/639	AQK51513.1	Zea mays	Protein PROTON GRADIENT REGULATION 5 chloroplastic
i0_HQ_mixture_c154023/f97p0/505	OEL28326.1	Dichanthelium oligosanthes	hypothetical protein BAE44_0010650
i0_HQ_mixture_c154033/f13p9/412	XP_004965447.1	Setaria italica	PREDICTED: eukaryotic translation initiation factor 1A
i0_HQ_mixture_c154044/f4p0/697	ONM57178.1	Zea mays	60S ribosomal protein L14-1
i0_HQ_mixture_c154049/f11p0/422	KXG24342.1	Sorghum bicolor	hypothetical protein SORBI_007G028400
i0_HQ_mixture_c154059/f7p0/736	NP_001145082.1	Zea mays	uncharacterized protein LOC100278289 precursor
i0_HQ_mixture_c154077/f73p0/700	XP_002442774.1	Sorghum bicolor	hypothetical protein SORBIDRAFT_08g002670
i0_HQ_mixture_c154086/f3p0/862	XP_015627877.1	Oryza sativa Japonica Group	PREDICTED: protein AE7-like 1
i0_HQ_mixture_c1541/f3p0/663	OEL31851.1	Dichanthelium oligosanthes	Cysteine proteinase inhibitor
i0_HQ_mixture_c154133/f40p0/589	XP_004979760.1	Setaria italica	PREDICTED: stress enhanced protein 1, chloroplastic-like isoform X2
i0_HQ_mixture_c154140/f22p0/953	AAF34811.1	Triticum aestivum	oxalate oxidase, partial
i0_HQ_mixture_c154145/f5p0/864	OEL25610.1	Dichanthelium oligosanthes	23.6 kDa heat shock protein, mitochondrial
i0_HQ_mixture_c154146/f2p0/902	XP_002454446.1	Sorghum bicolor	hypothetical protein SORBIDRAFT_04g031220
i0_HQ_mixture_c154149/f13p0/934	KQK86120.1	Setaria italica	hypothetical protein SETIT_037417mg
i0_HQ_mixture_c154150/f10p0/565	XP_006659209.1	Oryza brachyantha	PREDICTED: copper transport protein ATX1-like
i0_HQ_mixture_c154152/f10p3/899	OEL30506.1	Dichanthelium oligosanthes	Fructose-bisphosphate aldolase, cytoplasmic isozyme 1, partial
i0_HQ_mixture_c154153/f2p0/849	OEL19363.1	Dichanthelium oligosanthes	Thioredoxin X, chloroplastic
i0_HQ_mixture_c154163/f15p0/985	XP_002458649.1	Sorghum bicolor	hypothetical protein SORBIDRAFT_03g037410
i0_HQ_mixture_c154164/f2p0/666	OEL34183.1	Dichanthelium oligosanthes	NAC transcription factor ONAC010
i0_HQ_mixture_c154168/f4p2/505	OEL22472.1	Dichanthelium oligosanthes	hypothetical protein BAE44_0016508, partial
i0_HQ_mixture_c154174/f2p0/762	AGT15914.1	Saccharum hybrid cultivar R570	regulator of ribonuclease activity A
i0_HQ_mixture_c154177/f3p0/758	XP_006650537.2	Oryza brachyantha	PREDICTED: prostamide/prostaglandin F synthase-like, partial
i0_HQ_mixture_c154179/f2p0/526	XP_002440066.1	Sorghum bicolor	hypothetical protein SORBIDRAFT_09g025380
i0_HQ_mixture_c154181/f2p26/912	XP_006652736.2	Oryza brachyantha	PREDICTED: protein AE7 isoform X1
i0_HQ_mixture_c154182/f12p0/743	OEL21223.1	Dichanthelium oligosanthes	Photosystem I reaction center subunit VI, chloroplastic
i0_HQ_mixture_c154193/f14p0/641	AFY12046.1	Saccharum hybrid cultivar SP80-3280	drought responsive protein 2
i0_HQ_mixture_c154194/f5p0/866	XP_004981845.1	Setaria italica	PREDICTED: magnesium-dependent phosphatase 1
i0_HQ_mixture_c154196/f2p0/781	XP_004954390.1	Setaria italica	PREDICTED: uncharacterized protein LOC101781394
i0_HQ_mixture_c154199/f2p0/679	XP_004967769.1	Setaria italica	PREDICTED: uncharacterized protein LOC101775692
i0_HQ_mixture_c154201/f4p0/886	AMD39521.1	Zoysia japonica	GRP protein
i0_HQ_mixture_c154203/f4p0/821	XP_004952551.1	Setaria italica	PREDICTED: uncharacterized protein LOC101775026
i0_HQ_mixture_c154208/f3p0/950	XP_002451412.1	Sorghum bicolor	hypothetical protein SORBIDRAFT_04g001740
i0_HQ_mixture_c154213/f2p0/532	OIW03238.1	Lupinus angustifolius	hypothetical protein TanjilG_29986
i0_HQ_mixture_c154215/f3p0/716	XP_004961116.1	Setaria italica	PREDICTED: protein RADIALIS-like 3
i0_HQ_mixture_c154220/f64p0/831	EMS50979.1	Triticum urartu	hypothetical protein TRIUR3_30028
i0_HQ_mixture_c154223/f11p0/595	XP_004953665.1	Setaria italica	PREDICTED: uncharacterized protein LOC101773700
i0_HQ_mixture_c154226/f57p0/492	XP_008670725.1	Zea mays	PREDICTED: uncharacterized protein LOC100275670
i0_HQ_mixture_c154248/f6p0/526	OEL29181.1	Dichanthelium oligosanthes	14-3-3-like protein GF14-6
i0_HQ_mixture_c154254/f10p0/563	XP_004964355.1	Setaria italica	PREDICTED: acyl-CoA-binding protein
i0_HQ_mixture_c154255/f15p0/750	EEC67208.1	Oryza sativa Indica Group	hypothetical protein OsI_34094
i0_HQ_mixture_c154259/f2p0/809	XP_003579857.1	Brachypodium distachyon	PREDICTED: putative glutathione-specific gamma-glutamylcyclotransferase 2
i0_HQ_mixture_c154271/f4p0/593	ACR38704.1	Zea mays	unknown
i0_HQ_mixture_c154294/f6p0/545	KQK88571.1	Setaria italica	hypothetical protein SETIT_039204mg, partial
i0_HQ_mixture_c154300/f2p0/583	XP_004961951.1	Setaria italica	PREDICTED: sm-like protein LSM3B
i0_HQ_mixture_c154301/f3p3/844	KXG36766.1	Sorghum bicolor	hypothetical protein SORBI_002G386100
i0_HQ_mixture_c154308/f2p0/862	KQK99613.1	Setaria italica	hypothetical protein SETIT_010942mg
i0_HQ_mixture_c154312/f4p5/876	AQK82462.1	Zea mays	Elongation factor gamma1
i0_HQ_mixture_c154330/f2p0/638	KXG33782.1	Sorghum bicolor	hypothetical protein SORBI_003G370900
i0_HQ_mixture_c154331/f92p0/858	XP_015689395.1	Oryza brachyantha	PREDICTED: SKP1-like protein 1A isoform X1
i0_HQ_mixture_c154332/f11p0/500	XP_004975149.1	Setaria italica	PREDICTED: uncharacterized protein LOC101762368
i0_HQ_mixture_c154335/f2p0/894	KQL01620.1	Setaria italica	hypothetical protein SETIT_014278mg
i0_HQ_mixture_c154336/f2p0/700	AIN39844.1	Zoysia matrella	hypothetical protein
i0_HQ_mixture_c154337/f7p0/539	KQL13295.1	Setaria italica	hypothetical protein SETIT_023867mg
i0_HQ_mixture_c154343/f7p0/637	XP_002463169.1	Sorghum bicolor	hypothetical protein SORBIDRAFT_02g039000
i0_HQ_mixture_c154345/f2p0/886	OEL31058.1	Dichanthelium oligosanthes	Protein PAM68, chloroplastic
i0_HQ_mixture_c154346/f51p0/753	XP_002460225.1	Sorghum bicolor	hypothetical protein SORBIDRAFT_02g024880
i0_HQ_mixture_c154350/f11p0/604	ACN36680.1	Zea mays	unknown
i0_HQ_mixture_c154361/f10p0/764	OEL14251.1	Dichanthelium oligosanthes	hypothetical protein BAE44_0024730, partial
i0_HQ_mixture_c154375/f2p0/845	XP_015627590.1	Oryza sativa Japonica Group	PREDICTED: rac-like GTP-binding protein 7
i0_HQ_mixture_c154378/f2p0/746	XP_002458970.1	Sorghum bicolor	hypothetical protein SORBIDRAFT_03g043560
i0_HQ_mixture_c154382/f28p0/799	KQL04448.1	Setaria italica	hypothetical protein SETIT_003218mg
i0_HQ_mixture_c154383/f10p0/563	BAJ86749.1	Hordeum vulgare subsp. vulgare	predicted protein
i0_HQ_mixture_c154386/f58p0/966	ACG28186.1	Zea mays	cytochrome b6-f complex iron-sulfur subunit
i0_HQ_mixture_c154398/f2p0/856	KQL06309.1	Setaria italica	hypothetical protein SETIT_002268mg
i0_HQ_mixture_c154399/f2p0/914	XP_010696344.1	Beta vulgaris subsp. vulgaris	PREDICTED: jasmonate-induced protein homolog
i0_HQ_mixture_c154404/f44p0/775	EMS50979.1	Triticum urartu	hypothetical protein TRIUR3_30028
i0_HQ_mixture_c154427/f23p0/540	KQL08780.1	Setaria italica	hypothetical protein SETIT_003600mg
i0_HQ_mixture_c154428/f4p0/807	XP_015646771.1	Oryza sativa Japonica Group	PREDICTED: acyl carrier protein 1, mitochondrial
i0_HQ_mixture_c154436/f11p0/584	OEL17961.1	Dichanthelium oligosanthes	hypothetical protein BAE44_0021021
i0_HQ_mixture_c154439/f8p0/857	XP_004977487.1	Setaria italica	PREDICTED: phosphoglycerate mutase-like protein 4
i0_HQ_mixture_c154458/f13p0/895	KXG38170.1	Sorghum bicolor	hypothetical protein SORBI_001G191200
i0_HQ_mixture_c154462/f13p0/930	ABV32165.1	Triticum aestivum	UFG1
i0_HQ_mixture_c154507/f3p0/631	OEL33767.1	Dichanthelium oligosanthes	17.5 kDa class II heat shock protein
i0_HQ_mixture_c154513/f3p0/943	XP_004960548.1	Setaria italica	PREDICTED: V-type proton ATPase 16 kDa proteolipid subunit-like
i0_HQ_mixture_c154514/f2p0/471	NP_001146962.1	Zea mays	uncharacterized LOC100280571
i0_HQ_mixture_c154537/f6p0/687	XP_016461287.1	Nicotiana tabacum	PREDICTED: RING-box protein 1a-like
i0_HQ_mixture_c154547/f14p1/909	ADI48248.2	Aeluropus littoralis	Cu/Zn superoxide dismutase
i0_HQ_mixture_c154594/f51p0/609	ACG26085.1	Zea mays	photosystem II reaction center W protein
i0_HQ_mixture_c154598/f16p0/548	XP_004965109.1	Setaria italica	PREDICTED: uncharacterized protein LOC101755681
i0_HQ_mixture_c154606/f11p2/655	XP_002454452.1	Sorghum bicolor	hypothetical protein SORBIDRAFT_04g031300
i0_HQ_mixture_c154615/f101p3/885	XP_002454167.1	Sorghum bicolor	hypothetical protein SORBIDRAFT_04g025860
i0_HQ_mixture_c154629/f36p0/794	XP_015627606.1	Oryza sativa Japonica Group	PREDICTED: putative 4-hydroxy-4-methyl-2-oxoglutarate aldolase 2 isoform X2
i0_HQ_mixture_c154635/f90p0/879	KXG33705.1	Sorghum bicolor	hypothetical protein SORBI_003G357800
i0_HQ_mixture_c154653/f11p0/756	XP_002454079.1	Sorghum bicolor	hypothetical protein SORBIDRAFT_04g024260
i0_HQ_mixture_c154678/f4p0/747	XP_004953293.1	Setaria italica	PREDICTED: cytochrome b5 isoform E-like
i0_HQ_mixture_c154683/f7p0/867	OEL18488.1	Dichanthelium oligosanthes	hypothetical protein BAE44_0020492
i0_HQ_mixture_c154694/f19p4/417	A3B0Y1.1	Oryza sativa Japonica Group	RecName: Full=Metallothionein-like protein 3B
i0_HQ_mixture_c154851/f11p0/952	XP_004982104.1	Setaria italica	PREDICTED: proteasome subunit beta type-2
i0_HQ_mixture_c154948/f2p0/697	OEL21223.1	Dichanthelium oligosanthes	Photosystem I reaction center subunit VI, chloroplastic
i0_HQ_mixture_c154958/f10p0/912	XP_003573612.1	Brachypodium distachyon	PREDICTED: thioredoxin domain-containing protein 9 homolog
i0_HQ_mixture_c155060/f2p2/804	OEL24388.1	Dichanthelium oligosanthes	hypothetical protein BAE44_0014593
i0_HQ_mixture_c155088/f21p0/847	AMN87017.1	Paspalum vaginatum	hypothetical protein
i0_HQ_mixture_c155124/f13p0/952	XP_004978008.2	Setaria italica	PREDICTED: probable calcium-binding protein CML25/26
i0_HQ_mixture_c155200/f32p0/866	XP_004972427.1	Setaria italica	PREDICTED: ferredoxin-like
i0_HQ_mixture_c155223/f5p0/564	OEL33735.1	Dichanthelium oligosanthes	hypothetical protein BAE44_0005248
i0_HQ_mixture_c155245/f2p0/637	YP_358581.1	Phalaenopsis aphrodite subsp. formosana	hypothetical protein PhapfoPp032
i0_HQ_mixture_c15526/f5p0/427	XP_015631999.1	Oryza sativa Japonica Group	PREDICTED: uncharacterized protein LOC4331293 isoform X1
i0_HQ_mixture_c155287/f10p0/899	OEL23627.1	Dichanthelium oligosanthes	hypothetical protein BAE44_0015353
i0_HQ_mixture_c155291/f11p0/663	XP_006654018.1	Oryza brachyantha	PREDICTED: S-adenosylmethionine synthase 1
i0_HQ_mixture_c155318/f26p0/699	KXG21069.1	Sorghum bicolor	hypothetical protein SORBI_009G009600
i0_HQ_mixture_c155322/f15p0/757	XP_004972427.1	Setaria italica	PREDICTED: ferredoxin-like
i0_HQ_mixture_c155325/f176p0/636	BAJ92045.1	Hordeum vulgare subsp. vulgare	predicted protein
i0_HQ_mixture_c155338/f36p0/422	KQL16605.1	Setaria italica	hypothetical protein SETIT_024179mg, partial
i0_HQ_mixture_c155340/f109p0/622	NP_001150218.1	Zea mays	uncharacterized protein LOC100283848
i0_HQ_mixture_c155378/f2p0/603	ACG26085.1	Zea mays	photosystem II reaction center W protein
i0_HQ_mixture_c155382/f13p0/669	ACG26085.1	Zea mays	photosystem II reaction center W protein
i0_HQ_mixture_c155402/f69p0/892	XP_004978774.1	Setaria italica	PREDICTED: abscisic stress-ripening protein 3-like
i0_HQ_mixture_c155422/f11p0/667	OEL24500.1	Dichanthelium oligosanthes	hypothetical protein BAE44_0014484
i0_HQ_mixture_c155428/f15p0/770	AAS88721.1	Cynodon dactylon	metallothionein-like protein
i0_HQ_mixture_c155624/f5p8/1003	XP_004976781.1	Setaria italica	PREDICTED: 36.4 kDa proline-rich protein-like
i0_HQ_mixture_c1557/f13p0/834	KXG34269.1	Sorghum bicolor	hypothetical protein SORBI_002G007100
i0_HQ_mixture_c156025/f5p0/866	XP_004985494.1	Setaria italica	PREDICTED: uncharacterized protein LOC101782692
i0_HQ_mixture_c156280/f4p4/887	XP_004984055.1	Setaria italica	PREDICTED: protein ELF4-LIKE 4
i0_HQ_mixture_c156418/f3p0/749	XP_004984528.1	Setaria italica	PREDICTED: ETHYLENE INSENSITIVE 3-like 1 protein
i0_HQ_mixture_c156439/f4p0/685	XP_003580038.1	Brachypodium distachyon	PREDICTED: mitochondrial pyruvate carrier 4
i0_HQ_mixture_c156462/f3p0/695	XP_004970232.1	Setaria italica	PREDICTED: uncharacterized protein LOC101778418
i0_HQ_mixture_c156464/f3p1/767	XP_004972917.1	Setaria italica	PREDICTED: mediator of RNA polymerase II transcription subunit 21
i0_HQ_mixture_c156481/f7p0/806	OEL30709.1	Dichanthelium oligosanthes	putative steroid-binding protein 3
i0_HQ_mixture_c1565/f10p0/676	ACG47209.1	Zea mays	hypoxia induced protein conserved region containing protein
i0_HQ_mixture_c156571/f4p0/643	OEL18547.1	Dichanthelium oligosanthes	Ferredoxin-6, chloroplastic
i0_HQ_mixture_c156695/f2p0/628	OEL25527.1	Dichanthelium oligosanthes	Protein yippee-like
i0_HQ_mixture_c156752/f3p0/950	EEC84654.1	Oryza sativa Indica Group	hypothetical protein OsI_31548
i0_HQ_mixture_c156796/f2p1/267	XP_004981504.1	Setaria italica	PREDICTED: dnaJ protein homolog
i0_HQ_mixture_c156815/f5p0/854	XP_004955307.1	Setaria italica	PREDICTED: dirigent protein 1-like
i0_HQ_mixture_c156820/f2p0/412	P83522.1	Hordeum vulgare	RecName: Full=Ferredoxin
i0_HQ_mixture_c156850/f2p0/620	XP_003568032.1	Brachypodium distachyon	PREDICTED: probable H/ACA ribonucleoprotein complex subunit 1
i0_HQ_mixture_c156853/f2p0/610	KXG25094.1	Sorghum bicolor	hypothetical protein SORBI_007G119600
i0_HQ_mixture_c156870/f2p0/533	OEL33735.1	Dichanthelium oligosanthes	hypothetical protein BAE44_0005248
i0_HQ_mixture_c1573/f3p0/605	EAY79759.1	Oryza sativa Indica Group	hypothetical protein OsI_34915
i0_HQ_mixture_c1574/f4p21/898	AOW73105.1	Eleusine coracana	oxalate oxidase
i0_HQ_mixture_c15740/f11p0/470	XP_004983593.1	Setaria italica	PREDICTED: protein WIR1A-like
i0_HQ_mixture_c157571/f2p0/814	OEL13464.1	Dichanthelium oligosanthes	40S ribosomal protein S16
i0_HQ_mixture_c15767/f3p0/539	KQK91255.1	Setaria italica	hypothetical protein SETIT_037870mg
i0_HQ_mixture_c1577/f20p4/819	KXG31466.1	Sorghum bicolor	hypothetical protein SORBI_003G005000
i0_HQ_mixture_c158032/f3p0/739	EMT30735.1	Aegilops tauschii	Glycine cleavage system H protein, mitochondrial
i0_HQ_mixture_c158393/f3p5/443	NP_001314911.1	Zea mays	uncharacterized protein LOC100272875
i0_HQ_mixture_c15842/f2p0/358	XP_004953296.1	Setaria italica	PREDICTED: probable receptor-like protein kinase At5g47070
i0_HQ_mixture_c158448/f4p0/746	XP_002447962.1	Sorghum bicolor	hypothetical protein SORBIDRAFT_06g018900
i0_HQ_mixture_c1587/f14p0/610	XP_008661397.1	Zea mays	PREDICTED: uncharacterized protein LOC100193106 isoform X1
i0_HQ_mixture_c1589/f7p0/949	XP_004984905.1	Setaria italica	PREDICTED: pathogenesis-related protein 1-like
i0_HQ_mixture_c1591/f6p0/595	NP_001149378.1	Zea mays	NADH-ubiquinone oxidoreductase 10.5 kDa subunit
i0_HQ_mixture_c1592/f10p0/974	KQL02233.1	Setaria italica	hypothetical protein SETIT_014015mg
i0_HQ_mixture_c16007/f102p0/443	EAZ03659.1	Oryza sativa Indica Group	hypothetical protein OsI_25794
i0_HQ_mixture_c16009/f4p0/916	XP_004979316.1	Setaria italica	PREDICTED: HVA22-like protein e
i0_HQ_mixture_c1609/f15p6/779	XP_002440697.1	Sorghum bicolor	hypothetical protein SORBIDRAFT_09g005330
i0_HQ_mixture_c16121/f5p0/655	KQK96758.1	Setaria italica	hypothetical protein SETIT_012352mg, partial
i0_HQ_mixture_c161564/f2p0/859	XP_004953076.1	Setaria italica	PREDICTED: 60S ribosomal protein L23a-like
i0_HQ_mixture_c16180/f20p0/787	XP_008674887.1	Zea mays	PREDICTED: ubiquitin-conjugating enzyme E2-17 kDa-like
i0_HQ_mixture_c16209/f34p0/917	XP_004984757.1	Setaria italica	PREDICTED: ATP synthase subunit b', chloroplastic
i0_HQ_mixture_c16212/f17p0/867	ABS82785.1	Triticum aestivum	jasmonate-induced protein
i0_HQ_mixture_c16221/f25p0/903	OEL16820.1	Dichanthelium oligosanthes	50S ribosomal protein L6, chloroplastic
i0_HQ_mixture_c16223/f10p0/940	XP_004976960.1	Setaria italica	PREDICTED: N-alpha-acetyltransferase daf-31
i0_HQ_mixture_c16232/f6p0/949	XP_004957771.1	Setaria italica	PREDICTED: ATP synthase subunit delta', mitochondrial
i0_HQ_mixture_c16234/f39p0/978	XP_002465568.1	Sorghum bicolor	hypothetical protein SORBIDRAFT_01g041250
i0_HQ_mixture_c162500/f4p0/852	XP_015627877.1	Oryza sativa Japonica Group	PREDICTED: protein AE7-like 1
i0_HQ_mixture_c16266/f25p0/950	NP_001148498.1	Zea mays	ethylene-responsive protein
i0_HQ_mixture_c16283/f23p0/801	KQK03819.1	Brachypodium distachyon	hypothetical protein BRADI_2g10010, partial
i0_HQ_mixture_c163107/f2p0/595	KQL31220.1	Setaria italica	hypothetical protein SETIT_020075mg
i0_HQ_mixture_c1632/f9p0/961	XP_004970084.1	Setaria italica	PREDICTED: probable calcium-binding protein CML41
i0_HQ_mixture_c16343/f19p0/503	BAT16141.1	Oryza sativa Japonica Group	Os12g0180400, partial
i0_HQ_mixture_c163584/f2p0/420	XP_004961116.1	Setaria italica	PREDICTED: protein RADIALIS-like 3
i0_HQ_mixture_c16366/f6p0/888	XP_015631402.1	Cu-Zn	PREDICTED: superoxide dismutase
i0_HQ_mixture_c16388/f13p0/479	ACF80966.1	Zea mays	unknown
i0_HQ_mixture_c1642/f15p0/872	XP_004953627.1	Setaria italica	PREDICTED: universal stress protein A-like protein
i0_HQ_mixture_c16438/f5p0/458	ACF80966.1	Zea mays	unknown
i0_HQ_mixture_c1648/f7p0/775	NP_001105819.1	Zea mays	hemoglobin 2
i0_HQ_mixture_c16504/f4p0/555	NP_001142758.1	Zea mays	uncharacterized protein LOC100275069 isoform 1
i0_HQ_mixture_c1657/f10p0/847	OEL17998.1	Dichanthelium oligosanthes	hypothetical protein BAE44_0020982
i0_HQ_mixture_c1661/f5p5/991	XP_002451138.1	Sorghum bicolor	hypothetical protein SORBIDRAFT_05g024840
i0_HQ_mixture_c1662/f2p0/988	AAS48644.1	Cynodon dactylon	putative ABA-induced protein
i0_HQ_mixture_c1672/f10p0/961	XP_004974188.1	Setaria italica	PREDICTED: putative low molecular weight protein-tyrosine-phosphatase slr0328
i0_HQ_mixture_c1675/f10p0/685	XP_006664278.1	Oryza brachyantha	PREDICTED: non-specific lipid-transfer protein 4
i0_HQ_mixture_c1684/f24p0/551	XP_002436421.1	Sorghum bicolor	hypothetical protein SORBIDRAFT_10g002170
i0_HQ_mixture_c1685/f17p0/691	XP_006657948.1	Oryza brachyantha	PREDICTED: 60S ribosomal protein L27a-3-like
i0_HQ_mixture_c1694/f6p7/770	KQK90244.1	Setaria italica	hypothetical protein SETIT_037635mg
i0_HQ_mixture_c1698/f9p2/908	XP_012699309.1	Setaria italica	PREDICTED: vegetative cell wall protein gp1-like
i0_HQ_mixture_c1703/f14p3/937	XP_004961864.1	Setaria italica	PREDICTED: peptidyl-prolyl cis-trans isomerase FKBP20-1
i0_HQ_mixture_c1705/f5p0/1000	XP_002441558.1	Sorghum bicolor	hypothetical protein SORBIDRAFT_09g029270
i0_HQ_mixture_c1709/f6p0/893	BAK00797.1	Hordeum vulgare subsp. vulgare	predicted protein
i0_HQ_mixture_c171205/f3p4/431	OEL28187.1	Dichanthelium oligosanthes	hypothetical protein BAE44_0010794
i0_HQ_mixture_c1713/f8p0/828	NP_001148428.1	Zea mays	photosystem II 11 kD protein
i0_HQ_mixture_c17292/f17p0/498	KQL26024.1	Setaria italica	hypothetical protein SETIT_031756mg
i0_HQ_mixture_c17335/f9p0/822	KQK19720.1	Brachypodium distachyon	hypothetical protein BRADI_1g49990, partial
i0_HQ_mixture_c1739/f20p0/652	KQK89758.1	Setaria italica	hypothetical protein SETIT_039369mg, partial
i0_HQ_mixture_c17411/f13p0/961	NP_001152188.1	Zea mays	lipid binding protein precursor
i0_HQ_mixture_c17426/f8p0/871	XP_004960286.1	Setaria italica	PREDICTED: glutathione S-transferase 4-like
i0_HQ_mixture_c17432/f11p3/592	XP_015612003.1	Oryza sativa Japonica Group	PREDICTED: hydrophobic protein OSR8
i0_HQ_mixture_c17436/f13p11/935	XP_004981264.1	Setaria italica	PREDICTED: chalcone--flavonone isomerase
i0_HQ_mixture_c17473/f10p0/709	OEL29459.1	Dichanthelium oligosanthes	hypothetical protein BAE44_0009523
i0_HQ_mixture_c17484/f3p2/833	CBI23573.3	Vitis vinifera	unnamed protein product, partial
i0_HQ_mixture_c1749/f11p0/880	OEL34487.1	Dichanthelium oligosanthes	hypothetical protein BAE44_0004494
i0_HQ_mixture_c17624/f6p12/969	OEL18783.1	Dichanthelium oligosanthes	hypothetical protein BAE44_0020199
i0_HQ_mixture_c17652/f3p0/736	AMN87015.1	Paspalum vaginatum	hypothetical protein
i0_HQ_mixture_c17654/f13p0/981	XP_004979639.1	Setaria italica	PREDICTED: peptidyl-prolyl cis-trans isomerase CYP23
i0_HQ_mixture_c17657/f8p0/719	XP_006646798.1	Oryza brachyantha	PREDICTED: ubiquitin-conjugating enzyme E2 28-like
i0_HQ_mixture_c17658/f3p0/639	OEL17787.1	Dichanthelium oligosanthes	hypothetical protein BAE44_0021194
i0_HQ_mixture_c17689/f6p11/953	KXG32395.1	Sorghum bicolor	hypothetical protein SORBI_003G148900
i0_HQ_mixture_c17713/f5p0/949	XP_002456139.1	Sorghum bicolor	hypothetical protein SORBIDRAFT_03g031120
i0_HQ_mixture_c17721/f8p0/836	NP_001150907.1	Zea mays	polcalcin Jun o 2
i0_HQ_mixture_c17724/f4p1/987	BAK02140.1	Hordeum vulgare subsp. vulgare	predicted protein, partial
i0_HQ_mixture_c17732/f4p5/882	XP_004981170.1	Setaria italica	PREDICTED: cell number regulator 10-like
i0_HQ_mixture_c17750/f9p2/864	XP_002444853.1	Sorghum bicolor	hypothetical protein SORBIDRAFT_07g000310
i0_HQ_mixture_c1776/f4p6/991	XP_004969525.1	Setaria italica	PREDICTED: uncharacterized protein LOC101773126
i0_HQ_mixture_c17770/f4p10/768	OEL19250.1	Dichanthelium oligosanthes	hypothetical protein BAE44_0019731
i0_HQ_mixture_c17779/f5p4/987	XP_004974182.1	Setaria italica	PREDICTED: protein-L-isoaspartate O-methyltransferase 1-like isoform X1
i0_HQ_mixture_c17798/f7p0/678	OEL38013.1	Dichanthelium oligosanthes	hypothetical protein BAE44_0000969
i0_HQ_mixture_c17860/f4p1/596	XP_004975149.1	Setaria italica	PREDICTED: uncharacterized protein LOC101762368
i0_HQ_mixture_c17869/f7p15/979	XP_004981078.1	Setaria italica	PREDICTED: probable thiol methyltransferase 2
i0_HQ_mixture_c1789/f4p0/928	XP_002454468.1	Sorghum bicolor	hypothetical protein SORBIDRAFT_04g031670
i0_HQ_mixture_c1790/f17p0/669	XP_004952697.1	Setaria italica	PREDICTED: abscisic stress-ripening protein 3-like
i0_HQ_mixture_c17912/f7p1/768	XP_004976587.1	Setaria italica	PREDICTED: uncharacterized protein LOC101763053
i0_HQ_mixture_c17913/f3p16/925	XP_004985931.1	Setaria italica	PREDICTED: nascent polypeptide-associated complex subunit alpha-like protein 1
i0_HQ_mixture_c17915/f3p2/960	XP_002442662.1	Sorghum bicolor	hypothetical protein SORBIDRAFT_08g000760
i0_HQ_mixture_c17921/f5p0/490	CDM84077.1	Triticum aestivum	unnamed protein product
i0_HQ_mixture_c17923/f5p13/925	BAK00797.1	Hordeum vulgare subsp. vulgare	predicted protein
i0_HQ_mixture_c17929/f6p0/850	OEL30738.1	Dichanthelium oligosanthes	hypothetical protein BAE44_0008238
i0_HQ_mixture_c17937/f5p0/715	XP_002453505.1	Sorghum bicolor	hypothetical protein SORBIDRAFT_04g007020
i0_HQ_mixture_c17941/f2p10/702	OEL38060.1	Dichanthelium oligosanthes	hypothetical protein BAE44_0000924
i0_HQ_mixture_c17959/f2p0/774	XP_004986179.1	Setaria italica	PREDICTED: uncharacterized protein LOC101753673
i0_HQ_mixture_c1796/f17p7/722	KQL10335.1	Setaria italica	hypothetical protein SETIT_008331mg, partial
i0_HQ_mixture_c17967/f3p0/725	XP_015695133.1	Oryza brachyantha	PREDICTED: uncharacterized protein LOC102702889
i0_HQ_mixture_c1797/f8p1/673	KXG37318.1	Sorghum bicolor	hypothetical protein SORBI_001G048800
i0_HQ_mixture_c17974/f8p3/600	OEL18990.1	Dichanthelium oligosanthes	hypothetical protein BAE44_0019991
i0_HQ_mixture_c17980/f3p0/914	XP_015628117.1	Oryza sativa Japonica Group	PREDICTED: transcription factor bHLH150-like
i0_HQ_mixture_c17984/f3p0/883	AAS48643.1	Cynodon dactylon	glutathione s-transferase II
i0_HQ_mixture_c17985/f5p4/929	KQL09271.1	Setaria italica	hypothetical protein SETIT_007921mg, partial
i0_HQ_mixture_c17994/f2p18/611	OEL32203.1	Dichanthelium oligosanthes	hypothetical protein BAE44_0006779
i0_HQ_mixture_c18005/f5p14/671	XP_002465610.1	Sorghum bicolor	hypothetical protein SORBIDRAFT_01g042120
i0_HQ_mixture_c18007/f8p0/759	XP_004958669.1	Setaria italica	PREDICTED: uncharacterized protein LOC101771421
i0_HQ_mixture_c18011/f2p0/871	NP_001144773.1	Zea mays	uncharacterized protein LOC100277836
i0_HQ_mixture_c1802/f10p12/949	EMS54266.1	Triticum urartu	V-type proton ATPase 16 kDa proteolipid subunit
i0_HQ_mixture_c18023/f2p0/676	KQL15351.1	Setaria italica	hypothetical protein SETIT_023332mg
i0_HQ_mixture_c18029/f6p15/839	XP_004962617.1	Setaria italica	PREDICTED: uncharacterized protein LOC101771321
i0_HQ_mixture_c18036/f3p3/969	OEL25942.1	Dichanthelium oligosanthes	hypothetical protein BAE44_0013045
i0_HQ_mixture_c18039/f5p0/950	OEL27753.1	Dichanthelium oligosanthes	Glutathione S-transferase U17
i0_HQ_mixture_c18048/f2p52/668	XP_015695133.1	Oryza brachyantha	PREDICTED: uncharacterized protein LOC102702889
i0_HQ_mixture_c18054/f4p3/604	XP_008649889.1	Zea mays	PREDICTED: uncharacterized protein LOC103630620
i0_HQ_mixture_c18060/f3p1/850	EEC80152.1	Oryza sativa Indica Group	hypothetical protein OsI_21961
i0_HQ_mixture_c18063/f7p0/798	XP_004952517.1	Setaria italica	PREDICTED: uncharacterized protein LOC101761261
i0_HQ_mixture_c18068/f3p2/735	OEL16730.1	Dichanthelium oligosanthes	hypothetical protein BAE44_0022256
i0_HQ_mixture_c1807/f14p0/1004	KQK91377.1	Setaria italica	hypothetical protein SETIT_037096mg
i0_HQ_mixture_c18074/f2p5/1011	XP_004972616.1	Setaria italica	PREDICTED: probable LRR receptor-like serine/threonine-protein kinase At1g56130
i0_HQ_mixture_c18093/f8p0/836	XP_002441190.1	Sorghum bicolor	hypothetical protein SORBIDRAFT_09g021960
i0_HQ_mixture_c18096/f4p12/686	XP_015625733.1	Oryza sativa Japonica Group	PREDICTED: ubiquitin-conjugating enzyme E2 28
i0_HQ_mixture_c18101/f2p0/840	KQJ86951.1	Brachypodium distachyon	hypothetical protein BRADI_4g08667
i0_HQ_mixture_c18102/f5p9/559	XP_004968528.1	Setaria italica	PREDICTED: uncharacterized protein LOC101768011
i0_HQ_mixture_c18109/f8p0/471	KQL02680.1	Setaria italica	hypothetical protein SETIT_014788mg
i0_HQ_mixture_c18111/f3p2/906	XP_004955326.1	Setaria italica	PREDICTED: 60S ribosomal protein L13a-4-like
i0_HQ_mixture_c18122/f4p0/707	XP_014660333.1	Setaria italica	PREDICTED: non-specific lipid-transfer protein 1-like, partial
i0_HQ_mixture_c18124/f2p0/928	XP_004964249.1	Setaria italica	PREDICTED: bax inhibitor 1-like
i0_HQ_mixture_c18125/f2p0/951	XP_008647990.1	Zea mays	PREDICTED: LOC100286322 isoform X2
i0_HQ_mixture_c18131/f2p0/957	XP_014660644.1	Setaria italica	PREDICTED: glutathione S-transferase 4-like
i0_HQ_mixture_c18138/f4p0/551	KQL13460.1	Setaria italica	hypothetical protein SETIT_023537mg
i0_HQ_mixture_c18139/f2p15/673	BAF24202.2	Oryza sativa Japonica Group	Os08g0524600, partial
i0_HQ_mixture_c18142/f4p0/817	XP_004291364.1	Fragaria vesca subsp. vesca	PREDICTED: AP-2 complex subunit sigma
i0_HQ_mixture_c18144/f5p0/780	XP_002457591.1	Sorghum bicolor	hypothetical protein SORBIDRAFT_03g009910
i0_HQ_mixture_c18145/f2p0/906	XP_015617262.1	Oryza sativa Japonica Group	PREDICTED: stem-specific protein TSJT1
i0_HQ_mixture_c1815/f22p0/547	ACG29441.1	Zea mays	hypothetical protein
i0_HQ_mixture_c18150/f4p0/700	XP_004955469.1	Setaria italica	PREDICTED: uncharacterized protein LOC101762764
i0_HQ_mixture_c18155/f6p0/772	XP_004970668.1	Setaria italica	PREDICTED: uncharacterized protein LOC101777882
i0_HQ_mixture_c18157/f4p0/940	XP_010924916.1	Elaeis guineensis	PREDICTED: RNA polymerase II transcriptional coactivator KELP
i0_HQ_mixture_c18158/f3p0/754	XP_002437352.1	Sorghum bicolor	hypothetical protein SORBIDRAFT_10g025410
i0_HQ_mixture_c18164/f3p2/906	XP_002455366.1	Sorghum bicolor	hypothetical protein SORBIDRAFT_03g009390
i0_HQ_mixture_c18167/f4p4/864	EAY92541.1	Oryza sativa Indica Group	hypothetical protein OsI_14280
i0_HQ_mixture_c18169/f12p15/811	XP_002463096.1	Sorghum bicolor	hypothetical protein SORBIDRAFT_02g037780
i0_HQ_mixture_c18177/f2p0/842	XP_002467242.1	Sorghum bicolor	hypothetical protein SORBIDRAFT_01g021890
i0_HQ_mixture_c18179/f8p11/417	ONL94055.1	Zea mays	40S ribosomal protein S28, partial
i0_HQ_mixture_c18185/f3p0/942	NP_001149672.1	Zea mays	fb27
i0_HQ_mixture_c18187/f2p1/669	XP_004953310.1	Setaria italica	PREDICTED: blue copper protein
i0_HQ_mixture_c18195/f4p0/732	OEL34607.1	Dichanthelium oligosanthes	hypothetical protein BAE44_0004374
i0_HQ_mixture_c18203/f4p3/601	NP_001288374.1	Zea mays	calmodulin-like protein 4
i0_HQ_mixture_c18205/f7p4/890	NP_001152223.1	Zea mays	salt tolerant protein
i0_HQ_mixture_c18206/f4p0/919	XP_010503019.1	Camelina sativa	PREDICTED: PHD finger protein ALFIN-LIKE 3
i0_HQ_mixture_c18209/f2p2/774	XP_002464470.1	Sorghum bicolor	hypothetical protein SORBIDRAFT_01g019040
i0_HQ_mixture_c18215/f4p0/820	XP_002457883.1	Sorghum bicolor	hypothetical protein SORBIDRAFT_03g018290
i0_HQ_mixture_c18221/f5p16/932	XP_006644033.1	Oryza brachyantha	PREDICTED: peroxiredoxin-2F, mitochondrial
i0_HQ_mixture_c18222/f2p2/851	OEL12517.1	Dichanthelium oligosanthes	Outer envelope pore protein 16-3, chloroplastic/mitochondrial
i0_HQ_mixture_c18223/f6p0/847	NP_001168817.1	Zea mays	uncharacterized protein LOC100382621
i0_HQ_mixture_c18233/f10p0/1002	OEL35843.1	Dichanthelium oligosanthes	40S ribosomal protein S3a
i0_HQ_mixture_c18234/f4p1/761	XP_006656484.1	ubiquinone	PREDICTED: NADH dehydrogenase
i0_HQ_mixture_c18242/f3p0/519	XP_004960564.1	Setaria italica	PREDICTED: protein EMBRYO SAC DEVELOPMENT ARREST 3, chloroplastic
i0_HQ_mixture_c18244/f4p0/795	XP_015613220.1	Oryza sativa Japonica Group	PREDICTED: uncharacterized protein LOC4348445
i0_HQ_mixture_c18249/f4p0/664	BAS99152.1	Oryza sativa Japonica Group	Os06g0681400, partial
i0_HQ_mixture_c18250/f3p0/750	OEL13720.1	Dichanthelium oligosanthes	hypothetical protein BAE44_0025260
i0_HQ_mixture_c18255/f2p2/1000	XP_004982642.1	Setaria italica	PREDICTED: uncharacterized protein At2g34460, chloroplastic
i0_HQ_mixture_c1826/f8p9/616	ACR37471.1	Zea mays	unknown
i0_HQ_mixture_c18262/f2p1/573	XP_002465470.1	Sorghum bicolor	hypothetical protein SORBIDRAFT_01g039420
i0_HQ_mixture_c18263/f7p0/570	XP_004959913.1	Setaria italica	PREDICTED: acyl-coenzyme A thioesterase 13-like
i0_HQ_mixture_c18267/f7p6/743	NP_001148733.1	Zea mays	LSM7-like
i0_HQ_mixture_c18273/f3p0/1022	OEL19128.1	Dichanthelium oligosanthes	hypothetical protein BAE44_0019854
i0_HQ_mixture_c18274/f3p11/842	OEL13896.1	Dichanthelium oligosanthes	40S ribosomal protein S13-1
i0_HQ_mixture_c18283/f2p0/842	AQK60212.1	Zea mays	Cyclase
i0_HQ_mixture_c18284/f4p0/858	XP_002452701.1	Sorghum bicolor	hypothetical protein SORBIDRAFT_04g030970
i0_HQ_mixture_c18287/f5p1/579	XP_002437294.1	Sorghum bicolor	hypothetical protein SORBIDRAFT_10g024360
i0_HQ_mixture_c18288/f6p10/613	XP_015623279.1	Oryza sativa Japonica Group	PREDICTED: probable small nuclear ribonucleoprotein F
i0_HQ_mixture_c18289/f2p11/840	XP_004955747.1	Setaria italica	PREDICTED: uncharacterized protein LOC101772889
i0_HQ_mixture_c18295/f4p2/782	XP_004958047.1	Setaria italica	PREDICTED: putative cell wall protein
i0_HQ_mixture_c18313/f3p0/903	ADI48248.2	Aeluropus littoralis	Cu/Zn superoxide dismutase
i0_HQ_mixture_c18316/f2p0/981	BAJ96673.1	Hordeum vulgare subsp. vulgare	predicted protein
i0_HQ_mixture_c1832/f20p0/867	XP_015621551.1	Oryza sativa Japonica Group	PREDICTED: heme-binding protein 2
i0_HQ_mixture_c18328/f3p0/859	KQL14131.1	Setaria italica	hypothetical protein SETIT_022591mg
i0_HQ_mixture_c18329/f6p2/979	XP_012703881.1	Setaria italica	PREDICTED: tropinone reductase homolog At5g06060-like
i0_HQ_mixture_c1833/f8p0/518	XP_008673474.1	Zea mays	PREDICTED: uncharacterized protein LOC103649535
i0_HQ_mixture_c18337/f2p0/847	XP_002489307.1	Sorghum bicolor	hypothetical protein SORBIDRAFT_0010s007790
i0_HQ_mixture_c18339/f4p4/939	XP_002455934.1	Sorghum bicolor	hypothetical protein SORBIDRAFT_03g027540
i0_HQ_mixture_c18341/f4p3/732	BAS99152.1	Oryza sativa Japonica Group	Os06g0681400, partial
i0_HQ_mixture_c18342/f2p0/536	XP_002448535.1	Sorghum bicolor	hypothetical protein SORBIDRAFT_06g028640
i0_HQ_mixture_c18346/f7p0/820	XP_004968574.1	Setaria italica	PREDICTED: uncharacterized protein LOC101755433
i0_HQ_mixture_c18349/f8p0/620	XP_004970145.1	Setaria italica	PREDICTED: photosystem II reaction center W protein, chloroplastic-like
i0_HQ_mixture_c18354/f3p0/598	XP_002467775.1	Sorghum bicolor	hypothetical protein SORBIDRAFT_01g033830
i0_HQ_mixture_c1837/f4p0/463	KQL02764.1	Setaria italica	hypothetical protein SETIT_015707mg, partial
i0_HQ_mixture_c18377/f8p0/602	NP_001142500.1	Zea mays	uncharacterized protein LOC100274732
i0_HQ_mixture_c18381/f7p0/482	KQL09048.1	Setaria italica	hypothetical protein SETIT_007411mg
i0_HQ_mixture_c18388/f2p7/466	KQK87740.1	Setaria italica	hypothetical protein SETIT_038481mg
i0_HQ_mixture_c18393/f5p1/858	XP_002468300.1	Sorghum bicolor	hypothetical protein SORBIDRAFT_01g043250
i0_HQ_mixture_c18394/f5p0/905	XP_004968184.1	Setaria italica	PREDICTED: uncharacterized protein LOC101770434
i0_HQ_mixture_c18396/f3p0/519	XP_006653973.1	Oryza brachyantha	PREDICTED: soluble inorganic pyrophosphatase 4-like
i0_HQ_mixture_c18399/f3p0/923	XP_012698589.1	Setaria italica	PREDICTED: alpha-N-acetylglucosaminidase isoform X1
i0_HQ_mixture_c1840/f26p0/731	KQK89138.1	Setaria italica	hypothetical protein SETIT_037420mg
i0_HQ_mixture_c18401/f2p0/593	ACF80495.1	Zea mays	unknown
i0_HQ_mixture_c18403/f5p0/599	XP_006650269.1	Oryza brachyantha	PREDICTED: uncharacterized protein LOC102719001 isoform X1
i0_HQ_mixture_c18415/f2p0/706	CAH66166.1	Oryza sativa Indica Group	H0107B07.5
i0_HQ_mixture_c18482/f6p6/717	OEL38569.1	Dichanthelium oligosanthes	50S ribosomal protein L12, chloroplastic
i0_HQ_mixture_c18488/f6p0/617	XP_003577895.1	Brachypodium distachyon	PREDICTED: protein transport protein Sec61 subunit beta-like
i0_HQ_mixture_c18576/f6p4/971	XP_002442784.1	Sorghum bicolor	hypothetical protein SORBIDRAFT_08g002750
i0_HQ_mixture_c18592/f2p1/426	XP_015634225.1	Oryza sativa Japonica Group	PREDICTED: mitochondrial import inner membrane translocase subunit Tim13-like
i0_HQ_mixture_c1864/f3p3/873	XP_004951525.1	Setaria italica	PREDICTED: transcription factor HY5-like
i0_HQ_mixture_c18667/f2p0/631	OEL15391.1	Dichanthelium oligosanthes	Lecithin-cholesterol acyltransferase-like 1
i0_HQ_mixture_c1872/f4p12/664	OEL29369.1	Dichanthelium oligosanthes	hypothetical protein BAE44_0009611
i0_HQ_mixture_c18777/f2p1/887	XP_002455785.1	Sorghum bicolor	hypothetical protein SORBIDRAFT_03g025220
i0_HQ_mixture_c1878/f7p0/731	KXG29509.1	Sorghum bicolor	hypothetical protein SORBI_004G046400
i0_HQ_mixture_c18788/f2p23/671	AFP44680.1	Eragrostis tef	hypothetical protein
i0_HQ_mixture_c18802/f3p0/661	NP_001142894.1	Zea mays	uncharacterized protein LOC100275316
i0_HQ_mixture_c18809/f2p0/624	BAS83645.1	Oryza sativa Japonica Group	Os03g0288051, partial
i0_HQ_mixture_c1895/f13p0/984	NP_001141309.1	Zea mays	uncharacterized protein LOC100273400
i0_HQ_mixture_c18972/f2p3/626	XP_004962214.1	Setaria italica	PREDICTED: uncharacterized protein LOC101760519
i0_HQ_mixture_c19009/f6p0/937	XP_002447848.1	Sorghum bicolor	hypothetical protein SORBIDRAFT_06g016870
i0_HQ_mixture_c19034/f3p0/758	XP_004968025.1	Setaria italica	PREDICTED: 16.9 kDa class I heat shock protein 1
i0_HQ_mixture_c19081/f4p0/725	XP_002441465.1	Sorghum bicolor	hypothetical protein SORBIDRAFT_09g027350
i0_HQ_mixture_c19095/f3p2/654	XP_006662953.1	Oryza brachyantha	PREDICTED: uncharacterized protein LOC102719904
i0_HQ_mixture_c1912/f6p7/974	XP_002440176.1	Sorghum bicolor	hypothetical protein SORBIDRAFT_09g027290
i0_HQ_mixture_c1913/f27p0/937	XP_004957443.1	Setaria italica	PREDICTED: uncharacterized protein LOC101762639 isoform X2
i0_HQ_mixture_c19156/f3p0/573	KQL23434.1	Setaria italica	hypothetical protein SETIT_031987mg, partial
i0_HQ_mixture_c19196/f3p0/825	BAD88045.1	Oryza sativa Japonica Group	hypothetical protein
i0_HQ_mixture_c19197/f2p4/924	XP_002438507.1	Sorghum bicolor	hypothetical protein SORBIDRAFT_10g021130
i0_HQ_mixture_c19202/f2p0/868	KQL16691.1	Setaria italica	hypothetical protein SETIT_024609mg, partial
i0_HQ_mixture_c19224/f4p0/833	XP_004984059.1	Setaria italica	PREDICTED: transcription initiation factor TFIID subunit 9
i0_HQ_mixture_c19239/f2p0/629	XP_004983320.1	Setaria italica	PREDICTED: uncharacterized protein LOC101773911
i0_HQ_mixture_c1925/f10p0/892	KQL17027.1	Setaria italica	hypothetical protein SETIT_023126mg
i0_HQ_mixture_c19346/f3p0/635	XP_015619221.1	Oryza sativa Japonica Group	PREDICTED: uncharacterized protein LOC4352127
i0_HQ_mixture_c19356/f4p3/858	KQL06309.1	Setaria italica	hypothetical protein SETIT_002268mg
i0_HQ_mixture_c19396/f2p0/736	OEL24958.1	Dichanthelium oligosanthes	Anti-sigma-I factor RsgI6
i0_HQ_mixture_c19398/f2p0/607	KXG37771.1	Sorghum bicolor	hypothetical protein SORBI_001G124600
i0_HQ_mixture_c19414/f4p8/556	XP_004976952.1	Setaria italica	PREDICTED: uncharacterized protein LOC101772500
i0_HQ_mixture_c19415/f2p0/631	OEL14850.1	Dichanthelium oligosanthes	hypothetical protein BAE44_0024130
i0_HQ_mixture_c19419/f4p0/900	XP_008660489.1	Zea mays	PREDICTED: uncharacterized protein LOC103639524
i0_HQ_mixture_c1942/f15p3/939	XP_004979809.1	Setaria italica	PREDICTED: uncharacterized protein LOC101763351
i0_HQ_mixture_c19457/f5p5/723	XP_002442784.1	Sorghum bicolor	hypothetical protein SORBIDRAFT_08g002750
i0_HQ_mixture_c19475/f3p4/640	NP_001149378.1	Zea mays	NADH-ubiquinone oxidoreductase 10.5 kDa subunit
i0_HQ_mixture_c19478/f2p3/716	XP_004955540.1	Setaria italica	PREDICTED: myb-like protein X
i0_HQ_mixture_c19557/f3p17/714	KXZ54431.1	Gonium pectorale	hypothetical protein GPECTOR_5g84
i0_HQ_mixture_c19562/f6p0/710	OEL19250.1	Dichanthelium oligosanthes	hypothetical protein BAE44_0019731
i0_HQ_mixture_c19575/f2p0/649	XP_015641162.1	Oryza sativa Japonica Group	PREDICTED: uncharacterized protein LOC4341599
i0_HQ_mixture_c19579/f4p0/783	XP_010232448.1	Brachypodium distachyon	PREDICTED: protein translation factor SUI1 homolog 2 isoform X1
i0_HQ_mixture_c19591/f3p0/965	ACG34567.1	Zea mays	mannose-P-dolichol utilization defect 1 protein
i0_HQ_mixture_c1960/f6p0/736	BAJ87899.1	Hordeum vulgare subsp. vulgare	predicted protein
i0_HQ_mixture_c19608/f2p6/880	OEL19349.1	Dichanthelium oligosanthes	hypothetical protein BAE44_0019633
i0_HQ_mixture_c19615/f2p0/846	XP_002456321.1	Sorghum bicolor	hypothetical protein SORBIDRAFT_03g033960
i0_HQ_mixture_c19630/f2p0/769	XP_004982484.1	Setaria italica	PREDICTED: uncharacterized protein LOC101779051
i0_HQ_mixture_c19636/f5p0/634	KQL29572.1	Setaria italica	hypothetical protein SETIT_018416mg
i0_HQ_mixture_c19675/f5p3/857	XP_012700396.1	Setaria italica	PREDICTED: 60S ribosomal protein L18a-like protein
i0_HQ_mixture_c1969/f5p0/930	ABG46237.1	Hordeum vulgare subsp. vulgare	germin-like protein 5a
i0_HQ_mixture_c19703/f4p7/764	XP_002467828.1	Sorghum bicolor	hypothetical protein SORBIDRAFT_01g034750
i0_HQ_mixture_c19737/f2p4/753	XP_003572665.1	Brachypodium distachyon	PREDICTED: uncharacterized protein LOC100845606
i0_HQ_mixture_c19817/f4p0/827	XP_012700396.1	Setaria italica	PREDICTED: 60S ribosomal protein L18a-like protein
i0_HQ_mixture_c19823/f2p205/751	XP_004965360.1	Setaria italica	PREDICTED: uncharacterized protein LOC101757962
i0_HQ_mixture_c1983/f15p8/616	KCW51380.1	Eucalyptus grandis	hypothetical protein EUGRSUZ_J00924, partial
i0_HQ_mixture_c19842/f4p0/952	OEL16245.1	Dichanthelium oligosanthes	17.9 kDa heat shock protein 2
i0_HQ_mixture_c19858/f2p2/471	XP_015634501.1	Oryza sativa Japonica Group	PREDICTED: uncharacterized protein LOC4337220
i0_HQ_mixture_c19878/f2p4/592	KXG31702.1	Sorghum bicolor	hypothetical protein SORBI_003G044100
i0_HQ_mixture_c19882/f3p1/885	XP_003557436.1	Brachypodium distachyon	PREDICTED: mitochondrial import inner membrane translocase subunit TIM14-1
i0_HQ_mixture_c19883/f4p5/809	XP_002459753.1	Sorghum bicolor	hypothetical protein SORBIDRAFT_02g009890
i0_HQ_mixture_c19884/f2p2/605	XP_008646235.1	Zea mays	PREDICTED: uncharacterized protein LOC100381289
i0_HQ_mixture_c19885/f2p0/632	OEL37937.1	Dichanthelium oligosanthes	Photosystem II 22 kDa protein, chloroplastic
i0_HQ_mixture_c19890/f5p1/779	OEL14217.1	Dichanthelium oligosanthes	hypothetical protein BAE44_0024761
i0_HQ_mixture_c19894/f2p0/863	NP_001307693.1	Zea mays	uncharacterized protein LOC107305673
i0_HQ_mixture_c20046/f3p0/946	OEL24610.1	Dichanthelium oligosanthes	Zeamatin
i0_HQ_mixture_c20070/f3p14/684	OEL20484.1	Dichanthelium oligosanthes	Glycine-rich RNA-binding protein 2, mitochondrial
i0_HQ_mixture_c20096/f4p4/797	AQK42319.1	Zea mays	pectin methylesterase inhibitor 1
i0_HQ_mixture_c20118/f5p7/646	NP_001146464.1	Zea mays	thioredoxin-like protein 5
i0_HQ_mixture_c20170/f3p6/712	XP_004955468.1	Setaria italica	PREDICTED: uncharacterized protein LOC101762363
i0_HQ_mixture_c20199/f3p0/642	XP_004956215.1	Setaria italica	PREDICTED: 40S ribosomal protein S25-4
i0_HQ_mixture_c20211/f2p0/434	XP_006654201.1	Oryza brachyantha	PREDICTED: ras-related protein RGP2
i0_HQ_mixture_c20221/f10p2/967	KXG28531.1	Sorghum bicolor	hypothetical protein SORBI_005G133700
i0_HQ_mixture_c20229/f2p0/612	AEV41044.1	Oryza minuta	putative dirigent-like protein pDIR17
i0_HQ_mixture_c2027/f8p0/740	XP_004977239.1	Setaria italica	PREDICTED: dirigent protein 22-like
i0_HQ_mixture_c20316/f3p16/723	AMN87015.1	Paspalum vaginatum	hypothetical protein
i0_HQ_mixture_c20368/f5p3/748	XP_006643738.1	Oryza brachyantha	PREDICTED: EKC/KEOPS complex subunit TPRKB
i0_HQ_mixture_c2038/f16p9/856	XP_004958415.1	Setaria italica	PREDICTED: E3 ubiquitin-protein ligase CIP8
i0_HQ_mixture_c2040/f3p5/777	OEL13163.1	Dichanthelium oligosanthes	hypothetical protein BAE44_0025820
i0_HQ_mixture_c2043/f6p0/966	XP_004969401.1	Setaria italica	PREDICTED: uncharacterized protein LOC101758396
i0_HQ_mixture_c2049/f9p12/562	XP_008670725.1	Zea mays	PREDICTED: uncharacterized protein LOC100275670
i0_HQ_mixture_c20497/f2p0/829	XP_002456647.1	Sorghum bicolor	hypothetical protein SORBIDRAFT_03g040100
i0_HQ_mixture_c20506/f4p2/881	XP_004969110.1	Setaria italica	PREDICTED: leucine-rich repeat extensin-like protein 1
i0_HQ_mixture_c2052/f6p9/851	XP_002449552.1	Sorghum bicolor	hypothetical protein SORBIDRAFT_05g018990
i0_HQ_mixture_c20531/f3p8/956	OEL38030.1	Dichanthelium oligosanthes	hypothetical protein BAE44_0000952
i0_HQ_mixture_c2054/f9p0/764	XP_004984597.1	Setaria italica	PREDICTED: calmodulin
i0_HQ_mixture_c20552/f2p4/584	XP_006654363.1	Oryza brachyantha	PREDICTED: uncharacterized protein LOC102717800
i0_HQ_mixture_c20553/f2p3/901	EES02887.2	Sorghum bicolor	hypothetical protein SORBI_003G152700
i0_HQ_mixture_c20559/f3p5/894	OEL14217.1	Dichanthelium oligosanthes	hypothetical protein BAE44_0024761
i0_HQ_mixture_c20569/f2p0/990	OEL21671.1	Dichanthelium oligosanthes	Histone deacetylase complex subunit SAP18
i0_HQ_mixture_c20585/f5p0/841	XP_004968574.1	Setaria italica	PREDICTED: uncharacterized protein LOC101755433
i0_HQ_mixture_c2061/f3p4/527	XP_017624872.1	Gossypium arboreum	PREDICTED: uncharacterized protein LOC108468504
i0_HQ_mixture_c20623/f2p10/786	EEC79466.1	Oryza sativa Indica Group	hypothetical protein OsI_20483
i0_HQ_mixture_c20666/f2p5/997	OEL36950.1	Dichanthelium oligosanthes	hypothetical protein BAE44_0002032
i0_HQ_mixture_c2069/f5p0/761	XP_006649805.1	Oryza brachyantha	PREDICTED: uncharacterized protein LOC102701899
i0_HQ_mixture_c20701/f3p0/901	XP_004953470.1	Setaria italica	PREDICTED: uncharacterized protein LOC101766680
i0_HQ_mixture_c20731/f4p8/789	OEL14765.1	Dichanthelium oligosanthes	hypothetical protein BAE44_0024216, partial
i0_HQ_mixture_c20732/f3p22/840	OEL25610.1	Dichanthelium oligosanthes	23.6 kDa heat shock protein, mitochondrial
i0_HQ_mixture_c20808/f2p0/770	KXG39410.1	Sorghum bicolor	hypothetical protein SORBI_001G377800
i0_HQ_mixture_c2081/f2p0/674	OEL29437.1	Dichanthelium oligosanthes	Receptor-like protein kinase FERONIA
i0_HQ_mixture_c2082/f5p7/585	KXG37771.1	Sorghum bicolor	hypothetical protein SORBI_001G124600
i0_HQ_mixture_c20821/f2p0/951	OEL18576.1	Dichanthelium oligosanthes	Fatty acid desaturase 4, chloroplastic
i0_HQ_mixture_c2086/f4p13/782	OEL14499.1	Dichanthelium oligosanthes	hypothetical protein BAE44_0024483
i0_HQ_mixture_c20871/f2p3/582	EES07241.2	Sorghum bicolor	hypothetical protein SORBI_004G234900
i0_HQ_mixture_c20889/f2p0/804	OEL31851.1	Dichanthelium oligosanthes	Cysteine proteinase inhibitor
i0_HQ_mixture_c20901/f2p2/833	XP_004960106.1	Setaria italica	PREDICTED: two-component response regulator ORR6-like
i0_HQ_mixture_c2092/f5p0/557	NP_001142894.1	Zea mays	uncharacterized protein LOC100275316
i0_HQ_mixture_c20931/f2p25/614	KQL25626.1	Setaria italica	hypothetical protein SETIT_032292mg, partial
i0_HQ_mixture_c2099/f2p0/875	NP_001145487.1	Zea mays	uncharacterized protein LOC100278883
i0_HQ_mixture_c21005/f3p0/889	XP_004959035.1	Setaria italica	PREDICTED: uncharacterized protein At4g14100-like
i0_HQ_mixture_c21022/f3p0/907	OEL13418.1	Dichanthelium oligosanthes	Uncharacterized protein BAE44_0025573
i0_HQ_mixture_c2103/f2p0/758	XP_015643271.1	Oryza sativa Japonica Group	PREDICTED: DNA-binding protein MNB1B
i0_HQ_mixture_c21040/f2p0/979	XP_004977295.1	Setaria italica	PREDICTED: abscisic stress-ripening protein 1-like
i0_HQ_mixture_c2105/f10p0/579	OEL22472.1	Dichanthelium oligosanthes	hypothetical protein BAE44_0016508, partial
i0_HQ_mixture_c2106/f3p0/726	XP_006664278.1	Oryza brachyantha	PREDICTED: non-specific lipid-transfer protein 4
i0_HQ_mixture_c21099/f6p0/636	XP_004967793.1	Setaria italica	PREDICTED: uncharacterized protein LOC101785393
i0_HQ_mixture_c21148/f2p6/590	KXG30298.1	Sorghum bicolor	hypothetical protein SORBI_004G159000
i0_HQ_mixture_c21151/f4p0/489	OEL28077.1	Dichanthelium oligosanthes	Serine/arginine-rich splicing factor RS2Z33
i0_HQ_mixture_c2116/f3p0/928	XP_004985361.1	Setaria italica	PREDICTED: N-acetyltransferase 9-like protein
i0_HQ_mixture_c21162/f2p2/987	OEL18783.1	Dichanthelium oligosanthes	hypothetical protein BAE44_0020199
i0_HQ_mixture_c2117/f9p1/804	XP_004984597.1	Setaria italica	PREDICTED: calmodulin
i0_HQ_mixture_c2118/f11p4/674	KQL27281.1	Setaria italica	hypothetical protein SETIT_033059mg, partial
i0_HQ_mixture_c21193/f2p5/642	OEL12844.1	Dichanthelium oligosanthes	hypothetical protein BAE44_0026137
i0_HQ_mixture_c21196/f4p0/546	KQL10285.1	Setaria italica	hypothetical protein SETIT_007435mg
i0_HQ_mixture_c2120/f29p4/696	XP_014661212.1	ubiquinone	PREDICTED: NADH dehydrogenase
i0_HQ_mixture_c2121/f11p3/605	ACG34458.1	Zea mays	cortical cell-delineating protein precursor
i0_HQ_mixture_c21218/f3p2/861	XP_004975022.1	Setaria italica	PREDICTED: ribosome-inactivating protein-like
i0_HQ_mixture_c2126/f4p0/583	OEL23726.1	Dichanthelium oligosanthes	hypothetical protein BAE44_0015255
i0_HQ_mixture_c2128/f3p0/960	XP_006662902.2	Oryza brachyantha	PREDICTED: uncharacterized protein LOC102703528
i0_HQ_mixture_c21291/f2p0/907	OEL35538.1	Dichanthelium oligosanthes	hypothetical protein BAE44_0003443
i0_HQ_mixture_c2137/f6p0/621	KQK19504.1	Brachypodium distachyon	hypothetical protein BRADI_1g48661
i0_HQ_mixture_c21377/f2p5/714	OEL20329.1	Dichanthelium oligosanthes	Peroxidase 3
i0_HQ_mixture_c21380/f4p17/916	KXG25383.1	Sorghum bicolor	hypothetical protein SORBI_007G168600
i0_HQ_mixture_c21394/f8p43/871	XP_002450127.1	Sorghum bicolor	hypothetical protein SORBIDRAFT_05g000940
i0_HQ_mixture_c21414/f2p3/947	XP_015638081.1	Oryza sativa Japonica Group	PREDICTED: type 1 phosphatases regulator YPI1
i0_HQ_mixture_c21429/f2p0/845	XP_004961231.1	Setaria italica	PREDICTED: protein DEHYDRATION-INDUCED 19
i0_HQ_mixture_c2143/f2p3/725	JAT56297.1	Anthurium amnicola	60S ribosomal protein L13
i0_HQ_mixture_c21447/f2p62/450	AFP33250.1	Sorghum bicolor	AP2 domain containing protein
i0_HQ_mixture_c21465/f2p16/662	NP_001147258.1	Zea mays	uncharacterized protein LOC100280866
i0_HQ_mixture_c21477/f2p5/944	XP_008653006.1	Zea mays	PREDICTED: uncharacterized protein At4g14100-like
i0_HQ_mixture_c2148/f5p0/495	EEC81185.1	Oryza sativa Indica Group	hypothetical protein OsI_24188
i0_HQ_mixture_c2151/f8p2/704	KQK88229.1	Setaria italica	hypothetical protein SETIT_037925mg
i0_HQ_mixture_c21558/f7p0/809	XP_015611638.1	Oryza sativa Japonica Group	PREDICTED: basic blue protein
i0_HQ_mixture_c21573/f8p9/904	KXG33705.1	Sorghum bicolor	hypothetical protein SORBI_003G357800
i0_HQ_mixture_c2158/f18p0/882	ALL73565.1	Zoysia japonica	transcription factor DREB1.4
i0_HQ_mixture_c21594/f3p11/461	XP_006652877.1	Oryza brachyantha	PREDICTED: uncharacterized protein LOC102721070
i0_HQ_mixture_c2160/f9p0/894	OEL14688.1	Dichanthelium oligosanthes	hypothetical protein BAE44_0024296
i0_HQ_mixture_c2164/f9p16/597	KQK88435.1	Setaria italica	hypothetical protein SETIT_037563mg
i0_HQ_mixture_c21654/f5p2/891	KXG36129.1	Sorghum bicolor	hypothetical protein SORBI_002G288200
i0_HQ_mixture_c21657/f2p0/782	XP_002445231.1	Sorghum bicolor	hypothetical protein SORBIDRAFT_07g006400
i0_HQ_mixture_c2166/f11p1/639	KQK23952.1	Brachypodium distachyon	hypothetical protein BRADI_1g77228, partial
i0_HQ_mixture_c21661/f5p8/480	XP_014660333.1	Setaria italica	PREDICTED: non-specific lipid-transfer protein 1-like, partial
i0_HQ_mixture_c21689/f3p1/607	KQL13971.1	Setaria italica	hypothetical protein SETIT_022477mg
i0_HQ_mixture_c2172/f16p0/647	XP_004985272.1	Setaria italica	PREDICTED: uncharacterized protein LOC101768131
i0_HQ_mixture_c21721/f2p0/799	XP_004979789.1	Setaria italica	PREDICTED: uncharacterized protein LOC101755100 isoform X1
i0_HQ_mixture_c21732/f5p6/868	XP_002438345.1	Sorghum bicolor	hypothetical protein SORBIDRAFT_10g013000
i0_HQ_mixture_c21741/f2p1/686	AQK68747.1	Zea mays	Splicing factor arginine/serine-rich 12
i0_HQ_mixture_c21742/f2p2/698	XP_004985320.1	Setaria italica	PREDICTED: transcription elongation factor B polypeptide 1
i0_HQ_mixture_c21818/f2p0/565	KQL08372.1	Setaria italica	hypothetical protein SETIT_003025mg
i0_HQ_mixture_c2182/f18p0/479	KQK91354.1	Setaria italica	hypothetical protein SETIT_038484mg
i0_HQ_mixture_c2183/f3p0/642	XP_004966918.1	Setaria italica	PREDICTED: chaperone protein dnaJ 11, chloroplastic
i0_HQ_mixture_c21831/f4p1/930	EMS50979.1	Triticum urartu	hypothetical protein TRIUR3_30028
i0_HQ_mixture_c21834/f10p0/884	XP_004976559.1	Setaria italica	PREDICTED: histone H1
i0_HQ_mixture_c21838/f2p10/659	BAC24846.1	Oryza sativa Japonica Group	putative ribosomal protein S18
i0_HQ_mixture_c21840/f2p48/831	XP_004964584.1	Setaria italica	PREDICTED: uncharacterized protein LOC101782537
i0_HQ_mixture_c2186/f3p2/942	EAY95596.1	Oryza sativa Indica Group	hypothetical protein OsI_17447
i0_HQ_mixture_c21860/f4p0/839	XP_002465843.1	Sorghum bicolor	hypothetical protein SORBIDRAFT_01g046860
i0_HQ_mixture_c21880/f4p1/881	XP_004964720.1	Setaria italica	PREDICTED: sulfiredoxin, chloroplastic/mitochondrial
i0_HQ_mixture_c21892/f3p0/453	KXG34269.1	Sorghum bicolor	hypothetical protein SORBI_002G007100
i0_HQ_mixture_c2191/f21p0/675	KQK97345.1	Setaria italica	hypothetical protein SETIT_012204mg, partial
i0_HQ_mixture_c21911/f6p0/828	AQK94478.1	Zea mays	Putative ubiquitin-conjugating enzyme family
i0_HQ_mixture_c21920/f4p0/762	NP_001152568.1	Zea mays	thioesterase family protein
i0_HQ_mixture_c21929/f2p0/991	XP_004966152.1	Setaria italica	PREDICTED: nifU-like protein 3, chloroplastic
i0_HQ_mixture_c21936/f2p17/733	XP_015623979.1	Oryza sativa Japonica Group	PREDICTED: cyclin-P4-1-like
i0_HQ_mixture_c2196/f2p5/979	XP_004952040.1	Setaria italica	PREDICTED: uncharacterized protein LOC101762333
i0_HQ_mixture_c2198/f3p0/678	KQK19504.1	Brachypodium distachyon	hypothetical protein BRADI_1g48661
i0_HQ_mixture_c22069/f6p43/755	XP_004952664.1	Setaria italica	PREDICTED: uncharacterized protein LOC101754236
i0_HQ_mixture_c22097/f8p0/884	XP_004978644.1	Setaria italica	PREDICTED: two-component response regulator ORR9-like
i0_HQ_mixture_c2211/f2p0/836	XP_004965957.1	Setaria italica	PREDICTED: uncharacterized protein At1g15400-like
i0_HQ_mixture_c2214/f13p11/602	OEL13001.1	Dichanthelium oligosanthes	hypothetical protein BAE44_0025982
i0_HQ_mixture_c22147/f2p0/988	XP_002457537.1	Sorghum bicolor	hypothetical protein SORBIDRAFT_03g008990
i0_HQ_mixture_c2215/f3p1/697	XP_015637581.1	Oryza sativa Japonica Group	PREDICTED: protein kish
i0_HQ_mixture_c22154/f2p0/998	EEC75119.1	Oryza sativa Indica Group	hypothetical protein OsI_11301
i0_HQ_mixture_c2219/f3p6/608	KQK98014.1	Setaria italica	hypothetical protein SETIT_011238mg
i0_HQ_mixture_c22219/f2p1/654	OEL18787.1	Dichanthelium oligosanthes	Cysteine proteinase inhibitor 10
i0_HQ_mixture_c22229/f4p30/950	XP_002468614.1	Sorghum bicolor	hypothetical protein SORBIDRAFT_01g049010
i0_HQ_mixture_c22233/f2p0/772	XP_004962050.1	Setaria italica	PREDICTED: uncharacterized protein LOC101762139
i0_HQ_mixture_c22239/f2p0/750	XP_004981845.1	Setaria italica	PREDICTED: magnesium-dependent phosphatase 1
i0_HQ_mixture_c22252/f2p12/914	XP_015614506.1	Oryza sativa Japonica Group	PREDICTED: chitinase 8
i0_HQ_mixture_c2226/f3p0/643	XP_004965993.1	Setaria italica	PREDICTED: multiprotein-bridging factor 1c
i0_HQ_mixture_c22279/f2p0/819	XP_004983067.1	Setaria italica	PREDICTED: protein CutA 1, chloroplastic-like isoform X2
i0_HQ_mixture_c22306/f2p0/805	XP_004960532.1	Setaria italica	PREDICTED: uncharacterized protein LOC101776841
i0_HQ_mixture_c22316/f2p5/882	KQL26893.1	Setaria italica	hypothetical protein SETIT_031061mg
i0_HQ_mixture_c22335/f2p0/963	OEL23748.1	Dichanthelium oligosanthes	hypothetical protein BAE44_0015231
i0_HQ_mixture_c22379/f3p4/979	XP_003569014.1	Brachypodium distachyon	PREDICTED: glutathione S-transferase DHAR2
i0_HQ_mixture_c22391/f2p8/842	KXG27153.1	Sorghum bicolor	hypothetical protein SORBI_006G222600
i0_HQ_mixture_c22398/f2p0/984	OEL37668.1	Dichanthelium oligosanthes	Nudix hydrolase 21, chloroplastic
i0_HQ_mixture_c22400/f10p0/837	AEN03788.1	Diplachne fusca	ferredoxin-thioredoxin reductase
i0_HQ_mixture_c22402/f2p5/1002	KXG21854.1	Sorghum bicolor	hypothetical protein SORBI_009G116800
i0_HQ_mixture_c22420/f5p0/934	XP_004983849.1	Setaria italica	PREDICTED: probable glutathione S-transferase GSTU6
i0_HQ_mixture_c2245/f8p0/889	XP_002466090.1	Sorghum bicolor	hypothetical protein SORBIDRAFT_01g001020
i0_HQ_mixture_c22463/f2p0/740	OEL19467.1	Dichanthelium oligosanthes	hypothetical protein BAE44_0019515
i0_HQ_mixture_c2247/f3p4/886	KQL01004.1	Setaria italica	hypothetical protein SETIT_015146mg
i0_HQ_mixture_c22474/f2p7/911	XP_002444865.1	Sorghum bicolor	hypothetical protein SORBIDRAFT_07g000480
i0_HQ_mixture_c22480/f2p0/560	OEL30709.1	Dichanthelium oligosanthes	putative steroid-binding protein 3
i0_HQ_mixture_c22503/f2p1/491	OEL29320.1	Dichanthelium oligosanthes	hypothetical protein BAE44_0009663
i0_HQ_mixture_c22525/f2p0/610	KXG37771.1	Sorghum bicolor	hypothetical protein SORBI_001G124600
i0_HQ_mixture_c2253/f8p0/905	XP_002438085.1	Sorghum bicolor	hypothetical protein SORBIDRAFT_10g007830
i0_HQ_mixture_c22544/f5p0/899	XP_003572665.1	Brachypodium distachyon	PREDICTED: uncharacterized protein LOC100845606
i0_HQ_mixture_c2256/f3p5/585	KQK86392.1	Setaria italica	hypothetical protein SETIT_038287mg
i0_HQ_mixture_c22560/f2p0/452	OEL37802.1	Dichanthelium oligosanthes	hypothetical protein BAE44_0001177, partial
i0_HQ_mixture_c2257/f3p1/723	KQL16016.1	Setaria italica	hypothetical protein SETIT_025547mg
i0_HQ_mixture_c22577/f2p7/790	XP_004968023.1	Setaria italica	PREDICTED: uncharacterized protein LOC101775288
i0_HQ_mixture_c22600/f2p0/714	EMS52245.1	Triticum urartu	hypothetical protein TRIUR3_12742
i0_HQ_mixture_c22650/f2p2/393	XP_004965703.1	Setaria italica	PREDICTED: LOW QUALITY PROTEIN: probable GDP-L-fucose synthase 1
i0_HQ_mixture_c22668/f2p1/502	XP_004960895.1	Setaria italica	PREDICTED: uncharacterized protein LOC101785878
i0_HQ_mixture_c22688/f3p4/902	XP_002448400.1	Sorghum bicolor	hypothetical protein SORBIDRAFT_06g026580
i0_HQ_mixture_c2269/f11p0/615	NP_001292790.1	Zea mays	acidic ribosomal protein P2a-3
i0_HQ_mixture_c22715/f3p3/974	XP_004974009.1	Setaria italica	PREDICTED: non-specific lipid transfer protein GPI-anchored 1
i0_HQ_mixture_c2272/f6p5/870	EEC75119.1	Oryza sativa Indica Group	hypothetical protein OsI_11301
i0_HQ_mixture_c22729/f2p2/900	AFV94477.1	Saccharum hybrid cultivar GT28	photosystem I reaction center subunit II
i0_HQ_mixture_c22730/f3p0/839	OEL13678.1	Dichanthelium oligosanthes	hypothetical protein BAE44_0025296
i0_HQ_mixture_c22746/f4p0/1002	XP_015616070.1	Oryza sativa Japonica Group	PREDICTED: probable mitochondrial import receptor subunit TOM20
i0_HQ_mixture_c22756/f7p5/452	KQL16480.1	Setaria italica	hypothetical protein SETIT_025663mg
i0_HQ_mixture_c2278/f5p0/625	BAH94221.1	Oryza sativa Japonica Group	Os08g0278966
i0_HQ_mixture_c22785/f6p0/573	OEL19287.1	Dichanthelium oligosanthes	hypothetical protein BAE44_0019694
i0_HQ_mixture_c2282/f9p0/790	XP_002464069.1	Sorghum bicolor	hypothetical protein SORBIDRAFT_01g011740
i0_HQ_mixture_c22838/f2p6/840	AFK44824.1	Lotus japonicus	unknown
i0_HQ_mixture_c22863/f2p5/851	XP_003578104.1	Brachypodium distachyon	PREDICTED: peptidyl-prolyl cis-trans isomerase NIMA-interacting 4
i0_HQ_mixture_c22867/f2p4/794	JAT66348.1	Anthurium amnicola	Ras-like protein
i0_HQ_mixture_c2287/f5p3/711	OEL25046.1	Dichanthelium oligosanthes	putative calcium-binding protein CML18
i0_HQ_mixture_c22894/f3p31/672	ACG43587.1	Zea mays	histone H2B.1
i0_HQ_mixture_c2290/f9p0/804	XP_004961494.1	Setaria italica	PREDICTED: non-symbiotic hemoglobin-like
i0_HQ_mixture_c22901/f6p3/856	OEL20069.1	Dichanthelium oligosanthes	hypothetical protein BAE44_0018911
i0_HQ_mixture_c2293/f5p0/810	OEL26505.1	Dichanthelium oligosanthes	hypothetical protein BAE44_0012472
i0_HQ_mixture_c2296/f7p0/648	XP_003569502.1	Brachypodium distachyon	PREDICTED: protein RADIALIS-like 3
i0_HQ_mixture_c22978/f2p2/487	OEL19075.1	Dichanthelium oligosanthes	hypothetical protein BAE44_0019908
i0_HQ_mixture_c2298/f3p7/726	BAK02787.1	Hordeum vulgare subsp. vulgare	predicted protein, partial
i0_HQ_mixture_c2300/f2p12/669	XP_004973358.1	Setaria italica	PREDICTED: AP-4 complex subunit sigma
i0_HQ_mixture_c23037/f2p1/647	AGT17237.1	Saccharum hybrid cultivar R570	hypothetical protein SHCRBa_203_M05_R_250
i0_HQ_mixture_c23043/f2p3/793	EAY83575.1	Oryza sativa Indica Group	hypothetical protein OsI_38785
i0_HQ_mixture_c23076/f2p0/663	XP_004955993.1	Setaria italica	PREDICTED: uncharacterized protein LOC101771017
i0_HQ_mixture_c23085/f3p3/974	OEL26490.1	Dichanthelium oligosanthes	hypothetical protein BAE44_0012490
i0_HQ_mixture_c23089/f3p3/585	ACG34458.1	Zea mays	cortical cell-delineating protein precursor
i0_HQ_mixture_c2309/f3p6/694	KQL29214.1	Setaria italica	hypothetical protein SETIT_018138mg
i0_HQ_mixture_c23091/f4p13/816	XP_004962214.1	Setaria italica	PREDICTED: uncharacterized protein LOC101760519
i0_HQ_mixture_c23097/f2p0/877	XP_004971575.1	Setaria italica	PREDICTED: uncharacterized protein LOC101775717
i0_HQ_mixture_c23098/f2p76/852	XP_015616569.1	Oryza sativa Japonica Group	PREDICTED: glycine-rich RNA-binding protein 4, mitochondrial isoform X2
i0_HQ_mixture_c23099/f3p2/759	EEE66226.1	Oryza sativa Japonica Group	hypothetical protein OsJ_22378
i0_HQ_mixture_c2313/f8p0/952	OEL32674.1	Dichanthelium oligosanthes	Phospholipase A2-like protein 3
i0_HQ_mixture_c23135/f7p0/850	XP_004984632.1	Setaria italica	PREDICTED: outer envelope pore protein 16-2, chloroplastic
i0_HQ_mixture_c23150/f3p11/994	XP_004976101.1	Setaria italica	PREDICTED: 6,7-dimethyl-8-ribityllumazine synthase, chloroplastic
i0_HQ_mixture_c2316/f2p5/894	NP_001307693.1	Zea mays	uncharacterized protein LOC107305673
i0_HQ_mixture_c2318/f13p0/753	XP_004978996.1	Setaria italica	PREDICTED: keratin, type II cytoskeletal 5
i0_HQ_mixture_c2321/f11p0/639	XP_004961921.1	Setaria italica	PREDICTED: 60S acidic ribosomal protein P2B
i0_HQ_mixture_c23227/f2p1/870	KQL01285.1	Setaria italica	hypothetical protein SETIT_015151mg
i0_HQ_mixture_c23232/f3p0/683	EEC79431.1	Oryza sativa Indica Group	hypothetical protein OsI_20406
i0_HQ_mixture_c23248/f2p0/930	XP_015650875.1	Oryza sativa Japonica Group	PREDICTED: 60S ribosomal protein L7a
i0_HQ_mixture_c2325/f4p13/687	XP_017244725.1	Daucus carota subsp. sativus	PREDICTED: probable histone H2A.1
i0_HQ_mixture_c23258/f2p0/602	KQL31826.1	Setaria italica	hypothetical protein SETIT_019343mg, partial
i0_HQ_mixture_c2326/f8p0/579	XP_002460423.1	Sorghum bicolor	hypothetical protein SORBIDRAFT_02g027860
i0_HQ_mixture_c23274/f3p25/905	KQL26548.1	Setaria italica	hypothetical protein SETIT_031351mg
i0_HQ_mixture_c23286/f2p7/936	XP_002447764.1	Sorghum bicolor	hypothetical protein SORBIDRAFT_06g015230
i0_HQ_mixture_c23292/f2p2/684	XP_002462273.1	Sorghum bicolor	hypothetical protein SORBIDRAFT_02g022900
i0_HQ_mixture_c23301/f2p0/832	KXG30711.1	Sorghum bicolor	hypothetical protein SORBI_004G229000
i0_HQ_mixture_c23312/f5p0/865	KXG22930.1	Sorghum bicolor	hypothetical protein SORBI_008G030000
i0_HQ_mixture_c23333/f2p1/942	OEL31249.1	Dichanthelium oligosanthes	Dehydration-responsive element-binding protein 1J
i0_HQ_mixture_c2335/f2p0/871	XP_002450127.1	Sorghum bicolor	hypothetical protein SORBIDRAFT_05g000940
i0_HQ_mixture_c23356/f2p0/876	OEL21738.1	ubiquinone	NADH dehydrogenase
i0_HQ_mixture_c2336/f2p1/706	AEV40934.1	Oryza punctata	hypothetical protein
i0_HQ_mixture_c23386/f2p16/897	OEL38604.1	Dichanthelium oligosanthes	hypothetical protein BAE44_0000379
i0_HQ_mixture_c23392/f2p3/523	NP_001150526.1	Zea mays	EMB2752
i0_HQ_mixture_c23401/f4p4/676	XP_004981991.1	Setaria italica	PREDICTED: uncharacterized protein LOC101753647
i0_HQ_mixture_c23422/f4p1/841	XP_004984757.1	Setaria italica	PREDICTED: ATP synthase subunit b', chloroplastic
i0_HQ_mixture_c23432/f3p0/980	XP_004986224.1	Setaria italica	PREDICTED: zinc finger protein 1-like
i0_HQ_mixture_c23446/f3p18/812	XP_015641148.1	Oryza sativa Japonica Group	PREDICTED: protein TRIGALACTOSYLDIACYLGLYCEROL 5, chloroplastic
i0_HQ_mixture_c23450/f2p9/820	XP_002443144.1	Sorghum bicolor	hypothetical protein SORBIDRAFT_08g011730
i0_HQ_mixture_c2348/f5p15/743	XP_004966442.1	Setaria italica	PREDICTED: WAS protein family homolog 2
i0_HQ_mixture_c23497/f3p3/502	XP_003578241.2	Brachypodium distachyon	PREDICTED: cyclin-dependent kinase inhibitor 6
i0_HQ_mixture_c23510/f2p0/451	KQL15879.1	Setaria italica	hypothetical protein SETIT_023913mg
i0_HQ_mixture_c2353/f4p9/497	XP_015620531.1	Oryza sativa Japonica Group	PREDICTED: probable protein Pop3
i0_HQ_mixture_c2355/f4p8/705	OEL15499.1	Dichanthelium oligosanthes	hypothetical protein BAE44_0023480
i0_HQ_mixture_c23562/f3p2/975	XP_002457537.1	Sorghum bicolor	hypothetical protein SORBIDRAFT_03g008990
i0_HQ_mixture_c23615/f2p14/895	OEL16726.1	Dichanthelium oligosanthes	hypothetical protein BAE44_0022252
i0_HQ_mixture_c23616/f2p4/854	XP_004953997.1	Setaria italica	PREDICTED: universal stress protein Sll1388
i0_HQ_mixture_c2366/f7p8/523	XP_015618490.1	Oryza sativa Japonica Group	PREDICTED: mitochondrial import inner membrane translocase subunit TIM8
i0_HQ_mixture_c23683/f4p0/966	KQL13224.1	Setaria italica	hypothetical protein SETIT_022829mg
i0_HQ_mixture_c23685/f2p1/916	XP_010237522.1	Brachypodium distachyon	PREDICTED: formin-like protein 5
i0_HQ_mixture_c2369/f4p0/609	XP_004983583.1	Setaria italica	PREDICTED: tobamovirus multiplication protein 2B
i0_HQ_mixture_c23706/f2p0/935	BAJ91648.1	Hordeum vulgare subsp. vulgare	predicted protein
i0_HQ_mixture_c2371/f3p5/696	XP_015625916.1	Oryza sativa Japonica Group	PREDICTED: uncharacterized protein LOC9266043
i0_HQ_mixture_c23717/f2p30/564	AFK37255.1	Medicago truncatula	unknown
i0_HQ_mixture_c23724/f5p21/742	AAP53725.1	Oryza sativa Japonica Group	hypothetical protein LOC_Os10g27080
i0_HQ_mixture_c23729/f2p6/674	XP_004967986.1	Setaria italica	PREDICTED: uncharacterized protein LOC101760712
i0_HQ_mixture_c23801/f2p0/610	XP_004976773.1	Setaria italica	PREDICTED: uncharacterized protein LOC101770368
i0_HQ_mixture_c23802/f10p0/517	XP_011652190.1	Cucumis sativus	PREDICTED: protein transport protein Sec61 subunit gamma
i0_HQ_mixture_c2382/f3p0/668	OEL37973.1	Dichanthelium oligosanthes	Protein TIFY 10a
i0_HQ_mixture_c23841/f3p0/938	KQL25363.1	Setaria italica	hypothetical protein SETIT_033255mg
i0_HQ_mixture_c23879/f2p0/908	OEL18485.1	Dichanthelium oligosanthes	Ethylene-responsive transcription factor RAP2-3
i0_HQ_mixture_c2388/f4p2/701	XP_004961318.1	Setaria italica	PREDICTED: non-specific lipid-transfer protein 2-like
i0_HQ_mixture_c2391/f2p11/504	OEL22109.1	Dichanthelium oligosanthes	hypothetical protein BAE44_0016870
i0_HQ_mixture_c23933/f2p2/866	OEL21000.1	Dichanthelium oligosanthes	hypothetical protein BAE44_0017981
i0_HQ_mixture_c2394/f7p0/980	ANJ04635.1	Eleusine coracana	NAC transcription factor
i0_HQ_mixture_c2396/f2p0/547	XP_015627998.1	Oryza sativa Japonica Group	PREDICTED: uncharacterized protein LOC4333625
i0_HQ_mixture_c2398/f8p10/730	XP_004964461.1	Setaria italica	PREDICTED: uncharacterized protein At4g22758-like
i0_HQ_mixture_c24015/f4p0/737	XP_004960032.1	Setaria italica	PREDICTED: C2 domain-containing protein At1g63220-like isoform X1
i0_HQ_mixture_c24018/f3p5/928	XP_004960629.1	Setaria italica	PREDICTED: bidirectional sugar transporter SWEET3a-like
i0_HQ_mixture_c24054/f2p0/770	OEL31019.1	Dichanthelium oligosanthes	hypothetical protein BAE44_0007956
i0_HQ_mixture_c24091/f4p0/757	XP_004975746.1	Setaria italica	PREDICTED: uncharacterized protein LOC101769680
i0_HQ_mixture_c24092/f5p0/775	AGT17040.1	Saccharum hybrid cultivar R570	putative mitochondrial inner membrane translocase unit Tim17/Tim22/Tim23/peroxisomal protein PMP24
i0_HQ_mixture_c2411/f4p0/738	XP_002446803.1	Sorghum bicolor	hypothetical protein SORBIDRAFT_06g022900
i0_HQ_mixture_c24150/f3p1/892	OEL38604.1	Dichanthelium oligosanthes	hypothetical protein BAE44_0000379
i0_HQ_mixture_c24155/f2p12/733	OEL12638.1	Dichanthelium oligosanthes	hypothetical protein BAE44_0026343
i0_HQ_mixture_c24165/f2p0/542	XP_002445578.1	Sorghum bicolor	hypothetical protein SORBIDRAFT_07g021900
i0_HQ_mixture_c24171/f3p1/938	XP_003568882.1	Brachypodium distachyon	PREDICTED: universal stress protein A-like protein
i0_HQ_mixture_c2418/f4p0/777	XP_004956627.1	Setaria italica	PREDICTED: ubiquitin domain-containing protein 1-like
i0_HQ_mixture_c242/f4p0/942	NP_001146499.2	Zea mays	uncharacterized protein LOC100275387
i0_HQ_mixture_c2422/f3p0/936	XP_002451492.1	Sorghum bicolor	hypothetical protein SORBIDRAFT_04g002790
i0_HQ_mixture_c24288/f4p0/826	OEL36491.1	Dichanthelium oligosanthes	hypothetical protein BAE44_0002490
i0_HQ_mixture_c24291/f4p0/926	XP_004954965.1	Setaria italica	PREDICTED: uncharacterized protein LOC101759245, partial
i0_HQ_mixture_c24309/f2p0/665	NP_001150360.1	Zea mays	RNA binding protein
i0_HQ_mixture_c24336/f3p0/831	OEL34420.1	Dichanthelium oligosanthes	hypothetical protein BAE44_0004562
i0_HQ_mixture_c24368/f2p7/895	XP_004957877.1	Setaria italica	PREDICTED: protein LHCP TRANSLOCATION DEFECT
i0_HQ_mixture_c2438/f3p0/941	XP_004973652.1	Setaria italica	PREDICTED: protein HVA22-like isoform X1
i0_HQ_mixture_c24399/f2p0/943	XP_004960945.1	Setaria italica	PREDICTED: uncharacterized protein LOC101770650
i0_HQ_mixture_c24406/f2p0/721	OEL32421.1	Dichanthelium oligosanthes	Calvin cycle protein CP12-1, chloroplastic
i0_HQ_mixture_c2441/f6p0/598	XP_006652515.1	Oryza brachyantha	PREDICTED: dCTP pyrophosphatase 1-like
i0_HQ_mixture_c24455/f7p0/970	KQK90715.1	Setaria italica	hypothetical protein SETIT_036861mg
i0_HQ_mixture_c24511/f5p0/941	XP_002459468.1	Sorghum bicolor	hypothetical protein SORBIDRAFT_02g005160
i0_HQ_mixture_c24512/f2p0/880	ALL73564.1	Zoysia japonica	transcription factor DREB1.2
i0_HQ_mixture_c24521/f3p0/804	KQL10664.1	Setaria italica	hypothetical protein SETIT_007453mg
i0_HQ_mixture_c24523/f2p3/971	AQK60525.1	Zea mays	DNA binding protein isoform 1
i0_HQ_mixture_c2453/f10p5/603	XP_002445704.1	Sorghum bicolor	hypothetical protein SORBIDRAFT_07g024460
i0_HQ_mixture_c24590/f2p0/803	XP_004953350.1	Setaria italica	PREDICTED: uncharacterized protein LOC101753554
i0_HQ_mixture_c24601/f4p0/715	XP_004971334.1	Setaria italica	PREDICTED: probable gamma-secretase subunit PEN-2
i0_HQ_mixture_c2464/f15p3/668	KQL15666.1	Setaria italica	hypothetical protein SETIT_023257mg
i0_HQ_mixture_c24647/f2p15/619	XP_012701693.1	Setaria italica	PREDICTED: lecithin-cholesterol acyltransferase-like 1
i0_HQ_mixture_c2470/f6p0/934	XP_002468665.1	Sorghum bicolor	hypothetical protein SORBIDRAFT_01g049930
i0_HQ_mixture_c24704/f4p44/657	XP_004973920.1	Setaria italica	PREDICTED: uncharacterized protein LOC101764649
i0_HQ_mixture_c2472/f2p0/990	KXG29751.1	Sorghum bicolor	hypothetical protein SORBI_004G086000
i0_HQ_mixture_c24732/f2p10/815	BAJ93879.1	Hordeum vulgare subsp. vulgare	predicted protein
i0_HQ_mixture_c2474/f8p0/467	OEL30282.1	Dichanthelium oligosanthes	hypothetical protein BAE44_0008700
i0_HQ_mixture_c24768/f2p3/728	XP_002436358.1	Sorghum bicolor	hypothetical protein SORBIDRAFT_10g001000
i0_HQ_mixture_c24773/f2p0/602	KQL31049.1	Setaria italica	hypothetical protein SETIT_019705mg, partial
i0_HQ_mixture_c2481/f9p0/774	KQK94166.1	Setaria italica	hypothetical protein SETIT_026866mg
i0_HQ_mixture_c2482/f9p0/574	AQK79349.1	Zea mays	Preprotein translocase Sec Sec61-beta subunit protein
i0_HQ_mixture_c2483/f15p0/571	OEL31170.1	Dichanthelium oligosanthes	hypothetical protein BAE44_0007814
i0_HQ_mixture_c24847/f2p0/740	KQK86844.1	Setaria italica	hypothetical protein SETIT_038985mg, partial
i0_HQ_mixture_c24852/f4p0/797	XP_004983236.1	Setaria italica	PREDICTED: mitochondrial import inner membrane translocase subunit TIM22-3
i0_HQ_mixture_c24854/f3p1/861	NP_001131414.1	Zea mays	uncharacterized protein LOC100192743
i0_HQ_mixture_c2486/f11p0/807	XP_002455866.1	Sorghum bicolor	hypothetical protein SORBIDRAFT_03g026510
i0_HQ_mixture_c2487/f9p7/925	XP_002448400.1	Sorghum bicolor	hypothetical protein SORBIDRAFT_06g026580
i0_HQ_mixture_c2489/f6p0/916	KQL09222.1	Setaria italica	hypothetical protein SETIT_007555mg
i0_HQ_mixture_c249/f30p0/660	KXG37229.1	Sorghum bicolor	hypothetical protein SORBI_001G029600, partial
i0_HQ_mixture_c2490/f6p15/979	XP_004971160.1	Setaria italica	PREDICTED: photosynthetic NDH subunit of subcomplex B 5, chloroplastic
i0_HQ_mixture_c24910/f8p9/904	XP_004969377.1	Setaria italica	PREDICTED: 50S ribosomal protein L12, chloroplastic-like
i0_HQ_mixture_c2493/f2p9/691	XP_004975637.1	Setaria italica	PREDICTED: acetyltransferase At1g77540
i0_HQ_mixture_c24956/f2p0/978	KXG35970.1	Sorghum bicolor	hypothetical protein SORBI_002G256800
i0_HQ_mixture_c24964/f2p0/800	OEL31855.1	Dichanthelium oligosanthes	hypothetical protein BAE44_0007126
i0_HQ_mixture_c24965/f2p8/667	OEL18787.1	Dichanthelium oligosanthes	Cysteine proteinase inhibitor 10
i0_HQ_mixture_c24979/f2p0/617	OEL20292.1	Dichanthelium oligosanthes	hypothetical protein BAE44_0018689
i0_HQ_mixture_c24986/f2p1/863	EAY73055.1	Oryza sativa Indica Group	hypothetical protein OsI_00931
i0_HQ_mixture_c24989/f4p1/763	XP_002463848.1	Sorghum bicolor	hypothetical protein SORBIDRAFT_01g007350
i0_HQ_mixture_c2499/f2p13/974	OEL28561.1	Dichanthelium oligosanthes	Cyclin-P4-1
i0_HQ_mixture_c24991/f2p18/563	KQL15879.1	Setaria italica	hypothetical protein SETIT_023913mg
i0_HQ_mixture_c2500/f8p12/878	OEL14688.1	Dichanthelium oligosanthes	hypothetical protein BAE44_0024296
i0_HQ_mixture_c25010/f2p1/870	XP_004960286.1	Setaria italica	PREDICTED: glutathione S-transferase 4-like
i0_HQ_mixture_c25023/f3p2/1014	ACG45493.1	Zea mays	TPR domain protein
i0_HQ_mixture_c25070/f4p44/537	XP_002448812.1	Sorghum bicolor	hypothetical protein SORBIDRAFT_06g033690
i0_HQ_mixture_c25079/f3p0/780	XP_015629272.1	Oryza sativa Japonica Group	PREDICTED: zinc finger protein ZAT12
i0_HQ_mixture_c25086/f2p1/779	OEL16243.1	Dichanthelium oligosanthes	putative calcium-binding protein CML16
i0_HQ_mixture_c2511/f4p0/765	KQL31494.1	Setaria italica	hypothetical protein SETIT_017716mg
i0_HQ_mixture_c2512/f3p0/827	XP_004972851.1	Setaria italica	PREDICTED: homeobox protein ARX
i0_HQ_mixture_c2515/f5p0/744	OEL30280.1	Dichanthelium oligosanthes	putative transcription factor KAN4
i0_HQ_mixture_c2517/f10p0/911	OEL27423.1	Dichanthelium oligosanthes	Cell number regulator 2
i0_HQ_mixture_c25178/f2p14/861	XP_004966413.1	Setaria italica	PREDICTED: 21 kDa protein-like
i0_HQ_mixture_c2520/f7p6/712	KZV45533.1	Dorcoceras hygrometricum	hypothetical protein F511_37087, partial
i0_HQ_mixture_c25207/f2p1/380	KQL05502.1	Setaria italica	hypothetical protein SETIT_001589mg
i0_HQ_mixture_c25212/f3p0/921	XP_015647312.1	Oryza sativa Japonica Group	PREDICTED: BTB/POZ and MATH domain-containing protein 1
i0_HQ_mixture_c25215/f4p0/481	XP_015634225.1	Oryza sativa Japonica Group	PREDICTED: mitochondrial import inner membrane translocase subunit Tim13-like
i0_HQ_mixture_c25218/f2p0/807	XP_006650846.1	Oryza brachyantha	PREDICTED: zinc finger matrin-type protein 2
i0_HQ_mixture_c2523/f7p0/983	KQK92337.1	Setaria italica	hypothetical protein SETIT_038414mg
i0_HQ_mixture_c25268/f3p10/597	OEL31567.1	Dichanthelium oligosanthes	hypothetical protein BAE44_0007416
i0_HQ_mixture_c25273/f2p2/900	AQK89734.1	Zea mays	Thylakoid lumenal 17.9 kDa protein chloroplastic
i0_HQ_mixture_c25280/f6p4/608	KQL23852.1	Setaria italica	hypothetical protein SETIT_032550mg, partial
i0_HQ_mixture_c2530/f5p0/774	ACR38509.1	Zea mays	unknown
i0_HQ_mixture_c2531/f6p0/679	ACG47411.1	Zea mays	hypothetical protein
i0_HQ_mixture_c25312/f4p0/564	KQL01163.1	Setaria italica	hypothetical protein SETIT_014525mg
i0_HQ_mixture_c25315/f3p3/756	AQL00739.1	Zea mays	Class I heat shock protein 3
i0_HQ_mixture_c25316/f3p0/921	AHW98488.1	Oryza brachyantha	CBS domain
i0_HQ_mixture_c2532/f12p0/732	EMS59376.1	Triticum urartu	hypothetical protein TRIUR3_02071
i0_HQ_mixture_c25322/f3p1/557	BAD21599.1	Oryza sativa Japonica Group	nucleolar RNA-binding Nop10p-like protein
i0_HQ_mixture_c25335/f5p0/897	KQK92984.1	Setaria italica	hypothetical protein SETIT_036928mg
i0_HQ_mixture_c25340/f3p8/751	KXG34000.1	Sorghum bicolor	hypothetical protein SORBI_003G404300
i0_HQ_mixture_c2535/f2p11/974	NP_001149672.1	Zea mays	fb27
i0_HQ_mixture_c25353/f2p0/812	NP_001151672.1	Zea mays	CASP-like protein 1D1
i0_HQ_mixture_c2536/f2p0/719	XP_002437400.1	Sorghum bicolor	hypothetical protein SORBIDRAFT_10g026250
i0_HQ_mixture_c2537/f2p6/687	KQL08372.1	Setaria italica	hypothetical protein SETIT_003025mg
i0_HQ_mixture_c25393/f3p1/714	OEL34173.1	Dichanthelium oligosanthes	70 kDa peptidyl-prolyl isomerase
i0_HQ_mixture_c25399/f3p0/758	NP_001148189.1	Zea mays	ethylene-responsive transcription factor 3
i0_HQ_mixture_c25402/f2p0/625	XP_012833240.1	Erythranthe guttata	PREDICTED: 40S ribosomal protein S24-1
i0_HQ_mixture_c2542/f7p0/708	XP_004958804.1	Setaria italica	PREDICTED: L-ascorbate peroxidase 2, cytosolic
i0_HQ_mixture_c2543/f3p10/854	NP_001150997.1	Zea mays	copper-transporting ATPase PAA1
i0_HQ_mixture_c25505/f2p25/954	EMT07288.1	Aegilops tauschii	hypothetical protein F775_52164
i0_HQ_mixture_c25509/f2p0/758	ACF85514.1	Zea mays	unknown
i0_HQ_mixture_c2551/f3p0/999	XP_004983985.1	Setaria italica	PREDICTED: membrane-anchored ubiquitin-fold protein 1
i0_HQ_mixture_c25519/f4p0/981	KXG32265.1	Sorghum bicolor	hypothetical protein SORBI_003G131500
i0_HQ_mixture_c2552/f6p0/809	XP_004957637.1	Setaria italica	PREDICTED: uncharacterized protein LOC101772773
i0_HQ_mixture_c2553/f6p0/785	XP_002463096.1	Sorghum bicolor	hypothetical protein SORBIDRAFT_02g037780
i0_HQ_mixture_c25534/f3p0/971	OEL18783.1	Dichanthelium oligosanthes	hypothetical protein BAE44_0020199
i0_HQ_mixture_c25537/f4p0/890	XP_002451521.1	Sorghum bicolor	hypothetical protein SORBIDRAFT_04g003220
i0_HQ_mixture_c25541/f4p4/879	XP_004953054.1	Setaria italica	PREDICTED: uncharacterized protein LOC101772592
i0_HQ_mixture_c2555/f7p0/743	XP_004957265.1	Setaria italica	PREDICTED: peptidyl-prolyl cis-trans isomerase FKBP15-1-like
i0_HQ_mixture_c2556/f5p0/937	OEL36123.1	Dichanthelium oligosanthes	hypothetical protein BAE44_0002858
i0_HQ_mixture_c2557/f7p3/711	XP_015621244.1	Oryza sativa Japonica Group	PREDICTED: histone H2B.7
i0_HQ_mixture_c25589/f7p0/829	XP_004973318.1	Setaria italica	PREDICTED: thioredoxin-like protein CITRX, chloroplastic
i0_HQ_mixture_c2562/f19p0/785	XP_004953535.1	Setaria italica	PREDICTED: uncharacterized protein LOC101758006
i0_HQ_mixture_c25624/f2p0/807	XP_004956473.1	Setaria italica	PREDICTED: uncharacterized protein LOC101775461
i0_HQ_mixture_c2564/f13p10/911	XP_006644033.1	Oryza brachyantha	PREDICTED: peroxiredoxin-2F, mitochondrial
i0_HQ_mixture_c25654/f2p0/840	XP_004953117.1	Setaria italica	PREDICTED: 39S ribosomal protein L41-A, mitochondrial-like
i0_HQ_mixture_c25677/f2p2/753	BAF22523.1	Oryza sativa Japonica Group	Os07g0673600
i0_HQ_mixture_c25684/f7p2/728	OEL14717.1	Dichanthelium oligosanthes	hypothetical protein BAE44_0024264
i0_HQ_mixture_c25723/f3p1/916	KQK88194.1	Setaria italica	hypothetical protein SETIT_037339mg
i0_HQ_mixture_c2573/f3p4/637	XP_002447825.1	Sorghum bicolor	hypothetical protein SORBIDRAFT_06g016530
i0_HQ_mixture_c25731/f5p0/934	XP_004954965.1	Setaria italica	PREDICTED: uncharacterized protein LOC101759245, partial
i0_HQ_mixture_c25735/f12p8/549	AEV40934.1	Oryza punctata	hypothetical protein
i0_HQ_mixture_c2576/f2p0/1006	NP_001140856.1	Zea mays	germin-like protein 2 precursor
i0_HQ_mixture_c2578/f4p4/606	XP_004966149.1	Setaria italica	PREDICTED: uncharacterized protein LOC101776208
i0_HQ_mixture_c25818/f4p0/866	KQK99960.1	Setaria italica	hypothetical protein SETIT_011197mg
i0_HQ_mixture_c2583/f13p2/624	KQJ91386.1	Brachypodium distachyon	hypothetical protein BRADI_4g37338, partial
i0_HQ_mixture_c2587/f5p11/793	OEL26452.1	Dichanthelium oligosanthes	Protein translation factor SUI1-like protein, partial
i0_HQ_mixture_c25871/f3p0/873	XP_002454380.1	Sorghum bicolor	hypothetical protein SORBIDRAFT_04g029720
i0_HQ_mixture_c25899/f2p0/589	CAH67516.1	Oryza sativa Indica Group	OSIGBa0092E01.11
i0_HQ_mixture_c2592/f12p9/732	XP_004974268.1	Setaria italica	PREDICTED: monothiol glutaredoxin-S10-like
i0_HQ_mixture_c2593/f4p0/706	XP_006647717.2	Oryza brachyantha	PREDICTED: dnaJ homolog subfamily B member 14-like
i0_HQ_mixture_c25936/f2p0/575	KQL11573.1	Setaria italica	hypothetical protein SETIT_007828mg
i0_HQ_mixture_c25937/f3p1/922	XP_004957784.1	Setaria italica	PREDICTED: protein C2-DOMAIN ABA-RELATED 5-like
i0_HQ_mixture_c25944/f3p0/810	XP_004955413.1	Setaria italica	PREDICTED: pathogenesis-related protein 1-like
i0_HQ_mixture_c25955/f3p0/619	OEL29079.1	Dichanthelium oligosanthes	hypothetical protein BAE44_0009903
i0_HQ_mixture_c2596/f23p55/702	XP_004964822.1	Setaria italica	PREDICTED: transcription elongation factor 1 homolog
i0_HQ_mixture_c2597/f15p2/995	XP_004970463.1	Setaria italica	PREDICTED: uncharacterized protein LOC101765839
i0_HQ_mixture_c25970/f2p0/875	XP_004982827.1	Setaria italica	PREDICTED: transcription factor BTF3 homolog 4-like
i0_HQ_mixture_c25995/f2p2/968	XP_015643741.1	Oryza sativa Japonica Group	PREDICTED: enolase 1
i0_HQ_mixture_c26008/f3p3/721	ONL93168.1	Zea mays	Det1 complexing ubiquitin ligase
i0_HQ_mixture_c2601/f4p2/858	CAA66278.1	Triticum aestivum	thaumatin-like protein
i0_HQ_mixture_c26010/f5p7/690	OEL38606.1	Dichanthelium oligosanthes	hypothetical protein BAE44_0000375
i0_HQ_mixture_c26039/f4p0/714	XP_015645444.1	Oryza sativa Japonica Group	PREDICTED: CDGSH iron-sulfur domain-containing protein NEET
i0_HQ_mixture_c2604/f5p0/723	EER95010.2	Sorghum bicolor	hypothetical protein SORBI_001G402800
i0_HQ_mixture_c2605/f8p6/696	XP_004979778.1	Setaria italica	PREDICTED: protein SPIRAL1-like 2
i0_HQ_mixture_c26058/f2p0/1012	OEL22521.1	Dichanthelium oligosanthes	hypothetical protein BAE44_0016460
i0_HQ_mixture_c2608/f15p1/732	EMT11012.1	Aegilops tauschii	Pathogenesis-related protein PRMS
i0_HQ_mixture_c26098/f2p0/661	JAT42625.1	Anthurium amnicola	putative endoplasmic reticulum membrane protein C16E8.02
i0_HQ_mixture_c2610/f9p0/730	KQL25499.1	Setaria italica	hypothetical protein SETIT_032803mg, partial
i0_HQ_mixture_c26103/f5p5/934	XP_002455977.1	Sorghum bicolor	hypothetical protein SORBIDRAFT_03g028370
i0_HQ_mixture_c2614/f2p5/673	OEL17961.1	Dichanthelium oligosanthes	hypothetical protein BAE44_0021021
i0_HQ_mixture_c26141/f4p14/970	XP_002441520.1	Sorghum bicolor	hypothetical protein SORBIDRAFT_09g028560
i0_HQ_mixture_c2617/f8p0/887	XP_004957509.1	Setaria italica	PREDICTED: uncharacterized protein LOC101754806
i0_HQ_mixture_c2620/f12p0/708	XP_002462297.1	Sorghum bicolor	hypothetical protein SORBIDRAFT_02g023450
i0_HQ_mixture_c2624/f13p0/996	KQK20681.1	Brachypodium distachyon	hypothetical protein BRADI_1g63372
i0_HQ_mixture_c26242/f2p2/677	XP_015648331.1	Oryza sativa Japonica Group	PREDICTED: putative cysteine-rich receptor-like protein kinase 35 isoform X1
i0_HQ_mixture_c26268/f3p5/542	BAF22558.1	Oryza sativa Japonica Group	Os07g0680300
i0_HQ_mixture_c26301/f5p0/518	ONM20965.1	Zea mays	hypothetical protein ZEAMMB73_Zm00001d005374
i0_HQ_mixture_c2631/f9p0/898	OEL24280.1	Dichanthelium oligosanthes	hypothetical protein BAE44_0014704
i0_HQ_mixture_c26324/f3p1/781	XP_003562717.1	Brachypodium distachyon	PREDICTED: 60S ribosomal protein L9
i0_HQ_mixture_c26358/f2p0/1014	XP_002451688.1	Sorghum bicolor	hypothetical protein SORBIDRAFT_04g005880
i0_HQ_mixture_c26365/f3p19/653	OEL32846.1	Dichanthelium oligosanthes	V-type proton ATPase subunit G 1
i0_HQ_mixture_c26389/f2p0/775	XP_004956888.1	Setaria italica	PREDICTED: transcription initiation factor TFIID subunit 10
i0_HQ_mixture_c2646/f5p120/824	XP_004971382.1	Setaria italica	PREDICTED: protein COFACTOR ASSEMBLY OF COMPLEX C SUBUNIT B CCB3, chloroplastic
i0_HQ_mixture_c26470/f3p0/831	OEL15499.1	Dichanthelium oligosanthes	hypothetical protein BAE44_0023480
i0_HQ_mixture_c26474/f5p34/790	NP_001151000.1	Zea mays	uncharacterized protein LOC100284633
i0_HQ_mixture_c2648/f2p0/648	OEL18944.1	Dichanthelium oligosanthes	hypothetical protein BAE44_0020037
i0_HQ_mixture_c26484/f2p0/665	XP_002463340.1	Sorghum bicolor	hypothetical protein SORBIDRAFT_02g042020
i0_HQ_mixture_c26498/f2p0/616	XP_002443872.1	Sorghum bicolor	hypothetical protein SORBIDRAFT_07g003610
i0_HQ_mixture_c26516/f2p0/649	XP_002464440.1	Sorghum bicolor	hypothetical protein SORBIDRAFT_01g018460
i0_HQ_mixture_c26535/f2p10/666	AQK67163.1	Zea mays	Putative membrane lipoprotein
i0_HQ_mixture_c26567/f3p2/873	OEL36166.1	Dichanthelium oligosanthes	Germin-like protein 1-1
i0_HQ_mixture_c2659/f5p0/997	XP_006655169.1	Oryza brachyantha	PREDICTED: uncharacterized protein LOC102709369
i0_HQ_mixture_c2661/f14p0/475	OEL30282.1	Dichanthelium oligosanthes	hypothetical protein BAE44_0008700
i0_HQ_mixture_c26677/f3p1/875	KQL15160.1	Setaria italica	hypothetical protein SETIT_023113mg
i0_HQ_mixture_c26685/f3p0/956	OEL35014.1	Dichanthelium oligosanthes	hypothetical protein BAE44_0003967
i0_HQ_mixture_c2671/f3p0/1011	AAC64970.1	Oryza sativa Japonica Group	50S ribosomal protein L5, partial
i0_HQ_mixture_c26713/f2p20/579	AAP80664.1	Triticum aestivum	S28 ribosomal protein, partial
i0_HQ_mixture_c26750/f5p28/865	XP_004960795.1	Setaria italica	PREDICTED: thioredoxin H4-2
i0_HQ_mixture_c26758/f6p0/546	OEL18263.1	Dichanthelium oligosanthes	hypothetical protein BAE44_0020719
i0_HQ_mixture_c2676/f4p0/484	XP_002453521.1	Sorghum bicolor	hypothetical protein SORBIDRAFT_04g007280
i0_HQ_mixture_c26761/f4p0/940	XP_002459163.1	Sorghum bicolor	hypothetical protein SORBIDRAFT_03g047000
i0_HQ_mixture_c26768/f2p0/814	XP_002467721.1	Sorghum bicolor	hypothetical protein SORBIDRAFT_01g033030
i0_HQ_mixture_c2677/f14p3/705	XP_002459310.1	Sorghum bicolor	hypothetical protein SORBIDRAFT_02g002150
i0_HQ_mixture_c26777/f4p8/739	OEL21339.1	Dichanthelium oligosanthes	hypothetical protein BAE44_0017642
i0_HQ_mixture_c268/f32p0/602	XP_004966497.1	ubiquinone	PREDICTED: NADH dehydrogenase
i0_HQ_mixture_c26800/f2p0/870	XP_004967910.1	Setaria italica	PREDICTED: thylakoid lumenal 17.9 kDa protein, chloroplastic
i0_HQ_mixture_c26806/f4p2/788	XP_004982173.1	Setaria italica	PREDICTED: ubiquitin-conjugating enzyme 15-like
i0_HQ_mixture_c2682/f17p10/792	JAT43990.1	Anthurium amnicola	NHP2-like protein 1, partial
i0_HQ_mixture_c26838/f2p0/686	KXG21229.1	Sorghum bicolor	hypothetical protein SORBI_009G033200
i0_HQ_mixture_c2686/f5p4/718	XP_004979692.1	Setaria italica	PREDICTED: uncharacterized protein LOC101783327
i0_HQ_mixture_c2691/f4p0/909	XP_004965785.1	Setaria italica	PREDICTED: UPF0047 protein YjbQ-like
i0_HQ_mixture_c2694/f7p0/557	XP_015612003.1	Oryza sativa Japonica Group	PREDICTED: hydrophobic protein OSR8
i0_HQ_mixture_c2697/f3p0/592	KQL06735.1	Setaria italica	hypothetical protein SETIT_004972mg, partial
i0_HQ_mixture_c2699/f3p7/967	XP_004981200.1	Setaria italica	PREDICTED: methyltransferase-like protein 23
i0_HQ_mixture_c2700/f3p2/861	XP_004975135.1	Setaria italica	PREDICTED: uncharacterized protein LOC101753171
i0_HQ_mixture_c2702/f6p3/510	XP_015633609.1	Oryza sativa Japonica Group	PREDICTED: DNA-binding protein S1FA2
i0_HQ_mixture_c27020/f3p0/738	XP_004968025.1	Setaria italica	PREDICTED: 16.9 kDa class I heat shock protein 1
i0_HQ_mixture_c27033/f3p9/587	OEL24761.1	Dichanthelium oligosanthes	hypothetical protein BAE44_0014220
i0_HQ_mixture_c2706/f3p9/882	XP_004973546.1	Setaria italica	PREDICTED: temperature-induced lipocalin-1
i0_HQ_mixture_c27061/f3p0/978	EMT31724.1	Aegilops tauschii	Sulfotransferase 16
i0_HQ_mixture_c27069/f2p1/869	OEL13094.1	Dichanthelium oligosanthes	hypothetical protein BAE44_0025886
i0_HQ_mixture_c27080/f4p0/782	EAY83669.1	Oryza sativa Indica Group	hypothetical protein OsI_38894
i0_HQ_mixture_c27095/f3p0/575	XP_002460778.1	Sorghum bicolor	hypothetical protein SORBIDRAFT_02g034760
i0_HQ_mixture_c27108/f2p1/629	XP_004953271.1	Setaria italica	PREDICTED: auxin-responsive protein SAUR36-like
i0_HQ_mixture_c2714/f10p10/707	KQL07088.1	Setaria italica	hypothetical protein SETIT_003087mg
i0_HQ_mixture_c27157/f3p0/710	KXG37239.1	Sorghum bicolor	hypothetical protein SORBI_001G032100
i0_HQ_mixture_c27161/f3p0/932	OEL21559.1	Dichanthelium oligosanthes	hypothetical protein BAE44_0017423
i0_HQ_mixture_c2719/f13p0/948	XP_002462120.1	Sorghum bicolor	hypothetical protein SORBIDRAFT_02g019480
i0_HQ_mixture_c2721/f7p0/825	AFY12046.1	Saccharum hybrid cultivar SP80-3280	drought responsive protein 2
i0_HQ_mixture_c2722/f4p0/977	OEL32030.1	Dichanthelium oligosanthes	hypothetical protein BAE44_0006951
i0_HQ_mixture_c2723/f3p0/720	OEL21892.1	Dichanthelium oligosanthes	DNA-directed RNA polymerases II, IV and V subunit 9A
i0_HQ_mixture_c27247/f6p0/504	ACR38510.1	Zea mays	unknown
i0_HQ_mixture_c27287/f2p0/900	EAY72397.1	Oryza sativa Indica Group	hypothetical protein OsI_00250
i0_HQ_mixture_c27305/f3p1/665	KCW51380.1	Eucalyptus grandis	hypothetical protein EUGRSUZ_J00924, partial
i0_HQ_mixture_c27340/f2p11/727	XP_004981196.1	Setaria italica	PREDICTED: pyruvate dehydrogenase E1 component subunit alpha-3, chloroplastic
i0_HQ_mixture_c27360/f2p0/842	ACG23966.1	Zea mays	ubiquitin-conjugating enzyme E2 variant 1
i0_HQ_mixture_c2741/f9p0/692	XP_004953076.1	Setaria italica	PREDICTED: 60S ribosomal protein L23a-like
i0_HQ_mixture_c27426/f3p0/948	XP_002468166.1	Sorghum bicolor	hypothetical protein SORBIDRAFT_01g040820
i0_HQ_mixture_c27429/f6p0/853	OEL18833.1	Dichanthelium oligosanthes	Monothiol glutaredoxin-S7, chloroplastic
i0_HQ_mixture_c2744/f5p5/796	XP_002445380.1	Sorghum bicolor	hypothetical protein SORBIDRAFT_07g014910
i0_HQ_mixture_c2745/f32p4/853	XP_002454291.1	Sorghum bicolor	hypothetical protein SORBIDRAFT_04g028110
i0_HQ_mixture_c2746/f3p1/727	AQK40671.1	Zea mays	Retrotransposon protein SINE subclass
i0_HQ_mixture_c27469/f3p0/728	OEL33847.1	Dichanthelium oligosanthes	hypothetical protein BAE44_0005134
i0_HQ_mixture_c2748/f8p0/810	XP_004976673.1	Setaria italica	PREDICTED: uncharacterized protein LOC101765209
i0_HQ_mixture_c27500/f2p0/632	CAE05530.2	Oryza sativa Japonica Group	OSJNBa0053B21.4
i0_HQ_mixture_c2752/f8p7/963	OEL18969.1	Dichanthelium oligosanthes	putative glutathione S-transferase GSTU6
i0_HQ_mixture_c27522/f3p0/435	XP_008781088.1	Phoenix dactylifera	PREDICTED: 60S ribosomal protein L29-1-like
i0_HQ_mixture_c27533/f6p0/763	KXG37773.1	Sorghum bicolor	hypothetical protein SORBI_001G124800
i0_HQ_mixture_c2756/f2p9/748	ACG30743.1	Zea mays	pre-mRNA branch site p14-like protein
i0_HQ_mixture_c2759/f4p0/728	OEL14007.1	Dichanthelium oligosanthes	hypothetical protein BAE44_0024974
i0_HQ_mixture_c2763/f3p0/913	NP_001151675.1	Zea mays	calcium binding EF-hand protein precursor
i0_HQ_mixture_c27642/f3p0/878	XP_004985362.2	Setaria italica	PREDICTED: mitochondrial import inner membrane translocase subunit TIM22-3-like
i0_HQ_mixture_c2765/f5p1/646	BAJ91866.1	Hordeum vulgare subsp. vulgare	predicted protein
i0_HQ_mixture_c27654/f4p0/592	EAY73248.1	Oryza sativa Indica Group	hypothetical protein OsI_01125
i0_HQ_mixture_c27665/f4p0/612	XP_006644859.1	Oryza brachyantha	PREDICTED: cysteine proteinase inhibitor 1
i0_HQ_mixture_c2769/f4p2/794	EES17482.2	Sorghum bicolor	hypothetical protein SORBI_008G186600
i0_HQ_mixture_c2772/f3p0/974	NP_001144323.1	Zea mays	uncharacterized protein LOC100277218
i0_HQ_mixture_c2773/f5p24/501	XP_012702038.1	Setaria italica	PREDICTED: uncharacterized protein LOC101770868
i0_HQ_mixture_c27737/f3p0/959	XP_004973405.1	Setaria italica	PREDICTED: ethylene-responsive transcription factor RAP2-13-like
i0_HQ_mixture_c27757/f2p0/683	XP_006662953.1	Oryza brachyantha	PREDICTED: uncharacterized protein LOC102719904
i0_HQ_mixture_c27759/f4p0/555	KXG20663.1	Sorghum bicolor	hypothetical protein SORBI_010G234700
i0_HQ_mixture_c27772/f2p0/450	OEL13224.1	Dichanthelium oligosanthes	hypothetical protein BAE44_0025757
i0_HQ_mixture_c27803/f2p0/837	BAD33746.1	Oryza sativa Japonica Group	hypothetical protein
i0_HQ_mixture_c27845/f2p0/629	OEL29717.1	Dichanthelium oligosanthes	Oryzain alpha chain
i0_HQ_mixture_c2786/f11p8/753	XP_002465459.1	Sorghum bicolor	hypothetical protein SORBIDRAFT_01g039240
i0_HQ_mixture_c2788/f16p17/850	KXG32218.1	Sorghum bicolor	hypothetical protein SORBI_003G122200, partial
i0_HQ_mixture_c27929/f2p0/843	ABR25565.1	Oryza sativa Indica Group	membrane steroid-binding protein 1, partial
i0_HQ_mixture_c27945/f2p0/967	XP_004960062.1	Setaria italica	PREDICTED: phosphatidylinositol N-acetylglucosaminyltransferase subunit P-like
i0_HQ_mixture_c27969/f3p0/616	XP_004978703.1	Setaria italica	PREDICTED: uncharacterized protein LOC101756992
i0_HQ_mixture_c28030/f4p0/660	XP_004955605.1	Setaria italica	PREDICTED: 60S acidic ribosomal protein P2A
i0_HQ_mixture_c2804/f6p0/946	XP_015616444.1	Oryza sativa Japonica Group	PREDICTED: probable chalcone--flavonone isomerase 3
i0_HQ_mixture_c2805/f5p0/944	NP_001288385.1	Zea mays	TPR repeat region family protein
i0_HQ_mixture_c28069/f3p0/944	XP_004968494.1	Setaria italica	PREDICTED: ubiquitin-conjugating enzyme E2 2-like
i0_HQ_mixture_c2809/f2p0/815	KQL15901.1	Setaria italica	hypothetical protein SETIT_024821mg
i0_HQ_mixture_c28093/f3p18/591	OEL31122.1	Dichanthelium oligosanthes	hypothetical protein BAE44_0007860
i0_HQ_mixture_c28102/f3p0/755	XP_004965360.1	Setaria italica	PREDICTED: uncharacterized protein LOC101757962
i0_HQ_mixture_c2812/f23p0/496	XP_002451650.1	Sorghum bicolor	hypothetical protein SORBIDRAFT_04g005280
i0_HQ_mixture_c28149/f2p0/642	EES10902.2	Sorghum bicolor	hypothetical protein SORBI_006G099100
i0_HQ_mixture_c28158/f8p0/872	XP_006664031.1	Oryza brachyantha	PREDICTED: 40S ribosomal protein S9-2-like
i0_HQ_mixture_c2819/f5p0/1001	KXG34762.1	Sorghum bicolor	hypothetical protein SORBI_002G087900
i0_HQ_mixture_c28206/f3p0/936	OEL32607.1	Dichanthelium oligosanthes	hypothetical protein BAE44_0006373
i0_HQ_mixture_c2821/f9p0/781	XP_006650805.1	Oryza brachyantha	PREDICTED: actin-depolymerizing factor 3
i0_HQ_mixture_c28260/f3p0/879	XP_004955679.1	Setaria italica	PREDICTED: histone H1-like
i0_HQ_mixture_c2828/f5p0/729	AAL11444.1	Oryza sativa Japonica Group	pathogenesis-related protein
i0_HQ_mixture_c28326/f3p0/673	OEL36425.1	Dichanthelium oligosanthes	hypothetical protein BAE44_0002554
i0_HQ_mixture_c28348/f2p0/883	XP_004970975.1	Setaria italica	PREDICTED: protein FAM32A-like
i0_HQ_mixture_c28353/f3p0/708	NP_001152657.1	Zea mays	heat shock factor protein 1
i0_HQ_mixture_c28359/f2p1/553	EMT28829.1	Aegilops tauschii	60S ribosomal protein L37a
i0_HQ_mixture_c28363/f4p0/859	XP_003580012.1	Brachypodium distachyon	PREDICTED: uncharacterized membrane protein YuiD
i0_HQ_mixture_c28372/f5p0/790	EAZ08051.1	Oryza sativa Indica Group	hypothetical protein OsI_30316
i0_HQ_mixture_c2839/f17p4/788	XP_004962356.1	Setaria italica	PREDICTED: uncharacterized protein LOC101785352
i0_HQ_mixture_c2849/f8p0/969	EEC75119.1	Oryza sativa Indica Group	hypothetical protein OsI_11301
i0_HQ_mixture_c28493/f2p0/847	OEL21984.1	Dichanthelium oligosanthes	hypothetical protein BAE44_0016996
i0_HQ_mixture_c28496/f4p0/781	XP_004952664.1	Setaria italica	PREDICTED: uncharacterized protein LOC101754236
i0_HQ_mixture_c28519/f2p0/837	XP_004975588.1	Setaria italica	PREDICTED: putative HVA22-like protein g
i0_HQ_mixture_c28569/f2p0/851	XP_003572327.1	Brachypodium distachyon	PREDICTED: probable E3 ubiquitin-protein ligase XERICO
i0_HQ_mixture_c28604/f3p0/868	JAT39996.1	Anthurium amnicola	40S ribosomal protein S3, partial
i0_HQ_mixture_c28649/f4p0/883	XP_002465339.1	Sorghum bicolor	hypothetical protein SORBIDRAFT_01g036770
i0_HQ_mixture_c28651/f2p0/842	XP_003580517.1	Brachypodium distachyon	PREDICTED: ethylene-responsive transcription factor 4-like
i0_HQ_mixture_c2866/f7p0/968	KXG39441.1	Sorghum bicolor	hypothetical protein SORBI_001G383000
i0_HQ_mixture_c28693/f4p0/929	XP_008662075.1	Zea mays	PREDICTED: splicing factor, arginine/serine-rich 12 isoform X1
i0_HQ_mixture_c28776/f2p0/636	XP_015625189.1	Oryza sativa Japonica Group	PREDICTED: 60S ribosomal protein L36-3
i0_HQ_mixture_c28777/f2p0/995	ONL96066.1	Zea mays	hypothetical protein ZEAMMB73_Zm00001d028463
i0_HQ_mixture_c2881/f5p1/716	XP_002443743.1	Sorghum bicolor	hypothetical protein SORBIDRAFT_07g001240
i0_HQ_mixture_c28825/f3p0/707	KXG39189.1	Sorghum bicolor	hypothetical protein SORBI_001G344800
i0_HQ_mixture_c28831/f2p3/483	XP_012700105.1	Setaria italica	PREDICTED: beta-glucosidase 22-like
i0_HQ_mixture_c28848/f3p0/791	OEL29412.1	Dichanthelium oligosanthes	hypothetical protein BAE44_0009556
i0_HQ_mixture_c28853/f4p0/741	XP_004983138.1	Setaria italica	PREDICTED: uncharacterized protein At4g22758-like
i0_HQ_mixture_c28857/f2p2/607	XP_004962911.1	Setaria italica	PREDICTED: uncharacterized protein LOC101761345
i0_HQ_mixture_c28883/f2p0/658	ABA34055.1	Zea mays subsp. parviglumis	pathogenesis-related protein 1
i0_HQ_mixture_c28960/f2p8/639	XP_002440502.1	Sorghum bicolor	hypothetical protein SORBIDRAFT_09g002070
i0_HQ_mixture_c28977/f2p1/834	XP_004951611.1	Setaria italica	PREDICTED: protein GLUTAMINE DUMPER 4-like
i0_HQ_mixture_c28979/f2p0/860	XP_004959996.1	Setaria italica	PREDICTED: nudix hydrolase 26, chloroplastic-like
i0_HQ_mixture_c28990/f3p0/902	XP_002444853.1	Sorghum bicolor	hypothetical protein SORBIDRAFT_07g000310
i0_HQ_mixture_c2912/f3p0/885	XP_004984363.1	Setaria italica	PREDICTED: nascent polypeptide-associated complex subunit alpha-like protein 1
i0_HQ_mixture_c2923/f3p0/824	XP_004984666.1	Setaria italica	PREDICTED: 17.4 kDa class I heat shock protein
i0_HQ_mixture_c2931/f6p0/622	KQL13294.1	Setaria italica	hypothetical protein SETIT_023801mg
i0_HQ_mixture_c2949/f2p3/737	OEL19075.1	Dichanthelium oligosanthes	hypothetical protein BAE44_0019908
i0_HQ_mixture_c2954/f4p0/819	OEL21706.1	Dichanthelium oligosanthes	hypothetical protein BAE44_0017280
i0_HQ_mixture_c2958/f15p0/689	OEL17597.1	Dichanthelium oligosanthes	hypothetical protein BAE44_0021384
i0_HQ_mixture_c29650/f2p0/296	XP_003562005.1	Brachypodium distachyon	PREDICTED: homeobox-leucine zipper protein HOX32
i0_HQ_mixture_c29729/f5p0/725	AAB21531.1	Hordeum vulgare=barley, ssp. vulgare, leaf, cv. Carina, Peptide, 137 aa	thionin
i0_HQ_mixture_c29757/f2p0/278	OEL35843.1	Dichanthelium oligosanthes	40S ribosomal protein S3a
i0_HQ_mixture_c2978/f3p6/521	OEL15882.1	Dichanthelium oligosanthes	Cytochrome c oxidase subunit 6a, mitochondrial
i0_HQ_mixture_c29794/f3p0/799	XP_002458306.1	Sorghum bicolor	hypothetical protein SORBIDRAFT_03g030950
i0_HQ_mixture_c29880/f5p0/978	XP_006653383.2	Oryza brachyantha	PREDICTED: protein YLS9-like
i0_HQ_mixture_c2994/f2p3/548	OEL33912.1	Dichanthelium oligosanthes	hypothetical protein BAE44_0005069
i0_HQ_mixture_c2997/f5p6/929	XP_004957855.1	Setaria italica	PREDICTED: reactive Intermediate Deaminase A, chloroplastic
i0_HQ_mixture_c3004/f13p1/653	XP_002466380.1	Sorghum bicolor	hypothetical protein SORBIDRAFT_01g006750
i0_HQ_mixture_c3032/f5p1/923	XP_002462691.1	Sorghum bicolor	hypothetical protein SORBIDRAFT_02g030320
i0_HQ_mixture_c30545/f2p0/400	XP_015698245.1	Oryza brachyantha	PREDICTED: la-related protein 6B-like, partial
i0_HQ_mixture_c3084/f3p0/978	NP_001168858.1	Zea mays	uncharacterized protein LOC100382663
i0_HQ_mixture_c3149/f3p0/803	KXG28921.1	Sorghum bicolor	hypothetical protein SORBI_005G184000
i0_HQ_mixture_c3152/f2p8/877	XP_002444759.1	Sorghum bicolor	hypothetical protein SORBIDRAFT_07g027550
i0_HQ_mixture_c31631/f4p0/833	XP_004964829.1	Setaria italica	PREDICTED: profilin LP04
i0_HQ_mixture_c3165/f5p4/980	BAG06231.1	Hordeum vulgare	plasma membrane intrinsic protein
i0_HQ_mixture_c3177/f8p4/702	XP_004982762.1	Setaria italica	PREDICTED: ubiquitin-40S ribosomal protein S27a-like
i0_HQ_mixture_c3192/f2p0/555	XP_004982252.1	Setaria italica	PREDICTED: ferredoxin-2
i0_HQ_mixture_c3199/f4p0/637	CAJ86041.1	Oryza sativa Indica Group	H0723C07.11
i0_HQ_mixture_c3215/f5p5/928	OEL16061.1	Dichanthelium oligosanthes	hypothetical protein BAE44_0022920
i0_HQ_mixture_c32177/f5p0/718	XP_006661661.1	Oryza brachyantha	PREDICTED: 40S ribosomal protein S20-1-like
i0_HQ_mixture_c323/f24p0/575	XP_002454586.1	Sorghum bicolor	hypothetical protein SORBIDRAFT_04g033900
i0_HQ_mixture_c3238/f2p0/976	KQL22729.1	Setaria italica	hypothetical protein SETIT_030248mg
i0_HQ_mixture_c3244/f2p0/981	XP_002466545.1	Sorghum bicolor	hypothetical protein SORBIDRAFT_01g009710
i0_HQ_mixture_c32449/f4p0/667	XP_004953665.1	Setaria italica	PREDICTED: uncharacterized protein LOC101773700
i0_HQ_mixture_c3246/f7p0/949	KQK05545.1	Brachypodium distachyon	hypothetical protein BRADI_2g20710
i0_HQ_mixture_c32686/f2p0/329	XP_020080052.1	Ananas comosus	protein PROTON GRADIENT REGULATION 5, chloroplastic
i0_HQ_mixture_c3270/f3p0/879	XP_004972417.1	Setaria italica	PREDICTED: uncharacterized protein LOC101783676
i0_HQ_mixture_c3271/f16p0/904	XP_004976559.1	Setaria italica	PREDICTED: histone H1
i0_HQ_mixture_c32856/f32p6/595	ACG33829.1	Zea mays	hypothetical protein
i0_HQ_mixture_c32862/f47p1/807	XP_004987307.2	Setaria italica	PREDICTED: peptide methionine sulfoxide reductase B1, chloroplastic
i0_HQ_mixture_c32879/f22p0/750	XP_004983991.1	Setaria italica	PREDICTED: 40S ribosomal protein S19
i0_HQ_mixture_c32904/f36p0/785	XP_002454079.1	Sorghum bicolor	hypothetical protein SORBIDRAFT_04g024260
i0_HQ_mixture_c32913/f34p1/821	KQK98408.1	Setaria italica	hypothetical protein SETIT_010900mg
i0_HQ_mixture_c32922/f17p0/617	XP_002451641.1	Sorghum bicolor	hypothetical protein SORBIDRAFT_04g005070
i0_HQ_mixture_c32937/f9p25/659	XP_002454916.1	Sorghum bicolor	hypothetical protein SORBIDRAFT_03g001350
i0_HQ_mixture_c32957/f37p0/869	AQK62098.1	Zea mays	ADP-ribosylation factor homolog1
i0_HQ_mixture_c32971/f21p5/825	OEL32512.1	Dichanthelium oligosanthes	Peptide methionine sulfoxide reductase A2-1
i0_HQ_mixture_c32974/f27p0/630	XP_004983722.1	ubiquinone	PREDICTED: NADH dehydrogenase
i0_HQ_mixture_c32983/f15p0/788	XP_003575351.1	Brachypodium distachyon	PREDICTED: cell surface glycoprotein 1-like
i0_HQ_mixture_c32993/f22p0/671	EEC67208.1	Oryza sativa Indica Group	hypothetical protein OsI_34094
i0_HQ_mixture_c33004/f7p26/681	KQL27774.1	Setaria italica	hypothetical protein SETIT_018581mg
i0_HQ_mixture_c33026/f6p171/768	XP_004976864.1	Setaria italica	PREDICTED: signal recognition particle 14 kDa protein
i0_HQ_mixture_c33037/f8p0/918	XP_002445321.1	Sorghum bicolor	hypothetical protein SORBIDRAFT_07g009370
i0_HQ_mixture_c33043/f7p0/696	AAA70046.1	Oryza sativa	lipid transfer protein precursor, partial
i0_HQ_mixture_c33044/f4p2/820	XP_004984999.1	Setaria italica	PREDICTED: uncharacterized protein LOC101762304
i0_HQ_mixture_c33057/f9p0/719	XP_015638724.1	Oryza sativa Japonica Group	PREDICTED: outer envelope pore protein 16, chloroplastic
i0_HQ_mixture_c33061/f13p0/532	BAD31774.1	Oryza sativa Japonica Group	unknown protein
i0_HQ_mixture_c33072/f4p1/770	KQL14470.1	Setaria italica	hypothetical protein SETIT_025051mg, partial
i0_HQ_mixture_c33149/f8p4/667	XP_008661527.1	Zea mays	PREDICTED: autophagy-related 8d isoform X2
i0_HQ_mixture_c3319/f3p5/1004	KQL09627.1	Setaria italica	hypothetical protein SETIT_007060mg
i0_HQ_mixture_c33262/f3p12/402	AQK70142.1	Zea mays	prefoldin 6
i0_HQ_mixture_c3330/f2p2/724	XP_004955787.1	Setaria italica	PREDICTED: dirigent protein 21-like
i0_HQ_mixture_c33346/f33p0/616	OEL26824.1	Dichanthelium oligosanthes	Peptidyl-prolyl cis-trans isomerase Pin1
i0_HQ_mixture_c33354/f13p0/812	OEL26483.1	Dichanthelium oligosanthes	Thioredoxin M-type, chloroplastic
i0_HQ_mixture_c33358/f12p1/863	EMT03295.1	Aegilops tauschii	Calmodulin
i0_HQ_mixture_c33405/f13p0/561	OEL26280.1	Dichanthelium oligosanthes	hypothetical protein BAE44_0012701
i0_HQ_mixture_c33408/f20p0/992	KQK91310.1	Setaria italica	hypothetical protein SETIT_036902mg
i0_HQ_mixture_c33411/f6p17/591	AGT17078.1	Saccharum hybrid cultivar R570	60S ribosomal protein L21
i0_HQ_mixture_c33489/f6p2/772	EEC79466.1	Oryza sativa Indica Group	hypothetical protein OsI_20483
i0_HQ_mixture_c337/f49p0/739	BAD09005.1	Oryza sativa Japonica Group	unknown protein
i0_HQ_mixture_c33710/f7p6/620	KQL01163.1	Setaria italica	hypothetical protein SETIT_014525mg
i0_HQ_mixture_c33718/f3p0/880	XP_004965304.1	Setaria italica	PREDICTED: uncharacterized protein LOC101766221
i0_HQ_mixture_c33726/f6p1/965	OEL32771.1	Dichanthelium oligosanthes	Late embryogenesis abundant protein, group 3
i0_HQ_mixture_c3397/f9p0/508	OEL36935.1	Dichanthelium oligosanthes	hypothetical protein BAE44_0002046
i0_HQ_mixture_c340/f20p0/802	XP_006652294.1	Oryza brachyantha	PREDICTED: 40S ribosomal protein S10
i0_HQ_mixture_c3409/f4p0/937	NP_001149173.1	Zea mays	ubiquitin carboxyl-terminal hydrolase isozyme L3
i0_HQ_mixture_c34139/f37p21/742	XP_002458306.1	Sorghum bicolor	hypothetical protein SORBIDRAFT_03g030950
i0_HQ_mixture_c34158/f22p0/535	OEL23185.1	Dichanthelium oligosanthes	Cytochrome c oxidase subunit 5C, partial
i0_HQ_mixture_c34220/f22p2/895	EMS50979.1	Triticum urartu	hypothetical protein TRIUR3_30028
i0_HQ_mixture_c3481/f3p0/925	XP_003564066.1	Brachypodium distachyon	PREDICTED: uncharacterized protein LOC100839586
i0_HQ_mixture_c35072/f16p1/845	XP_004958291.1	Setaria italica	PREDICTED: uncharacterized protein LOC101757381
i0_HQ_mixture_c35073/f4p0/904	XP_003572327.1	Brachypodium distachyon	PREDICTED: probable E3 ubiquitin-protein ligase XERICO
i0_HQ_mixture_c35098/f3p1/867	XP_008659960.1	Zea mays	PREDICTED: cortical cell-delineating protein-like
i0_HQ_mixture_c35105/f5p4/999	KQL22661.1	Setaria italica	hypothetical protein SETIT_030801mg
i0_HQ_mixture_c35142/f9p0/477	OEL29535.1	Dichanthelium oligosanthes	hypothetical protein BAE44_0009449
i0_HQ_mixture_c35148/f4p0/951	OEL38436.1	Dichanthelium oligosanthes	Translationally-controlled tumor protein-like protein
i0_HQ_mixture_c35155/f9p0/748	XP_015628848.1	Oryza sativa Japonica Group	PREDICTED: 30S ribosomal protein S13, chloroplastic
i0_HQ_mixture_c35173/f6p28/788	EEC75152.1	Oryza sativa Indica Group	hypothetical protein OsI_11358
i0_HQ_mixture_c35200/f5p69/796	XP_004979778.1	Setaria italica	PREDICTED: protein SPIRAL1-like 2
i0_HQ_mixture_c35314/f4p0/961	OEL18732.1	Dichanthelium oligosanthes	hypothetical protein BAE44_0020249
i0_HQ_mixture_c35316/f2p10/636	KQL23434.1	Setaria italica	hypothetical protein SETIT_031987mg, partial
i0_HQ_mixture_c35336/f4p15/891	XP_002442478.1	Sorghum bicolor	hypothetical protein SORBIDRAFT_08g020600
i0_HQ_mixture_c35349/f2p0/816	XP_015640606.1	Oryza sativa Japonica Group	PREDICTED: photosystem I reaction center subunit VI, chloroplastic
i0_HQ_mixture_c35351/f3p9/919	OEL32172.1	Dichanthelium oligosanthes	putative prefoldin subunit 2
i0_HQ_mixture_c35352/f3p1/857	XP_004960807.1	Setaria italica	PREDICTED: trafficking protein particle complex subunit 6B
i0_HQ_mixture_c35356/f4p0/907	XP_004971248.1	Setaria italica	PREDICTED: probable calcium-binding protein CML35
i0_HQ_mixture_c35385/f2p3/839	XP_004956556.1	Setaria italica	PREDICTED: ubiquitin-conjugating enzyme E2 36-like isoform X1
i0_HQ_mixture_c35397/f2p1/763	XP_002468300.1	Sorghum bicolor	hypothetical protein SORBIDRAFT_01g043250
i0_HQ_mixture_c35412/f5p11/744	KQL14470.1	Setaria italica	hypothetical protein SETIT_025051mg, partial
i0_HQ_mixture_c35419/f5p0/722	EAY94740.1	Oryza sativa Indica Group	hypothetical protein OsI_16517
i0_HQ_mixture_c35425/f2p4/720	EMT32803.1	Aegilops tauschii	50S ribosomal protein L33
i0_HQ_mixture_c35429/f3p0/780	OEL20464.1	Dichanthelium oligosanthes	hypothetical protein BAE44_0018517
i0_HQ_mixture_c35436/f6p0/970	AQK69863.1	Zea mays	Isochorismatase family protein rutB
i0_HQ_mixture_c35438/f5p4/876	XP_003562777.1	Brachypodium distachyon	PREDICTED: E3 ubiquitin-protein ligase RNF170-like isoform X1
i0_HQ_mixture_c35443/f2p0/988	NP_001149982.2	Zea mays	rhodanese-like family protein
i0_HQ_mixture_c35460/f6p0/908	XP_004965637.1	Setaria italica	PREDICTED: peptidyl-prolyl cis-trans isomerase FKBP13, chloroplastic
i0_HQ_mixture_c35464/f4p3/847	XP_002454452.1	Sorghum bicolor	hypothetical protein SORBIDRAFT_04g031300
i0_HQ_mixture_c35471/f3p125/756	ONM56658.1	Zea mays	Mediator complex subunit 10 CG5057-PA
i0_HQ_mixture_c35477/f5p0/720	OEL31851.1	Dichanthelium oligosanthes	Cysteine proteinase inhibitor
i0_HQ_mixture_c35488/f4p0/529	OEL16357.1	Dichanthelium oligosanthes	hypothetical protein BAE44_0022624
i0_HQ_mixture_c35490/f3p5/579	XP_004952775.1	Setaria italica	PREDICTED: molybdopterin synthase sulfur carrier subunit
i0_HQ_mixture_c35491/f3p0/984	XP_006663955.1	Oryza brachyantha	PREDICTED: ribulose bisphosphate carboxylase small chain, chloroplastic-like
i0_HQ_mixture_c35496/f3p0/997	XP_002443785.1	Sorghum bicolor	hypothetical protein SORBIDRAFT_07g001990
i0_HQ_mixture_c35498/f2p0/777	KQL25816.1	Setaria italica	hypothetical protein SETIT_032339mg, partial
i0_HQ_mixture_c35501/f3p9/768	XP_015613126.1	Oryza sativa Japonica Group	PREDICTED: mitochondrial import inner membrane translocase subunit Tim16
i0_HQ_mixture_c35520/f3p23/573	XP_013464773.1	Medicago truncatula	hypothetical protein MTR_2g080270
i0_HQ_mixture_c35521/f4p0/846	XP_015623805.1	Oryza sativa Japonica Group	PREDICTED: uncharacterized protein LOC4330006
i0_HQ_mixture_c35543/f3p0/770	XP_002446445.1	Sorghum bicolor	hypothetical protein SORBIDRAFT_06g016160
i0_HQ_mixture_c35555/f2p2/740	OEL33471.1	Dichanthelium oligosanthes	Cyclin-dependent kinases regulatory subunit 2
i0_HQ_mixture_c35556/f2p0/914	KQL31629.1	Setaria italica	hypothetical protein SETIT_020098mg, partial
i0_HQ_mixture_c35560/f2p1/434	XP_008659502.1	Zea mays	PREDICTED: protein LE25-like
i0_HQ_mixture_c35561/f3p18/962	EMT05702.1	Aegilops tauschii	DNA-directed RNA polymerase II subunit RPB7
i0_HQ_mixture_c35574/f5p0/904	OEL15368.1	Dichanthelium oligosanthes	Heavy metal-associated isoprenylated plant protein 20
i0_HQ_mixture_c35581/f2p13/868	NP_001335624.1	Zea mays	ferredoxin-thioredoxin reductase, variable chain, chloroplastic
i0_HQ_mixture_c35582/f2p0/961	XP_002447848.1	Sorghum bicolor	hypothetical protein SORBIDRAFT_06g016870
i0_HQ_mixture_c35593/f3p3/583	XP_012700731.1	Setaria italica	PREDICTED: uncharacterized protein LOC101766101
i0_HQ_mixture_c35598/f3p0/647	KQL28029.1	Setaria italica	hypothetical protein SETIT_018833mg
i0_HQ_mixture_c35600/f3p6/858	XP_002438478.1	Sorghum bicolor	hypothetical protein SORBIDRAFT_10g020180
i0_HQ_mixture_c35602/f4p0/790	NP_001168817.1	Zea mays	uncharacterized protein LOC100382621
i0_HQ_mixture_c35607/f2p0/548	XP_004953081.1	Setaria italica	PREDICTED: nuclear cap-binding protein subunit 2
i0_HQ_mixture_c35617/f5p0/818	EMS67681.1	Triticum urartu	Zinc finger protein VAR3, chloroplastic
i0_HQ_mixture_c35622/f7p0/584	BAO73917.1	Echinochloa phyllopogon	elongation factor 2, partial
i0_HQ_mixture_c35629/f7p15/516	XP_002454916.1	Sorghum bicolor	hypothetical protein SORBIDRAFT_03g001350
i0_HQ_mixture_c3563/f4p0/902	XP_015634327.1	Oryza sativa Japonica Group	PREDICTED: uncharacterized protein LOC4337025
i0_HQ_mixture_c35644/f2p0/660	XP_004986839.1	Setaria italica	PREDICTED: uncharacterized protein LOC101765424
i0_HQ_mixture_c35645/f2p2/609	XP_004955675.1	Setaria italica	PREDICTED: auxin-responsive protein IAA24-like
i0_HQ_mixture_c35646/f2p3/484	OEL37671.1	Dichanthelium oligosanthes	hypothetical protein BAE44_0001310
i0_HQ_mixture_c35669/f5p0/911	XP_002465572.1	Sorghum bicolor	hypothetical protein SORBIDRAFT_01g041340
i0_HQ_mixture_c3567/f6p5/582	XP_012699262.1	Setaria italica	PREDICTED: succinate dehydrogenase subunit 3-1, mitochondrial-like
i0_HQ_mixture_c35674/f4p33/957	XP_006648378.1	Oryza brachyantha	PREDICTED: proteasome subunit beta type-3-like
i0_HQ_mixture_c35675/f7p2/858	OEL20019.1	Dichanthelium oligosanthes	hypothetical protein BAE44_0018960
i0_HQ_mixture_c35677/f5p0/729	XP_004957265.1	Setaria italica	PREDICTED: peptidyl-prolyl cis-trans isomerase FKBP15-1-like
i0_HQ_mixture_c35678/f3p0/924	ABG46237.1	Hordeum vulgare subsp. vulgare	germin-like protein 5a
i0_HQ_mixture_c35686/f3p3/701	OEL27539.1	Dichanthelium oligosanthes	Protein BRICK1
i0_HQ_mixture_c35690/f2p2/741	XP_004965993.1	Setaria italica	PREDICTED: multiprotein-bridging factor 1c
i0_HQ_mixture_c35710/f2p0/861	XP_006659318.1	Oryza brachyantha	PREDICTED: multiprotein-bridging factor 1a-like
i0_HQ_mixture_c35716/f8p0/969	XP_002453644.1	Sorghum bicolor	hypothetical protein SORBIDRAFT_04g009820
i0_HQ_mixture_c35737/f6p5/901	XP_004962414.1	Setaria italica	PREDICTED: uncharacterized protein LOC101776053
i0_HQ_mixture_c35743/f9p0/611	OEL14178.1	Dichanthelium oligosanthes	hypothetical protein BAE44_0024803, partial
i0_HQ_mixture_c35745/f6p0/496	KQK93007.1	Setaria italica	hypothetical protein SETIT_038217mg
i0_HQ_mixture_c35750/f7p16/790	KQJ86951.1	Brachypodium distachyon	hypothetical protein BRADI_4g08667
i0_HQ_mixture_c35762/f3p0/836	XP_015613894.1	Oryza sativa Japonica Group	PREDICTED: uncharacterized protein LOC4348661
i0_HQ_mixture_c35777/f4p0/899	XP_002437256.1	Sorghum bicolor	hypothetical protein SORBIDRAFT_10g023690
i0_HQ_mixture_c35819/f2p5/792	XP_002463963.1	Sorghum bicolor	hypothetical protein SORBIDRAFT_01g009700
i0_HQ_mixture_c3582/f5p0/865	APH07539.1	Cynodon dactylon x Cynodon transvaalensis	DHN4 short isoform
i0_HQ_mixture_c35824/f4p0/919	XP_012702077.1	Setaria italica	PREDICTED: DCC family protein At1g52590, chloroplastic isoform X2
i0_HQ_mixture_c35843/f2p0/667	XP_004985931.1	Setaria italica	PREDICTED: nascent polypeptide-associated complex subunit alpha-like protein 1
i0_HQ_mixture_c35853/f2p8/537	BAK02974.1	Hordeum vulgare subsp. vulgare	predicted protein
i0_HQ_mixture_c3596/f5p0/903	KXG38808.1	Sorghum bicolor	hypothetical protein SORBI_001G282500
i0_HQ_mixture_c35998/f2p0/626	ONM06027.1	Zea mays	hypothetical protein ZEAMMB73_Zm00001d032771
i0_HQ_mixture_c36012/f3p0/883	XP_004956413.1	Setaria italica	PREDICTED: uncharacterized protein LOC101785987
i0_HQ_mixture_c3602/f3p64/879	XP_006657652.1	Oryza brachyantha	PREDICTED: CASP-like protein 1D1
i0_HQ_mixture_c36062/f2p0/669	BAK05337.1	Hordeum vulgare subsp. vulgare	predicted protein
i0_HQ_mixture_c36157/f5p0/588	EES13139.2	Sorghum bicolor	hypothetical protein SORBI_006G275600
i0_HQ_mixture_c36161/f2p0/490	ACG40770.1	Zea mays	plastid-specific ribosomal protein 6 precursor
i0_HQ_mixture_c36201/f2p0/844	OEL18201.1	Dichanthelium oligosanthes	hypothetical protein BAE44_0020780
i0_HQ_mixture_c36229/f3p0/483	XP_015697100.1	Oryza brachyantha	PREDICTED: nucleoside diphosphate kinase 1
i0_HQ_mixture_c36297/f3p2/583	KXG36638.1	Sorghum bicolor	hypothetical protein SORBI_002G366100
i0_HQ_mixture_c36367/f3p0/619	BAJ97986.1	Hordeum vulgare subsp. vulgare	predicted protein
i0_HQ_mixture_c36468/f2p25/851	XP_004968828.1	Setaria italica	PREDICTED: zinc finger protein 6
i0_HQ_mixture_c36475/f5p0/599	XP_004952697.1	Setaria italica	PREDICTED: abscisic stress-ripening protein 3-like
i0_HQ_mixture_c3653/f2p7/996	XP_004983059.1	Setaria italica	PREDICTED: uncharacterized protein LOC101768519
i0_HQ_mixture_c36556/f2p8/493	EEE56735.1	Oryza sativa Japonica Group	hypothetical protein OsJ_06250
i0_HQ_mixture_c3656/f3p0/540	KQL04359.1	Setaria italica	hypothetical protein SETIT_004320mg
i0_HQ_mixture_c36570/f2p0/990	XP_002439351.1	Sorghum bicolor	hypothetical protein SORBIDRAFT_09g005000
i0_HQ_mixture_c36606/f6p0/766	EMT11012.1	Aegilops tauschii	Pathogenesis-related protein PRMS
i0_HQ_mixture_c36694/f2p0/920	OEL16061.1	Dichanthelium oligosanthes	hypothetical protein BAE44_0022920
i0_HQ_mixture_c36714/f2p0/827	XP_015630639.1	Oryza sativa Japonica Group	PREDICTED: 40S ribosomal protein S19
i0_HQ_mixture_c36739/f2p0/988	XP_004983858.2	Setaria italica	PREDICTED: uncharacterized protein LOC101764179
i0_HQ_mixture_c36858/f3p0/897	KQL06104.1	Setaria italica	hypothetical protein SETIT_002589mg
i0_HQ_mixture_c36924/f2p1/699	XP_008662260.1	Zea mays	PREDICTED: putative RING-H2 finger protein ATL71
i0_HQ_mixture_c36947/f5p0/962	XP_002445949.1	Sorghum bicolor	hypothetical protein SORBIDRAFT_07g028600
i0_HQ_mixture_c37004/f2p6/804	KQK87796.1	Setaria italica	hypothetical protein SETIT_037463mg
i0_HQ_mixture_c37065/f2p1/739	OEL33729.1	Dichanthelium oligosanthes	hypothetical protein BAE44_0005251
i0_HQ_mixture_c37097/f2p4/559	NP_001170578.1	Zea mays	uncharacterized protein LOC100384606
i0_HQ_mixture_c37099/f3p0/832	KQL05731.1	Setaria italica	hypothetical protein SETIT_003104mg
i0_HQ_mixture_c37125/f3p11/1005	BAK00018.1	Hordeum vulgare subsp. vulgare	predicted protein
i0_HQ_mixture_c3719/f2p0/760	XP_002455969.1	Sorghum bicolor	hypothetical protein SORBIDRAFT_03g028260
i0_HQ_mixture_c37327/f3p0/787	OEL38497.1	Dichanthelium oligosanthes	hypothetical protein BAE44_0000484, partial
i0_HQ_mixture_c37353/f2p0/796	XP_004967072.1	Setaria italica	PREDICTED: RING-H2 finger protein ATL39-like
i0_HQ_mixture_c37379/f2p5/939	XP_002451453.1	Sorghum bicolor	hypothetical protein SORBIDRAFT_04g002190
i0_HQ_mixture_c37469/f2p1/892	XP_004961497.1	Setaria italica	PREDICTED: ras-related protein RIC2-like
i0_HQ_mixture_c3747/f2p0/831	KQL06079.1	Setaria italica	hypothetical protein SETIT_005047mg, partial
i0_HQ_mixture_c37488/f2p0/886	AMN87017.1	Paspalum vaginatum	hypothetical protein
i0_HQ_mixture_c37499/f2p3/484	EES12522.2	Sorghum bicolor	hypothetical protein SORBI_006G149100
i0_HQ_mixture_c37556/f2p2/739	OEL35459.1	Dichanthelium oligosanthes	NAD(P)H-quinone oxidoreductase subunit O, chloroplastic
i0_HQ_mixture_c37563/f3p4/810	XP_002441754.1	Sorghum bicolor	hypothetical protein SORBIDRAFT_08g001870
i0_HQ_mixture_c37584/f2p0/570	KQK90235.1	Setaria italica	hypothetical protein SETIT_039364mg
i0_HQ_mixture_c37611/f3p0/980	NP_001104994.1	Zea mays	glutathione transferase GST 23
i0_HQ_mixture_c37682/f2p10/750	XP_012701494.1	Setaria italica	PREDICTED: uncharacterized protein LOC101774228
i0_HQ_mixture_c37721/f4p1/752	XP_004958487.1	Setaria italica	PREDICTED: uncharacterized protein LOC101767395
i0_HQ_mixture_c37780/f2p0/934	XP_002441518.1	Sorghum bicolor	hypothetical protein SORBIDRAFT_09g028470
i0_HQ_mixture_c37815/f2p0/644	XP_008644605.1	Zea mays	PREDICTED: KH domain-containing, RNA-binding, signal transduction-associated protein 1
i0_HQ_mixture_c37886/f2p7/745	NP_001148629.1	Zea mays	pleckstrin homology domain-containing protein 1
i0_HQ_mixture_c37898/f2p4/892	AOT28209.1	Phyllostachys edulis	SAUR protein
i0_HQ_mixture_c37899/f3p0/640	KQL09216.1	Setaria italica	hypothetical protein SETIT_007864mg
i0_HQ_mixture_c37903/f2p1/677	XP_002466157.1	Sorghum bicolor	hypothetical protein SORBIDRAFT_01g002440
i0_HQ_mixture_c37919/f2p2/637	XP_004973682.1	Setaria italica	PREDICTED: uncharacterized protein LOC101772475
i0_HQ_mixture_c3793/f2p0/664	OEL25472.1	Dichanthelium oligosanthes	hypothetical protein BAE44_0013514
i0_HQ_mixture_c37984/f2p5/718	XP_012701548.1	Setaria italica	PREDICTED: glucan endo-1,3-beta-glucosidase, acidic isoform-like
i0_HQ_mixture_c38025/f2p0/778	XP_004979282.1	Setaria italica	PREDICTED: uncharacterized protein LOC101780892 isoform X1
i0_HQ_mixture_c38038/f3p1/971	OEL38135.1	Dichanthelium oligosanthes	SKP1-like protein 21
i0_HQ_mixture_c3808/f8p20/587	XP_004975149.1	Setaria italica	PREDICTED: uncharacterized protein LOC101762368
i0_HQ_mixture_c38086/f2p0/1004	KXG34135.1	Sorghum bicolor	hypothetical protein SORBI_003G429000
i0_HQ_mixture_c38148/f2p25/775	XP_004971137.1	Setaria italica	PREDICTED: probable glucuronosyltransferase Os01g0926600
i0_HQ_mixture_c38157/f2p0/968	OEL18732.1	Dichanthelium oligosanthes	hypothetical protein BAE44_0020249
i0_HQ_mixture_c38159/f3p0/795	OEL25935.1	Dichanthelium oligosanthes	hypothetical protein BAE44_0013048
i0_HQ_mixture_c3819/f3p20/522	XP_004964720.1	Setaria italica	PREDICTED: sulfiredoxin, chloroplastic/mitochondrial
i0_HQ_mixture_c38216/f5p0/790	KQL26015.1	Setaria italica	hypothetical protein SETIT_031104mg
i0_HQ_mixture_c38357/f2p0/925	XP_004951502.1	Setaria italica	PREDICTED: plastidic ATP/ADP-transporter-like
i0_HQ_mixture_c38358/f3p1/728	EAY94740.1	Oryza sativa Indica Group	hypothetical protein OsI_16517
i0_HQ_mixture_c38366/f2p6/916	XP_002451598.1	Sorghum bicolor	hypothetical protein SORBIDRAFT_04g004420
i0_HQ_mixture_c38384/f2p0/643	XP_004973492.1	Setaria italica	PREDICTED: protein CURVATURE THYLAKOID 1A, chloroplastic-like
i0_HQ_mixture_c3843/f3p1/784	BAK01907.1	Hordeum vulgare subsp. vulgare	predicted protein
i0_HQ_mixture_c38466/f2p0/795	XP_004976019.1	Setaria italica	PREDICTED: DNA-directed RNA polymerases II and IV subunit 5A-like
i0_HQ_mixture_c3850/f5p0/951	XP_015637237.1	Oryza sativa Japonica Group	PREDICTED: heavy metal-associated isoprenylated plant protein 26
i0_HQ_mixture_c3852/f2p0/962	KXG33882.1	Sorghum bicolor	hypothetical protein SORBI_003G386200
i0_HQ_mixture_c38575/f2p4/800	XP_012699486.1	Setaria italica	PREDICTED: bet1-like protein At4g14600
i0_HQ_mixture_c38677/f2p0/526	XP_004968056.1	Setaria italica	PREDICTED: Bowman-Birk type wound-induced proteinase inhibitor WIP1-like
i0_HQ_mixture_c38697/f3p1/632	XP_015620531.1	Oryza sativa Japonica Group	PREDICTED: probable protein Pop3
i0_HQ_mixture_c3871/f2p0/977	OEL30095.1	Dichanthelium oligosanthes	Transcription initiation factor TFIID subunit 9
i0_HQ_mixture_c38726/f2p43/747	XP_015650677.1	Oryza sativa Japonica Group	PREDICTED: acyl carrier protein 3, chloroplastic
i0_HQ_mixture_c38794/f2p5/786	KQL04238.1	Setaria italica	hypothetical protein SETIT_004123mg
i0_HQ_mixture_c3882/f3p1/571	BAK03834.1	Hordeum vulgare subsp. vulgare	predicted protein
i0_HQ_mixture_c38848/f2p0/892	ONM05288.1	Zea mays	Membrane steroid-binding protein 1
i0_HQ_mixture_c38860/f2p0/937	BAF25403.2	Oryza sativa Japonica Group	Os09g0480700, partial
i0_HQ_mixture_c3887/f2p0/876	NP_001149564.1	Zea mays	OB-fold nucleic acid binding domain containing protein
i0_HQ_mixture_c38882/f4p4/627	OEL32818.1	Dichanthelium oligosanthes	hypothetical protein BAE44_0006164
i0_HQ_mixture_c38917/f4p0/789	XP_004958204.1	Setaria italica	PREDICTED: eukaryotic translation initiation factor 5A
i0_HQ_mixture_c38965/f3p4/672	OEL29776.1	Dichanthelium oligosanthes	High mobility group B protein 14
i0_HQ_mixture_c39036/f2p14/905	XP_004954282.1	Setaria italica	PREDICTED: uncharacterized protein LOC101775443
i0_HQ_mixture_c39046/f5p0/817	OEL15499.1	Dichanthelium oligosanthes	hypothetical protein BAE44_0023480
i0_HQ_mixture_c39055/f3p3/662	NP_001149378.1	Zea mays	NADH-ubiquinone oxidoreductase 10.5 kDa subunit
i0_HQ_mixture_c3908/f2p0/996	XP_008674386.1	Zea mays	PREDICTED: isoflavone reductase homolog
i0_HQ_mixture_c3914/f3p0/806	XP_004972426.1	Setaria italica	PREDICTED: ferredoxin
i0_HQ_mixture_c3918/f2p5/800	XP_008805908.1	Phoenix dactylifera	PREDICTED: blue copper protein-like
i0_HQ_mixture_c3925/f3p5/832	XP_010105059.1	Morus notabilis	hypothetical protein L484_001936
i0_HQ_mixture_c3928/f2p0/700	XP_004952611.1	Setaria italica	PREDICTED: peptidyl-prolyl cis-trans isomerase
i0_HQ_mixture_c39304/f6p0/655	OEL38013.1	Dichanthelium oligosanthes	hypothetical protein BAE44_0000969
i0_HQ_mixture_c3933/f3p33/933	XP_004981280.1	Setaria italica	PREDICTED: CASP-like protein 4B3
i0_HQ_mixture_c39357/f3p0/995	XP_004969709.1	Setaria italica	PREDICTED: probable cytokinin riboside 5'-monophosphate phosphoribohydrolase LOGL1
i0_HQ_mixture_c39402/f2p2/597	XP_004960564.1	Setaria italica	PREDICTED: protein EMBRYO SAC DEVELOPMENT ARREST 3, chloroplastic
i0_HQ_mixture_c39426/f2p4/858	OEL12514.1	Dichanthelium oligosanthes	hypothetical protein BAE44_0026467
i0_HQ_mixture_c39495/f2p4/662	NP_001131278.1	Zea mays	uncharacterized protein LOC100192591
i0_HQ_mixture_c39507/f2p0/964	OEL28577.1	Dichanthelium oligosanthes	hypothetical protein BAE44_0010404
i0_HQ_mixture_c3959/f6p41/980	ONM12390.1	Zea mays	Ethylene-responsive transcription factor 7
i0_HQ_mixture_c39710/f2p2/853	EAZ05473.1	Oryza sativa Indica Group	hypothetical protein OsI_27689
i0_HQ_mixture_c3982/f4p0/815	XP_002455800.1	Sorghum bicolor	hypothetical protein SORBIDRAFT_03g025420
i0_HQ_mixture_c39889/f2p0/913	JAT51045.1	Anthurium amnicola	60S ribosomal protein L10a, partial
i0_HQ_mixture_c39912/f3p3/725	EMT26424.1	Aegilops tauschii	hypothetical protein F775_30226
i0_HQ_mixture_c39960/f3p2/876	XP_004975275.1	Setaria italica	PREDICTED: 50S ribosomal protein L27-like
i0_HQ_mixture_c39963/f2p0/678	OEL35459.1	Dichanthelium oligosanthes	NAD(P)H-quinone oxidoreductase subunit O, chloroplastic
i0_HQ_mixture_c40021/f2p3/634	OEL25291.1	Dichanthelium oligosanthes	hypothetical protein BAE44_0013690
i0_HQ_mixture_c4003/f2p8/862	XP_004967876.1	Setaria italica	PREDICTED: uncharacterized protein LOC101782703
i0_HQ_mixture_c4005/f2p2/595	XP_015611531.1	Oryza sativa Japonica Group	PREDICTED: branchpoint-bridging protein
i0_HQ_mixture_c40102/f3p1/783	XP_002456826.1	Sorghum bicolor	hypothetical protein SORBIDRAFT_03g043610
i0_HQ_mixture_c40258/f4p3/769	XP_015646584.1	Oryza sativa Japonica Group	PREDICTED: probable histone H2A.2
i0_HQ_mixture_c4030/f19p0/922	ABK90631.1	Aeluropus littoralis	zinc finger protein
i0_HQ_mixture_c40304/f4p0/718	KXG38320.1	Sorghum bicolor	hypothetical protein SORBI_001G218200
i0_HQ_mixture_c40381/f2p0/966	XP_015611116.1	Oryza sativa Japonica Group	PREDICTED: plant UBX domain-containing protein 10
i0_HQ_mixture_c40428/f2p2/937	NP_001152636.1	Zea mays	EF hand family protein
i0_HQ_mixture_c40438/f2p0/901	NP_001266400.1	Zea mays	putative ubiquitin-conjugating enzyme family isoform 1
i0_HQ_mixture_c40459/f2p7/733	XP_015629980.1	Oryza sativa Japonica Group	PREDICTED: phylloplanin
i0_HQ_mixture_c40469/f4p9/860	ACG38382.1	Zea mays	ubiquinol-cytochrome c reductase complex 14 kDa protein
i0_HQ_mixture_c40502/f3p0/603	XP_004962911.1	Setaria italica	PREDICTED: uncharacterized protein LOC101761345
i0_HQ_mixture_c40519/f3p0/801	XP_002451648.1	Sorghum bicolor	hypothetical protein SORBIDRAFT_04g005250
i0_HQ_mixture_c40536/f2p2/880	EAY84337.1	Oryza sativa Indica Group	hypothetical protein OsI_05714
i0_HQ_mixture_c40539/f2p8/869	EMT08690.1	Aegilops tauschii	Putative calcium-binding protein CML13
i0_HQ_mixture_c4055/f4p0/519	KQJ91441.1	Brachypodium distachyon	hypothetical protein BRADI_4g37720, partial
i0_HQ_mixture_c40616/f2p1/833	XP_002455366.1	Sorghum bicolor	hypothetical protein SORBIDRAFT_03g009390
i0_HQ_mixture_c4065/f7p0/783	XP_004984905.1	Setaria italica	PREDICTED: pathogenesis-related protein 1-like
i0_HQ_mixture_c40679/f3p0/741	XP_012701329.1	Setaria italica	PREDICTED: uncharacterized protein LOC101785680
i0_HQ_mixture_c40730/f3p0/665	XP_015644849.1	Oryza sativa Japonica Group	PREDICTED: uncharacterized protein LOC9271516
i0_HQ_mixture_c40757/f3p0/781	XP_004963131.1	Setaria italica	PREDICTED: auxin-responsive protein SAUR71
i0_HQ_mixture_c4077/f3p25/705	KQJ98577.1	Brachypodium distachyon	hypothetical protein BRADI_3g37760
i0_HQ_mixture_c40895/f2p1/738	OEL21223.1	Dichanthelium oligosanthes	Photosystem I reaction center subunit VI, chloroplastic
i0_HQ_mixture_c40914/f3p0/816	KQL16691.1	Setaria italica	hypothetical protein SETIT_024609mg, partial
i0_HQ_mixture_c40921/f2p88/870	XP_004980953.1	Setaria italica	PREDICTED: uncharacterized protein LOC101784294
i0_HQ_mixture_c40970/f2p0/855	OEL38030.1	Dichanthelium oligosanthes	hypothetical protein BAE44_0000952
i0_HQ_mixture_c41001/f2p0/727	OEL32846.1	Dichanthelium oligosanthes	V-type proton ATPase subunit G 1
i0_HQ_mixture_c41031/f2p0/799	XP_006854036.1	Amborella trichopoda	PREDICTED: 17.8 kDa class I heat shock protein
i0_HQ_mixture_c41073/f2p0/516	ABR16172.1	Picea sitchensis	unknown
i0_HQ_mixture_c41087/f2p0/775	XP_002464069.1	Sorghum bicolor	hypothetical protein SORBIDRAFT_01g011740
i0_HQ_mixture_c41094/f6p4/696	XP_002459717.1	Sorghum bicolor	hypothetical protein SORBIDRAFT_02g009300
i0_HQ_mixture_c4114/f4p0/669	XP_002437400.1	Sorghum bicolor	hypothetical protein SORBIDRAFT_10g026250
i0_HQ_mixture_c4118/f5p0/961	NP_001147444.1	Zea mays	uncharacterized protein LOC100281053
i0_HQ_mixture_c4120/f2p1/703	XP_004964406.1	Setaria italica	PREDICTED: 39S ribosomal protein L47, mitochondrial
i0_HQ_mixture_c41225/f3p0/843	OEL25813.1	Dichanthelium oligosanthes	hypothetical protein BAE44_0013167
i0_HQ_mixture_c41252/f2p0/960	OEL26714.1	Dichanthelium oligosanthes	hypothetical protein BAE44_0012267
i0_HQ_mixture_c4137/f7p1/656	XP_006649691.1	Oryza brachyantha	PREDICTED: ubiquitin-60S ribosomal protein L40-2
i0_HQ_mixture_c4142/f5p1/725	XP_015647750.1	Oryza sativa Japonica Group	PREDICTED: 40S ribosomal protein S15
i0_HQ_mixture_c41426/f5p0/683	OEL29413.1	Dichanthelium oligosanthes	hypothetical protein BAE44_0009557
i0_HQ_mixture_c41448/f3p0/856	XP_004954014.1	Setaria italica	PREDICTED: cell number regulator 1 isoform X2
i0_HQ_mixture_c41480/f2p0/422	XP_015610840.1	Oryza sativa Japonica Group	PREDICTED: upstream activation factor subunit spp27
i0_HQ_mixture_c41486/f2p0/976	XP_004958333.2	Setaria italica	PREDICTED: polcalcin Syr v 3-like, partial
i0_HQ_mixture_c41516/f2p0/613	XP_004962651.1	Setaria italica	PREDICTED: uncharacterized protein LOC101754301
i0_HQ_mixture_c41560/f5p0/953	XP_004968515.1	Setaria italica	PREDICTED: monothiol glutaredoxin-S2
i0_HQ_mixture_c41586/f2p0/800	XP_004966490.1	Setaria italica	PREDICTED: 30S ribosomal protein S17-like
i0_HQ_mixture_c41600/f2p0/724	NP_001150162.1	Zea mays	fiber protein Fb19
i0_HQ_mixture_c41642/f2p0/845	XP_002457532.1	Sorghum bicolor	hypothetical protein SORBIDRAFT_03g008870
i0_HQ_mixture_c41675/f3p0/772	OEL21264.1	Dichanthelium oligosanthes	hypothetical protein BAE44_0017716
i0_HQ_mixture_c41757/f3p0/971	XP_002437329.1	Sorghum bicolor	hypothetical protein SORBIDRAFT_10g024980
i0_HQ_mixture_c41828/f2p0/646	KQK87801.1	Setaria italica	hypothetical protein SETIT_037262mg
i0_HQ_mixture_c41898/f5p0/647	XP_004952826.1	Setaria italica	PREDICTED: uncharacterized protein LOC101782048
i0_HQ_mixture_c41931/f2p0/753	AGT16955.1	Saccharum hybrid cultivar R570	hypothetical protein SHCRBa_149_L20_R_90
i0_HQ_mixture_c4213/f7p1/982	XP_002445304.1	Sorghum bicolor	hypothetical protein SORBIDRAFT_07g008560
i0_HQ_mixture_c42141/f4p0/753	OEL24821.1	Dichanthelium oligosanthes	Dirigent protein 21
i0_HQ_mixture_c42174/f3p0/796	XP_002468449.1	Sorghum bicolor	hypothetical protein SORBIDRAFT_01g046080
i0_HQ_mixture_c42192/f3p0/906	XP_009395385.1	Musa acuminata subsp. malaccensis	PREDICTED: SKP1-like protein 1B
i0_HQ_mixture_c42215/f2p12/851	XP_008656278.1	Zea mays	PREDICTED: uncharacterized protein LOC103635650
i0_HQ_mixture_c4226/f2p0/873	XP_006661674.1	Oryza brachyantha	PREDICTED: pathogenesis-related protein PRB1-2-like
i0_HQ_mixture_c42264/f2p0/864	OEL18610.1	Dichanthelium oligosanthes	hypothetical protein BAE44_0020371
i0_HQ_mixture_c42306/f2p0/840	OEL31058.1	Dichanthelium oligosanthes	Protein PAM68, chloroplastic
i0_HQ_mixture_c42310/f3p0/956	XP_006660955.1	Oryza brachyantha	PREDICTED: RING-H2 finger protein ATL80-like
i0_HQ_mixture_c42338/f2p0/909	KQL26729.1	Setaria italica	hypothetical protein SETIT_031177mg
i0_HQ_mixture_c42350/f3p0/923	ACG37919.1	Zea mays	hypothetical protein
i0_HQ_mixture_c4237/f4p0/862	AAM94931.1	Oryza sativa Japonica Group	unknown protein
i0_HQ_mixture_c42373/f4p0/952	XP_002443175.1	Sorghum bicolor	hypothetical protein SORBIDRAFT_08g014320
i0_HQ_mixture_c4240/f3p0/854	NP_001142057.1	Zea mays	DNA-directed RNA polymerase II subunit J
i0_HQ_mixture_c42436/f5p0/554	OEL15882.1	Dichanthelium oligosanthes	Cytochrome c oxidase subunit 6a, mitochondrial
i0_HQ_mixture_c42475/f2p0/917	XP_004984277.1	Setaria italica	PREDICTED: pyrrolidone-carboxylate peptidase-like
i0_HQ_mixture_c42481/f2p0/553	ACN31069.1	Zea mays	unknown
i0_HQ_mixture_c4249/f3p2/1006	OEL23225.1	Dichanthelium oligosanthes	hypothetical protein BAE44_0015755
i0_HQ_mixture_c42496/f2p0/928	BAJ97830.1	Hordeum vulgare subsp. vulgare	predicted protein
i0_HQ_mixture_c42509/f4p0/798	OEL13746.1	Dichanthelium oligosanthes	hypothetical protein BAE44_0025234
i0_HQ_mixture_c42517/f2p0/631	OEL19882.1	Dichanthelium oligosanthes	hypothetical protein BAE44_0019100
i0_HQ_mixture_c42522/f2p0/672	XP_004971006.1	Setaria italica	PREDICTED: glycine-rich cell wall structural protein-like
i0_HQ_mixture_c42588/f4p0/793	XP_002444537.1	Sorghum bicolor	hypothetical protein SORBIDRAFT_07g023490
i0_HQ_mixture_c42761/f3p0/921	BAT02879.1	Oryza sativa Japonica Group	Os07g0643300
i0_HQ_mixture_c4277/f7p11/460	KQL09493.1	Setaria italica	hypothetical protein SETIT_007806mg
i0_HQ_mixture_c42808/f5p0/568	XP_004960374.1	Setaria italica	PREDICTED: uncharacterized protein LOC101784810
i0_HQ_mixture_c42834/f2p2/947	XP_004951201.1	Setaria italica	PREDICTED: RNA-binding protein 48
i0_HQ_mixture_c42857/f2p0/551	KXG25544.1	Sorghum bicolor	hypothetical protein SORBI_007G195700
i0_HQ_mixture_c42868/f3p0/650	BAS89554.1	Oryza sativa Japonica Group	Os04g0461400
i0_HQ_mixture_c42913/f2p0/849	ACG45619.1	Zea mays	hypothetical protein
i0_HQ_mixture_c42945/f2p0/901	AEW49992.1	Sorghum bicolor	de-etiolated 2
i0_HQ_mixture_c42953/f2p0/914	XP_015638081.1	Oryza sativa Japonica Group	PREDICTED: type 1 phosphatases regulator YPI1
i0_HQ_mixture_c42965/f2p0/720	XP_002453584.1	Sorghum bicolor	hypothetical protein SORBIDRAFT_04g008500
i0_HQ_mixture_c4297/f2p0/763	XP_002445188.1	Sorghum bicolor	hypothetical protein SORBIDRAFT_07g005640
i0_HQ_mixture_c42977/f3p0/731	XP_015616911.1	Oryza sativa Japonica Group	PREDICTED: macrophage migration inhibitory factor homolog isoform X2
i0_HQ_mixture_c43003/f4p0/811	XP_004960286.1	Setaria italica	PREDICTED: glutathione S-transferase 4-like
i0_HQ_mixture_c43007/f2p0/896	XP_004951611.1	Setaria italica	PREDICTED: protein GLUTAMINE DUMPER 4-like
i0_HQ_mixture_c4303/f2p0/677	KXG39430.1	Sorghum bicolor	hypothetical protein SORBI_001G381700
i0_HQ_mixture_c43063/f2p0/815	OEL12917.1	Dichanthelium oligosanthes	hypothetical protein BAE44_0026064
i0_HQ_mixture_c43079/f2p0/859	XP_004961312.1	Setaria italica	PREDICTED: formin-like protein 18
i0_HQ_mixture_c43141/f2p0/763	XP_004971306.1	Setaria italica	PREDICTED: probable calcium-binding protein CML31
i0_HQ_mixture_c43157/f2p8/866	XP_008661916.1	Zea mays	PREDICTED: LOC100282237 isoform X1
i0_HQ_mixture_c43290/f3p0/602	XP_002452885.1	Sorghum bicolor	hypothetical protein SORBIDRAFT_04g034300
i0_HQ_mixture_c4335/f3p0/661	KQL32250.1	Setaria italica	hypothetical protein SETIT_018888mg
i0_HQ_mixture_c43368/f3p11/701	KQL15351.1	Setaria italica	hypothetical protein SETIT_023332mg
i0_HQ_mixture_c43397/f6p0/502	EEC68513.1	Oryza sativa Indica Group	hypothetical protein OsI_36788
i0_HQ_mixture_c43455/f3p0/758	XP_010446577.2	Camelina sativa	PREDICTED: histone H3-like centromeric protein CSE4
i0_HQ_mixture_c43476/f3p0/883	XP_004976646.1	Setaria italica	PREDICTED: uncharacterized protein LOC101753460 isoform X2
i0_HQ_mixture_c43488/f2p0/715	XP_004960498.1	Setaria italica	PREDICTED: uncharacterized protein LOC101762940
i0_HQ_mixture_c435/f33p0/795	XP_004984666.1	Setaria italica	PREDICTED: 17.4 kDa class I heat shock protein
i0_HQ_mixture_c43501/f3p0/684	BAK03799.1	Hordeum vulgare subsp. vulgare	predicted protein
i0_HQ_mixture_c43519/f2p0/778	OEL18474.1	Dichanthelium oligosanthes	Cytochrome b5
i0_HQ_mixture_c43573/f2p0/990	XP_004952495.1	Setaria italica	PREDICTED: uncharacterized protein LOC101786082
i0_HQ_mixture_c43687/f5p0/615	XP_002467557.1	Sorghum bicolor	hypothetical protein SORBIDRAFT_01g030120
i0_HQ_mixture_c437/f28p0/927	XP_002439247.1	Sorghum bicolor	hypothetical protein SORBIDRAFT_09g003110
i0_HQ_mixture_c4370/f3p0/795	OEL29550.1	Dichanthelium oligosanthes	hypothetical protein BAE44_0009431
i0_HQ_mixture_c4373/f2p0/800	NP_001183093.2	Zea mays	uncharacterized protein LOC100501454
i0_HQ_mixture_c43790/f3p3/759	OEL22805.1	Dichanthelium oligosanthes	hypothetical protein BAE44_0016176
i0_HQ_mixture_c43895/f3p1/693	BAF24202.2	Oryza sativa Japonica Group	Os08g0524600, partial
i0_HQ_mixture_c4391/f2p0/791	XP_002464267.1	Sorghum bicolor	hypothetical protein SORBIDRAFT_01g015200
i0_HQ_mixture_c43910/f4p0/758	CAA66278.1	Triticum aestivum	thaumatin-like protein
i0_HQ_mixture_c43943/f3p0/817	XP_004977239.1	Setaria italica	PREDICTED: dirigent protein 22-like
i0_HQ_mixture_c44015/f2p0/538	EER94745.2	Sorghum bicolor	hypothetical protein SORBI_001G348200
i0_HQ_mixture_c44023/f2p14/803	KQK88804.1	Setaria italica	hypothetical protein SETIT_036829mg
i0_HQ_mixture_c44032/f2p0/936	XP_004960032.1	Setaria italica	PREDICTED: C2 domain-containing protein At1g63220-like isoform X1
i0_HQ_mixture_c4416/f4p0/877	XP_004951808.1	Setaria italica	PREDICTED: uncharacterized protein LOC101773543
i0_HQ_mixture_c4421/f4p0/601	ACG26684.1	Zea mays	hypothetical protein
i0_HQ_mixture_c44214/f3p0/976	OEL16593.1	Dichanthelium oligosanthes	hypothetical protein BAE44_0022388
i0_HQ_mixture_c44229/f2p0/704	XP_004952455.1	Setaria italica	PREDICTED: putative glutathione-specific gamma-glutamylcyclotransferase 2
i0_HQ_mixture_c44276/f2p15/662	XP_002464440.1	Sorghum bicolor	hypothetical protein SORBIDRAFT_01g018460
i0_HQ_mixture_c44313/f2p0/715	XP_010229400.1	Brachypodium distachyon	PREDICTED: pentatricopeptide repeat-containing protein At5g46580, chloroplastic
i0_HQ_mixture_c4454/f6p0/825	XP_002465192.1	Sorghum bicolor	hypothetical protein SORBIDRAFT_01g033700
i0_HQ_mixture_c44556/f2p0/906	XP_002442348.1	Sorghum bicolor	hypothetical protein SORBIDRAFT_08g018680
i0_HQ_mixture_c4459/f26p9/620	XP_008796917.1	Phoenix dactylifera	PREDICTED: 60S ribosomal protein L23
i0_HQ_mixture_c44633/f2p0/526	KQK86833.1	Setaria italica	hypothetical protein SETIT_039997mg, partial
i0_HQ_mixture_c44658/f4p0/983	AGT16866.1	Saccharum hybrid cultivar R570	dephospho-CoA kinase
i0_HQ_mixture_c44834/f2p0/969	XP_012701560.1	Setaria italica	PREDICTED: probable magnesium transporter NIPA9
i0_HQ_mixture_c4484/f9p0/762	XP_002454325.1	Sorghum bicolor	hypothetical protein SORBIDRAFT_04g028710
[truncated: 100,083 more rows]
[truncated: 5 more columns]
