# Supplementary material for: Organ-Specific Transcriptome Analysis Identifies Candidate Genes Involved in the Stem Specialization of Bermudagrass (Cynodon dactylon L.)
Source: Front Genet. 2021 Jun 23;12:678673. doi: 10.3389/fgene.2021.678673 (PMC8260954; doi:10.3389/fgene.2021.678673)
Supplement: Supplementary Table 3 — Sequencing and mapping statistics for each organ samples. [file Table_3.XLSX]

## Sheet: Table S3
Table S3. Sequencing and mapping statistics for each organ samples
Organ	Replicates	Size (Gb)	Sequencing depth	Number of total clean Reads	Number of reads mapped to reference transcriptome (mapping rate)	Number of expressed unigenes ( FPKM>0)	Number of significantly expressed unigenes (FPKM≥1)
Shoot	R1	3.83	29.6899	58950100	49533094 (84.03%)	88696	57105
	R2	3.11	24.1085	47879236	39720922 (82.96%)	88523	58429
	R3	3.58	27.7519	55937584	46009342 (82.25%)	88642	58782
Stolon	R1	3.31	25.6589	51378296	41829802 (81.42%)	86724	52663
	R2	2.78	21.5504	42940774	35553812 (82.80%)	86585	53358
	R3	3.28	25.4264	51405806	42246252 (82.18%)	87484	52983
Rhizome	R1	3.34	25.8915	51895104	42533234 (81.96%)	84959	51004
	R2	3.85	29.845	60421688	49346576 (81.67%)	87682	53488
	R3	3.75	29.0698	58726256	48263254 (82.18%)	86720	52068
Leaf	R1	3.17	24.5736	49725108	39499144 (79.44%)	84624	53099
	R2	3.47	26.8992	54236896	42026224 (77.49%)	85973	54036
	R3	2.68	20.7752	41871582	32790026 (78.31%)	83296	53291
Root	R1	3.17	24.5736	49549690	35628212 (71.90%)	85236	50709
	R2	3.67	28.4496	57421050	43620696 (75.97%)	87015	54554
	R3	3.86	29.9225	60689036	45512062 (74.99%)	85963	53949
Inflorescence	R1	2.91	22.5581	45124736	31649906 (70.14%)	85858	58028
	R2	3.09	23.9535	47764700	33670334 (70.49%)	87665	58306
	R3	3.47	26.8992	54146914	39533252 (73.01%)	87411	57151
Note: the sequencing depth was calculated through dividing the sequencing data size by the sum of unigene length
