# Supplementary material for: Organ-Specific Transcriptome Analysis Identifies Candidate Genes Involved in the Stem Specialization of Bermudagrass (Cynodon dactylon L.)
Source: Front Genet. 2021 Jun 23;12:678673. doi: 10.3389/fgene.2021.678673 (PMC8260954; doi:10.3389/fgene.2021.678673)
Supplement: Supplementary Table 4 — Expression profiles of the significantly expressed unigenes. [file Table_4.XLSX]

## Sheet: Table S4
Table S4. Expression profiles of the significantly expressed unigenes
Unigene No.	Gene ID	Average RPKM in different organs
		Shoot	Stolon	Rhizome	Leaf	Root	Inflorescence
1	i0_HQ_mixture_c114130/f2p0/619	9.72333	0	16.95	0	11618.9	0
2	i0_LQ_mixture_c119571/f1p0/517	5002.68	4692.24	1516.14	9459.16	864.243	11582.3
3	i0_LQ_mixture_c173860/f1p0/567	2636.84	8523.71	3084	257.977	307.667	1380.61
4	i0_LQ_mixture_c74156/f1p0/619	1555.41	1742.8	485.077	2932.86	7600.49	8057.41
5	i0_LQ_mixture_c48694/f1p0/743	7516.3	3805.95	2948.66	4416.41	1886.5	3365.43
6	i0_LQ_mixture_c141805/f1p10/600	2.36333	0.06	5.38667	2.19333	7479.61	270.223
7	i0_HQ_mixture_c131103/f11p0/422	22.4433	10.2067	146.083	20.1033	6667.62	966.947
8	i0_LQ_mixture_c23836/f1p1/561	3849.61	6578.04	2625.09	1573.05	1350.45	2458.68
9	i0_HQ_mixture_c111657/f4p27/642	3677.49	6208.58	2545.36	1374.61	1184.06	3151.24
10	i0_LQ_mixture_c85461/f1p0/984	1266.11	353.917	46.4933	5377.98	34.1033	3628.37
11	i0_LQ_mixture_c38445/f1p0/432	92.1	160.313	17.9067	5234.32	6.25	1178.79
12	i1_LQ_mixture_c20584/f1p31/1415	1285.57	806.16	297.833	2699.4	398.443	5208.69
13	i0_LQ_mixture_c16747/f1p20/588	1894.93	4197.96	1717.43	791.11	209.64	5.74
14	i0_HQ_mixture_c153519/f10p0/678	1187.46	1124.54	296.203	1480.31	3201.4	3916.71
15	i0_LQ_mixture_c127313/f1p1/873	3897.26	1991.19	1305.06	2623.33	1125.96	2249.1
16	i0_HQ_mixture_c16007/f102p0/443	5.45333	0	13.05	0	3862.96	0
17	i0_LQ_mixture_c154985/f3p0/777	3787.15	1865.07	1876.58	1680.69	1492.01	1956.45
18	i0_HQ_mixture_c130479/f5p8/488	601.577	3712.93	3484.91	2987.74	2978.25	252.787
19	i0_HQ_mixture_c65015/f2p0/917	3505.88	2103.9	1949.36	1471.97	1782.39	2012.75
20	i0_HQ_mixture_c54073/f4p2/681	365.327	287.313	42.0133	870.617	77.2833	3211.1
21	i0_HQ_mixture_c154201/f4p0/886	3118.94	2089.5	1599.77	2553.9	1360.49	2096.75
22	i0_HQ_mixture_c155673/f2p17/532	1718.8	3059.93	1213.84	898.613	538.64	1220.18
23	i0_LQ_mixture_c22356/f1p0/804	2835.66	1886	1761.56	1289.39	2157.3	1342.46
24	i0_LQ_mixture_c23938/f1p0/890	8.80333	1.39	3.28667	0.23	2786.34	1.09333
25	i0_LQ_mixture_c45844/f1p0/564	2775.28	1557.42	1473.4	1459.68	1145.92	1509.43
26	i0_LQ_mixture_c90998/f1p0/1002	2740.49	1597.69	1122.88	1926.71	995.577	1539.7
27	i0_LQ_mixture_c145797/f1p29/633	1.65667	0.176667	7.76667	1.23667	2685.93	0
28	i0_HQ_mixture_c21594/f3p11/461	418.787	2472.66	1377.62	839.913	737.283	46.39
29	i0_HQ_mixture_c19020/f4p1/504	387.48	2472.45	1760.16	1652.71	1594.77	94.2067
30	i0_HQ_mixture_c15432/f11p0/527	518.043	61.4133	210.487	242.547	0.94	2233.58
31	i1_LQ_mixture_c28676/f1p46/968	2003.8	742.097	121.16	2222.62	108.007	1589.49
32	i0_LQ_mixture_c7931/f1p0/523	360.677	259.697	25.3	2198.63	16.37	1306.36
33	i0_LQ_mixture_c65059/f1p2/739	2179.5	981.643	1152.98	646.47	996.69	815.067
34	i0_HQ_mixture_c33368/f39p1/516	210.78	300.427	1.51	1323.06	41.3367	2111.58
35	i1_HQ_mixture_c151083/f6p10/1025	941.717	2011.41	1327.21	880.67	1043.69	421.607
36	i0_HQ_mixture_c101767/f2p0/820	375.687	246.747	15.9667	860.657	33.0033	1989.88
37	i0_LQ_mixture_c100857/f2p3/482	997.603	1989.39	498.3	879.7	183.077	946.397
38	i0_HQ_mixture_c18809/f2p0/624	1.55333	3.01333	0.926667	18.0733	1981.15	119.407
39	i0_HQ_mixture_c9180/f15p11/577	546.55	1978.25	1893.84	1008.7	1589.73	295.01
40	i0_HQ_mixture_c12484/f2p8/944	489.547	1954.42	544.797	292.64	82.55	637.29
41	i0_HQ_mixture_c78749/f4p0/725	462.603	258.803	74.4433	1902.79	27.3567	962.307
42	i0_HQ_mixture_c130952/f13p0/401	795.763	544.767	1815.26	828.643	826.273	1222.68
43	i0_LQ_mixture_c37827/f1p18/666	491.41	337.253	82.8233	1796.69	34.9967	1312.21
44	i0_HQ_mixture_c155340/f109p0/622	270.19	91.7567	17.8633	1770.17	9.13333	527.087
45	i0_LQ_mixture_c32877/f17p0/805	308.35	164.753	2.62333	675.157	10.3867	1736.04
46	i0_HQ_mixture_c42751/f3p0/549	73.96	406.643	443.327	50.1967	1728.75	216.317
47	i0_LQ_mixture_c110342/f1p0/814	1719.53	142.823	110.607	1150.95	10.7533	90.99
48	i0_HQ_mixture_c154458/f13p0/895	1672.34	390.293	332.983	846.487	115.567	812.143
49	i0_HQ_mixture_c101463/f75p4/821	698.49	210.047	69.9067	1669.73	47.08	986.937
50	i0_LQ_mixture_c124240/f1p0/453	289.97	1652.91	1263.58	855.07	1421.62	15.0533
51	i0_HQ_mixture_c22729/f2p2/900	533.533	198.013	50.2733	1626.18	34.73	1120.11
52	i1_HQ_mixture_c17814/f2p11/1165	514.313	200.757	12.04	1600.75	12.5167	1214.49
53	i0_HQ_mixture_c154182/f12p0/743	269.943	121.763	14.3733	1598.26	23.6267	806.22
54	i0_HQ_mixture_c132250/f2p0/795	382.567	159.767	16.1033	1586.76	40.4767	1220.87
55	i1_LQ_mixture_c192467/f1p5/1125	400.75	156.08	18.8833	1586.49	14.8067	790.49
56	i0_HQ_mixture_c20600/f4p0/425	16.4733	52.04	20.8967	0.12	0	1528.89
57	i0_HQ_mixture_c35148/f4p0/951	1500.08	683.543	1432.92	912.397	619.397	681.913
58	i0_HQ_mixture_c15817/f9p0/425	494.967	660.863	1477.74	536.957	1018.55	42.8167
59	i0_LQ_mixture_c24338/f1p0/613	53.8	6.2	27.2667	1460.08	0.0966667	4.87333
60	i0_LQ_mixture_c110241/f1p0/620	349.627	1443.68	808.487	769.95	931.87	69.31
61	i0_HQ_mixture_c152905/f8p0/513	184.403	16.3433	24.3367	1434.1	17.6033	351.78
62	i0_LQ_mixture_c89039/f1p0/642	548.707	786.853	376.137	516.35	1420.56	1013.85
63	i0_HQ_mixture_c154594/f51p0/609	565.913	198.303	63.1833	1420.03	24.6	802.17
64	i0_LQ_mixture_c115105/f1p0/616	1414.75	255.58	232.787	569.427	49.1	179.43
65	i0_LQ_mixture_c77320/f1p0/847	1232.76	1411.77	319.097	510.097	566.607	920.34
66	i0_LQ_mixture_c62188/f1p0/811	111.9	21.64	50.6067	28.6767	1405.74	130.157
67	i0_HQ_mixture_c155382/f13p0/669	436.21	262.177	76.1933	1391.83	22.06	851.727
68	i0_HQ_mixture_c129641/f7p0/915	814.4	653.26	564.223	242.347	1383.26	369.553
69	i0_LQ_mixture_c4212/f1p5/636	1379.63	1069.17	836.067	729.047	912.083	644.94
70	i0_HQ_mixture_c130863/f61p0/616	1.69	81.98	0.496667	27.13	1354.89	82.4933
71	i1_LQ_mixture_c131204/f1p221/1024	716.29	1352.41	462.257	466.757	159.353	793.21
72	i0_HQ_mixture_c118849/f6p6/355	471.46	128.293	338.33	0	1341.1	0
73	i1_HQ_mixture_c206602/f132p14/1538	430.393	1334.28	1121.5	394.363	955.337	243.827
74	i0_HQ_mixture_c20654/f3p1/450	201.817	1173.26	634.887	1109.3	1317.92	17.5367
75	i0_LQ_mixture_c66585/f2p0/639	446.467	1316.61	1304.54	831.097	1287.61	543.097
76	i1_LQ_mixture_c112826/f1p326/1106	1300.58	690.973	549.953	503.337	484.31	529.783
77	i0_HQ_mixture_c35142/f9p0/477	143.71	1289.74	700.74	186.72	268.887	6.47333
78	i0_LQ_mixture_c120566/f2p0/866	1117.11	241.523	89.3667	1278.93	76.2233	541.88
79	i0_LQ_mixture_c136295/f1p0/615	292.963	1278.19	190.813	722.91	16.4933	524.353
80	i1_LQ_mixture_c91375/f1p24/1026	356.67	154.077	20.1033	1263.97	17.7033	776.217
81	i0_LQ_mixture_c82635/f1p0/655	1262.26	802.29	917.95	505.467	314.49	636.9
82	i1_HQ_mixture_c186536/f17p3/1897	1261.04	720.91	979.033	194.51	616.493	130.137
83	i0_LQ_mixture_c133294/f1p0/664	218.717	1249.66	840.133	539.327	514.35	14.0267
84	i0_HQ_mixture_c102052/f25p6/672	608.583	1098.23	1007.55	364.153	1248.08	118.82
85	i1_LQ_mixture_c76781/f1p16/1052	376.897	175.823	33.1233	1247.68	16.36	931.203
86	i0_HQ_mixture_c153048/f14p0/696	715.963	1033.7	393.487	432.4	1228.09	443.123
87	i1_HQ_mixture_c13428/f5p1/1098	491.983	289.207	37.11	1226.17	33.76	1053.13
88	i0_HQ_mixture_c35098/f3p1/867	64.4333	33.3	45.9833	3.44333	1215.92	2.67667
89	i1_HQ_mixture_c23853/f3p31/1491	441.127	292.907	121.097	361.607	271.257	1211.5
90	i0_HQ_mixture_c154271/f4p0/593	232.007	118.653	20.6733	1204.51	11.9133	660.247
91	i1_LQ_mixture_c142194/f1p17/1071	288.583	173.257	39.7533	1203.78	10.32	1003.78
92	i0_HQ_mixture_c153149/f2p0/546	174.37	1202.65	259.53	567.687	1.9	699.94
93	i0_LQ_mixture_c154238/f1p0/893	1200.22	224.387	216.053	81.1633	53.0433	381.427
94	i1_HQ_mixture_c17669/f18p15/1225	440.943	106.12	18.16	1183.47	28.5533	666.07
95	i0_HQ_mixture_c155428/f15p0/770	1181.69	904.203	775.63	908.23	387.023	299.46
96	i0_HQ_mixture_c1684/f24p0/551	242.507	1179.17	836.027	345.957	765.933	16.3467
97	i0_HQ_mixture_c154948/f2p0/697	231.267	98.3333	17.03	1175.93	17.6067	554.09
98	i0_LQ_mixture_c171702/f1p2/206	5.81	8.53333	25.5967	8.40667	1170.59	199.42
99	i0_HQ_mixture_c25677/f2p2/753	428.627	224.163	72.57	1167.99	22.0433	740.9
100	i0_LQ_mixture_c64781/f1p6/960	2.55333	0.0966667	38.3333	1161.13	0.276667	9.25
101	i0_HQ_mixture_c93149/f2p0/333	184.63	1138.28	211.077	396.857	192.22	246.827
102	i0_HQ_mixture_c2608/f15p1/732	0.373333	0.726667	9.16333	32.1667	1128.78	12.6533
103	i0_HQ_mixture_c154386/f58p0/966	200.67	189.753	32.4933	1125.84	13.4867	720.577
104	i0_HQ_mixture_c130413/f82p0/534	759.57	316.52	1116.33	461.333	453.213	561.42
105	i0_HQ_mixture_c154208/f3p0/950	822.947	794.86	759.657	441.69	648.733	1111.49
106	i2_LQ_mixture_c168407/f1p0/2638	1111.03	715.963	604.64	76.68	793.117	293.42
107	i0_HQ_mixture_c957/f30p0/590	0.776667	0.15	1.26	0.05	1089.56	47.4333
108	i1_LQ_mixture_c221833/f1p25/1009	194.21	42.9533	3.53	1085.69	7.60333	821.81
109	i0_LQ_mixture_c23954/f1p1/981	1069.51	524.07	781.877	821.237	409.333	576.19
110	i1_HQ_mixture_c181161/f2p12/1040	413.147	260.68	33.97	1067.41	29	898.633
111	i0_LQ_mixture_c156803/f1p0/661	309.293	125.73	32.0933	1067.26	15.8433	569.83
112	i0_HQ_mixture_c18972/f2p3/626	1063.49	47.5733	19.9033	645.647	1.06667	8.43
113	i0_LQ_mixture_c65940/f1p4/391	100.797	638.25	924.9	477.163	1056.75	16.6033
114	i0_LQ_mixture_c107866/f1p0/709	1054.81	615.65	687.727	405.51	685.323	481.147
115	i1_LQ_mixture_c141784/f1p220/1290	269.583	1054.11	176.953	510.483	15.3067	676.857
116	i1_LQ_mixture_c152554/f2p20/1123	126.287	90.3267	87.8267	2.59667	1051.52	0.0233333
117	i0_HQ_mixture_c154049/f11p0/422	496.2	260.303	1047.51	506	479.087	662.48
118	i0_HQ_mixture_c21040/f2p0/979	778.35	726.873	146.36	131.227	1046.35	548.24
119	i1_HQ_mixture_c20720/f3p16/1143	184.8	202.133	30.92	1043.77	10.6833	877.683
120	i1_HQ_mixture_c77733/f26p18/1326	108.483	841.347	1042.9	279.82	718.873	64.3233
121	i0_LQ_mixture_c81587/f1p0/553	267.387	135.143	16.2767	1034.48	17.3367	675.23
122	i0_LQ_mixture_c139277/f1p0/689	437.767	1029.59	336	236.33	32.65	500.013
123	i0_HQ_mixture_c11520/f9p0/811	455.557	1028.53	543.277	353.113	226.947	142.673
124	i0_LQ_mixture_c115795/f1p0/774	1019.96	631.31	719.96	316.71	712.343	545.047
125	i0_LQ_mixture_c116368/f1p0/724	201.793	106.17	21.2267	1019.1	7.43333	724.65
126	i1_LQ_mixture_c48213/f1p52/1376	557.35	1014.14	744.197	586.69	396.2	92.9433
127	i0_HQ_mixture_c153629/f30p0/798	239.867	109.7	10.87	1014.14	23.2833	883.483
128	i0_HQ_mixture_c733/f45p18/860	749.003	187.98	43.1967	1012.35	4.64333	208.89
129	i1_LQ_mixture_c42257/f1p271/949	76.0467	62.5967	15.1967	238.103	17.0233	1009.52
130	i0_HQ_mixture_c77247/f5p4/654	274.29	66.72	12.4167	1007.75	15.7	529.36
131	i1_LQ_mixture_c134871/f1p11/1118	335.533	141.767	15.22	1004.67	19.95	809.573
132	i0_LQ_mixture_c83986/f1p1/615	0.49	0	0.833333	0.76	1002.95	61.29
133	i1_LQ_mixture_c113441/f1p30/1073	629.857	610.293	997.687	494.44	628.843	565.247
134	i0_HQ_mixture_c1922/f8p0/559	111.517	574.903	381.963	596.06	991.097	159.823
135	i0_HQ_mixture_c130089/f3p0/925	980.453	991.01	535.91	94.5867	138.337	123.957
136	i0_HQ_mixture_c130055/f2p0/968	978.847	435.867	655.557	329.637	988.743	111.15
137	i0_LQ_mixture_c175622/f1p3/382	181.273	64.8167	4.76667	986.727	10.1967	488.513
138	i1_HQ_mixture_c104383/f3p2/1890	261.567	85.4133	141.627	318.353	81.3133	981.973
139	i1_LQ_mixture_c146707/f1p15/1243	802.353	530.817	523.457	0.303333	978.16	176.533
140	i0_LQ_mixture_c46585/f1p0/804	85.2767	323.27	239.747	444.897	974.503	85.0067
141	i0_LQ_mixture_c21637/f1p0/623	174.74	858.297	973.99	262.12	553.217	9.76333
142	i0_HQ_mixture_c154437/f65p0/702	444.223	952.1	948.963	862.953	972.173	125.677
143	i1_HQ_mixture_c27486/f24p9/1075	971.303	330.933	459.11	403.453	173.443	176.98
144	i0_HQ_mixture_c25086/f2p1/779	183.16	964.05	864.99	563.61	812.813	79.4367
145	i0_LQ_mixture_c21356/f1p1/842	122.013	168.777	31.9933	947.627	5.61333	640.087
146	i1_HQ_mixture_c116318/f19p44/1105	395.487	946.763	742.05	334.363	176.2	12.38
147	i0_LQ_mixture_c38210/f1p9/742	807.533	828.267	942.83	553.647	733.327	317.4
148	i1_LQ_mixture_c220059/f1p12/995	942.243	144.283	152.72	32.9133	51.56	204.51
149	i1_LQ_mixture_c85232/f1p81/1377	0.16	0.06	0.78	0.12	940.62	29.6667
150	i0_LQ_mixture_c113103/f1p0/784	328.507	938.1	210.06	609.967	12.6133	650.923
151	i0_HQ_mixture_c11998/f3p0/655	227.153	2.6	920.42	309.89	1.75333	930.597
152	i1_LQ_mixture_c126414/f1p13/1320	306.597	926.28	810.047	158.967	544.86	106.027
153	i0_HQ_mixture_c16212/f17p0/867	925.943	347.073	274.167	357.767	70.06	91.24
154	i0_HQ_mixture_c131281/f14p0/853	795.543	561.693	824.017	925.787	473.267	653.413
155	i0_LQ_mixture_c60740/f1p0/975	348.6	103.04	15.2133	925.493	12.88	525.657
156	i0_LQ_mixture_c119686/f1p27/919	924.897	882.603	822.963	15.2567	139.747	52.11
157	i0_LQ_mixture_c21351/f1p1/619	121.39	924.84	418.14	220.293	303.447	7.94
158	i0_LQ_mixture_c1914/f9p10/563	138.79	923.163	561.42	272.77	507.343	12.5633
159	i0_HQ_mixture_c130802/f10p0/430	543.32	345.533	910.023	350.723	401.823	565.44
160	i0_HQ_mixture_c149718/f2p0/345	389.437	282.993	908.667	495.853	393.933	706.947
161	i0_LQ_mixture_c70604/f1p5/609	153.567	225.333	92.4367	717.813	47.6733	906.213
162	i0_LQ_mixture_c137921/f1p0/775	891.837	157.893	142.423	43.9867	39.4833	251.693
163	i0_LQ_mixture_c61027/f1p0/890	889.967	563.223	561.41	495.167	445.607	561.527
164	i0_HQ_mixture_c156057/f4p0/475	862.83	872.387	350.82	210.47	22.8033	724.843
165	i1_LQ_mixture_c169342/f1p16/1091	183.087	198.19	18.03	872.233	12.4767	857.367
166	i0_HQ_mixture_c101006/f22p0/510	868.373	774.667	765.613	541.313	627.267	744.1
167	i0_HQ_mixture_c27759/f4p0/555	99.9633	864.413	282.14	56.8333	188.39	13.6033
168	i0_LQ_mixture_c22425/f1p0/721	228.5	139.71	14.1933	863.293	10.6033	766.12
169	i0_HQ_mixture_c153677/f10p0/816	189.667	102.857	7.18	861.41	21.37	781.677
170	i0_HQ_mixture_c31631/f4p0/833	459.043	587.32	698.953	345.483	859.26	428.023
171	i0_HQ_mixture_c78706/f2p0/641	296.323	181.027	32.54	850.783	11.8767	587.357
172	i1_HQ_mixture_c161470/f5p67/1038	685.67	619.83	785.57	131.197	846.633	228.18
173	i1_LQ_mixture_c132911/f1p18/1091	232.057	104.513	15.74	845.76	7.91333	449.4
174	i0_LQ_mixture_c63248/f1p14/557	159.803	103.44	26.9067	844.83	8.92667	438.683
175	i0_HQ_mixture_c129563/f3p0/702	90.39	55.0867	271.5	372.017	1.04333	840.09
176	i0_LQ_mixture_c57807/f1p0/844	838.393	497.367	680.59	273.79	465.463	318.483
177	i2_HQ_mixture_c169478/f93p42/2242	251.767	747.48	640.777	831.997	457.917	304.09
178	i0_HQ_mixture_c153102/f23p0/629	236.423	69.6667	4.78	829.553	12.4867	434.357
179	i0_LQ_mixture_c42530/f1p0/692	828.307	119.953	10.4233	609.8	0.153333	10.6967
180	i0_HQ_mixture_c129690/f3p0/404	124.653	827.317	468.387	299.167	368.413	35.86
181	i0_HQ_mixture_c33489/f6p2/772	407.437	825.4	643.537	476.483	587.633	384.927
182	i0_LQ_mixture_c172198/f1p9/649	386.443	196.327	118.79	584.713	113.98	820.77
183	i2_HQ_mixture_c158807/f32p0/2747	701.607	537.077	564.667	0.0233333	818.573	252.33
184	i1_LQ_mixture_c209476/f15p18/1037	220.717	77.1933	22.41	814.467	8.62667	482.933
185	i1_LQ_mixture_c220926/f1p2/1006	1.33333	1.38333	5.37333	3.74333	810.133	4.94
186	i1_HQ_mixture_c60169/f39p9/1336	806.383	255.73	545.31	19.8333	80.21	18.9833
187	i0_HQ_mixture_c130192/f18p0/663	41.26	58.3533	58.04	800.217	0.31	3.77667
188	i0_HQ_mixture_c133198/f2p0/864	793.637	312.353	108.533	18.82	96.72	68.3667
189	i1_HQ_mixture_c56159/f20p11/1073	398.63	783.64	473.787	396.793	480.217	228.153
190	i0_HQ_mixture_c25676/f2p5/670	81.71	558.74	562.963	454.337	781.94	21.5167
191	i0_LQ_mixture_c162497/f1p0/672	146.177	61.53	9.94333	779.267	10.7133	428.603
192	i0_HQ_mixture_c18581/f2p1/733	394.663	710.857	727.45	779.107	709.57	145.35
193	i0_HQ_mixture_c103191/f7p0/862	2.32667	3.97	4.48	0.38	778.87	1.6
194	i0_HQ_mixture_c12062/f3p0/487	6.29	1.4	17.9167	2.56333	778.57	531.327
195	i0_HQ_mixture_c43455/f3p0/758	346.57	331.89	545.147	518.703	694.363	777.24
196	i0_HQ_mixture_c19414/f4p8/556	126.417	776.01	645.81	99.5633	596.547	18.2067
197	i1_LQ_mixture_c10789/f1p1/1955	537.877	274.82	268.813	301.953	80.4233	775.26
198	i0_LQ_mixture_c40110/f1p3/405	142.67	774.99	535.95	633.6	295.49	42.9167
199	i0_LQ_mixture_c7085/f1p0/607	100.007	773.39	349.183	196.743	248.22	75.89
200	i0_HQ_mixture_c75094/f22p9/593	125.077	771.913	511.68	86.6167	287.78	8.61
201	i0_HQ_mixture_c53208/f22p0/914	232.81	766.407	505.24	295.597	436.323	121.44
202	i0_HQ_mixture_c32937/f9p25/659	292.827	42.5733	28.0967	765.637	22.5267	431.85
203	i0_HQ_mixture_c153159/f10p0/916	211.73	764.347	257.513	117.037	268.833	75.2767
204	i0_HQ_mixture_c53573/f10p1/625	67.0833	10.22	26.46	763.177	0.36	2.58
205	i1_HQ_mixture_c18186/f6p4/1272	757.83	239.34	219.37	251.15	55.07	215.263
206	i0_LQ_mixture_c3375/f1p0/867	242.957	60.5667	6.63333	756.023	11.81	323.507
207	i0_LQ_mixture_c66635/f1p7/436	570.557	751.997	213.827	381.657	6.76667	623.043
208	i0_LQ_mixture_c6601/f1p3/986	123.72	742.817	556.177	353.79	298.087	20.56
209	i0_HQ_mixture_c1280/f26p0/830	99.1167	45.7133	12.5833	734.43	4.17333	355.887
210	i1_LQ_mixture_c86800/f1p397/992	732.673	272.99	180.567	231.34	141.637	205.293
211	i0_LQ_mixture_c11756/f1p0/588	112	729.153	507.72	94.35	215.387	10.1067
212	i0_HQ_mixture_c11623/f2p0/714	524.06	301.567	729.04	20.8333	463.91	495.45
213	i0_LQ_mixture_c37050/f3p13/783	30.6067	14.5167	26.0567	0	727.213	1.11667
214	i0_LQ_mixture_c39720/f1p11/999	7.53333	1.25333	18.5933	1.01333	0.02	726.977
215	i0_LQ_mixture_c35227/f1p1/822	225.453	522.157	392.947	724.107	591.253	92.7467
216	i1_LQ_mixture_c168261/f1p2/1163	387.653	280.09	260.09	91.44	717.317	2.67
217	i0_HQ_mixture_c154598/f16p0/548	46.85	600.563	446.883	309.993	716.207	33.29
218	i0_LQ_mixture_c154544/f1p0/715	446.78	384.513	381.607	624.477	201.507	714.877
219	i1_LQ_mixture_c81259/f1p224/1598	259.967	714.347	182.073	163.5	16.4067	275.943
220	i0_LQ_mixture_c4668/f6p0/933	112.753	712.003	320.667	260.35	455.49	40.6733
221	i0_HQ_mixture_c27305/f3p1/665	356.27	640.25	262.607	485.187	560.853	710.457
222	i1_LQ_mixture_c98864/f2p13/1234	116.6	207.123	707.557	118.54	77.63	11.9233
223	i1_LQ_mixture_c111835/f1p0/1025	204.7	112.22	23.31	706.583	7.69	349.703
224	i0_LQ_mixture_c63356/f1p7/644	100.473	705.983	341.16	102.077	173.1	15.71
225	i0_LQ_mixture_c24866/f1p1/617	689.067	705.89	121.283	87.25	339.78	356.46
226	i0_HQ_mixture_c33043/f7p0/696	169.153	3.18667	704.787	210.04	2.2	319.593
227	i1_HQ_mixture_c209110/f68p8/1754	153.243	133.64	28.1633	704.023	11.26	463.777
228	i0_LQ_mixture_c44944/f1p0/705	186.75	43.9467	5.88667	703.19	9.12667	350.967
229	i0_LQ_mixture_c16569/f1p0/630	239.797	135.56	31.76	700.823	18.7367	574.567
230	i0_HQ_mixture_c22335/f2p0/963	700.09	201.007	417.777	49.1767	19.2567	0.6
231	i0_LQ_mixture_c82912/f1p0/530	408.557	79.88	16.7	698.343	16.4267	555.59
232	i1_LQ_mixture_c15530/f1p21/994	339.01	423.097	385.51	56.85	698.06	213.647
233	i0_HQ_mixture_c131239/f45p0/880	644.03	406.693	693.06	601.69	369.017	566.423
234	i0_LQ_mixture_c57526/f1p0/555	292.177	333.043	234.343	201.737	691.813	537.227
235	i0_HQ_mixture_c7786/f5p13/938	121.29	684.233	438.357	260.393	315.32	11.2767
236	i0_HQ_mixture_c17335/f9p0/822	592.6	270.643	436.393	556.46	397.453	683.513
237	i0_LQ_mixture_c153878/f6p0/774	78.19	32.26	57.6167	2.61333	683.22	2.42
238	i1_LQ_mixture_c104549/f1p1/1358	3.63667	4.55667	8.94667	9.09667	683.093	2.85
239	i0_HQ_mixture_c11539/f6p0/786	215.163	590.98	682.26	425.563	592.693	44.4
240	i0_HQ_mixture_c100894/f8p2/469	362.77	175.597	678.197	283.36	328.083	422.527
241	i0_LQ_mixture_c6625/f2p0/482	677.827	19.6	23.62	180.573	21.3967	34.2867
242	i0_LQ_mixture_c28566/f1p0/867	316.153	676.18	461.72	460.74	379.237	376.567
243	i0_HQ_mixture_c45380/f2p0/860	222.647	675.797	354.443	526.647	236.48	92.56
244	i0_HQ_mixture_c130200/f2p0/873	379.37	203.497	673.507	286.793	305.79	422.007
245	i0_HQ_mixture_c130201/f11p0/490	528.42	203.78	673.127	268.477	284.42	432.263
246	i0_LQ_mixture_c173404/f1p0/376	671.17	499.36	440.937	632.09	162.647	586.38
247	i0_LQ_mixture_c33934/f19p16/942	230.42	669.21	175.01	217.253	61.1533	134.4
248	i0_HQ_mixture_c17652/f3p0/736	196.573	57.6833	10.2333	668.43	10.8333	328.793
249	i0_HQ_mixture_c55873/f2p0/924	421.327	64.2133	16.3767	667.623	0.76	82.2433
250	i0_LQ_mixture_c41365/f1p0/579	0.196667	0.0633333	0.566667	0.103333	666.76	27.99
251	i0_HQ_mixture_c20316/f3p16/723	192.207	48.3467	9.47333	661.223	10.47	327.623
252	i0_HQ_mixture_c8064/f2p7/685	178.213	659.72	300.193	201.15	136.633	56.6333
253	i1_HQ_mixture_c23298/f2p2/1114	227.85	84.28	21.8367	658.99	8.72333	391.41
254	i0_HQ_mixture_c101888/f19p0/588	60.3567	47.1433	164.667	83.0667	656.68	245.063
255	i1_HQ_mixture_c209721/f141p9/1494	380.813	263.78	176.03	420.677	143.983	654.63
256	i1_LQ_mixture_c5104/f1p31/1313	654.523	267.103	357.83	338.92	173.863	163.383
257	i1_LQ_mixture_c146196/f1p28/835	654.5	86.7867	56.9733	363.153	63.35	144.957
258	i1_HQ_mixture_c209017/f14p0/1725	125.947	86.6933	15.7167	648.867	4.71	360.383
259	i1_HQ_mixture_c3405/f13p3/1457	139.11	272.403	648.607	124.773	315.98	85.8367
260	i0_HQ_mixture_c154404/f44p0/775	580.057	328.38	265.86	637.34	1.34333	647.427
261	i1_LQ_mixture_c82564/f1p6/1109	205.453	180.32	119.603	647.083	52.9033	565.363
262	i0_HQ_mixture_c100986/f5p7/632	0	0	0.74	0	645.34	0
263	i0_LQ_mixture_c28928/f1p2/955	193.57	218.4	119.707	643.47	20.63	546.847
264	i0_LQ_mixture_c173135/f1p0/219	289.62	230.94	641.783	565.187	239.333	165.167
265	i0_HQ_mixture_c153935/f7p0/875	8.63333	411.58	12.54	1.45333	641.487	16.0233
266	i1_HQ_mixture_c206157/f9p3/1476	113.997	315.887	640.117	164.813	327.033	90.7733
267	i1_HQ_mixture_c122569/f2p17/1220	243.203	120.333	14.79	639.543	13.7467	564.55
268	i1_HQ_mixture_c20471/f8p0/1326	525.37	79.45	639.49	604.143	2.73667	64.9867
269	i0_HQ_mixture_c52558/f2p0/699	15.14	46.8433	122.663	79.9767	637.41	24.9467
270	i0_HQ_mixture_c28359/f2p1/553	362.2	156.86	634.797	262.213	199.65	329.03
271	i0_LQ_mixture_c7277/f1p6/1004	188.71	85.8833	23.6033	631.857	12.29	372.377
272	i0_HQ_mixture_c154033/f13p9/412	212.683	271.4	227.74	346.89	213.627	631.747
273	i0_LQ_mixture_c11687/f1p0/827	174.18	157.593	50.65	630.647	27.6433	496.333
274	i1_HQ_mixture_c219711/f3p0/1277	499.447	568.257	426.567	459.097	630.34	589.61
275	i0_HQ_mixture_c93058/f4p0/578	329.417	177.6	630.08	295.493	327.187	415.737
276	i0_HQ_mixture_c32922/f17p0/617	285.51	310.72	454.613	401.627	628.777	441.083
277	i0_HQ_mixture_c56836/f6p0/480	628.727	220.423	275.463	123.69	258.787	98.77
278	i0_LQ_mixture_c118116/f1p0/734	129.24	628.667	356.823	202.977	229.997	13.5767
279	i0_LQ_mixture_c169102/f1p12/871	626.887	360.593	328.383	343.253	268.217	323.407
280	i0_HQ_mixture_c52793/f13p0/525	36.74	350.56	189.033	357.757	621.543	29.9233
281	i0_HQ_mixture_c155402/f69p0/892	531.617	185.037	315.727	126.92	620.717	77.9533
282	i0_HQ_mixture_c152999/f4p0/582	342.723	299.043	619.53	316.317	466.12	474.847
283	i0_LQ_mixture_c22791/f1p0/687	588.123	168.977	88.3533	618.017	38.71	434.497
284	i0_LQ_mixture_c132600/f1p0/618	253.087	457.563	85.4567	617.803	24.8533	164.547
285	i0_HQ_mixture_c100960/f3p6/997	75.3433	371.36	239.477	173.627	617.297	63.5933
286	i1_LQ_mixture_c190000/f1p1/1179	282.147	67.8267	121.403	199.243	615.74	140.763
287	i0_HQ_mixture_c1346/f7p0/640	177.567	613.22	283.127	184.567	128.68	53.5
288	i1_HQ_mixture_c211319/f3p2/1239	107.57	611.88	410.537	263.247	208.117	6.86
289	i0_HQ_mixture_c35743/f9p0/611	205.1	147.103	104.54	608.9	21.4533	389.12
290	i0_HQ_mixture_c153118/f161p0/556	262.18	448.37	184.637	359.893	410.503	607.853
291	i1_HQ_mixture_c64436/f2p0/1139	82.4367	607.827	503.353	170.497	301.7	1.02
292	i1_LQ_mixture_c9402/f1p5/1413	87.77	436.46	607.783	138.907	563.7	46.2167
293	i0_HQ_mixture_c12675/f3p0/731	606.867	225.7	278.85	113.817	245.82	205.91
294	i0_HQ_mixture_c75135/f21p1/646	567.813	280.53	170.537	278.54	65.4467	603.053
295	i1_HQ_mixture_c208247/f13p5/1281	600.513	171.42	202.117	209.78	53.23	240.413
296	i1_LQ_mixture_c12207/f1p16/1529	599.873	229.107	264.96	128.153	349.987	229.907
297	i0_LQ_mixture_c79706/f1p0/986	109.197	89.9933	8.92667	599.533	7.37333	440.767
298	i1_LQ_mixture_c66812/f1p45/1678	552.767	598.797	265.253	479.113	276.643	394.407
299	i0_LQ_mixture_c117509/f1p0/801	23.0133	22.6267	1.99	167.07	0.55	598.53
300	i0_HQ_mixture_c4459/f26p9/620	364.217	193.053	598.067	280.797	274.063	327.597
301	i0_HQ_mixture_c76176/f39p0/780	89.2933	58.4833	350.54	244.983	0.846667	597.833
302	i1_LQ_mixture_c57613/f1p4/1026	140.487	35.77	126.723	21.52	597.567	56.2533
303	i0_LQ_mixture_c113547/f1p0/836	209.727	597.093	162.9	134.543	12.0233	172.427
304	i0_HQ_mixture_c2182/f18p0/479	8.81	41.0167	17.9133	33.0067	596.94	106.18
305	i0_LQ_mixture_c9694/f2p0/778	274.81	41.3967	6.78333	595.9	13.7667	300.283
306	i0_LQ_mixture_c141905/f1p8/804	104.44	53.71	24.83	595.603	2.86	62.0767
307	i1_HQ_mixture_c207990/f2p9/1070	113.52	495.217	594.58	475.31	381.22	64.6833
308	i0_HQ_mixture_c94808/f2p0/783	214.453	521.027	590.427	332.293	467.707	64.74
309	i0_LQ_mixture_c64873/f1p1/557	479.16	183.393	110.327	126.727	116.49	590.26
310	i0_HQ_mixture_c5755/f5p6/721	136.92	589.847	403.78	355.563	123.163	57.3633
311	i1_LQ_mixture_c107017/f1p24/948	582.447	243.703	347.5	299.393	589.503	117.887
312	i0_HQ_mixture_c6384/f5p0/533	107.143	589.307	337.137	151.04	248.007	38.04
313	i0_HQ_mixture_c2573/f3p4/637	22.7667	160.173	233.28	62.7833	589.193	13.5333
314	i0_HQ_mixture_c6538/f2p0/751	162.927	49.0933	2.75667	589.15	3.10333	287.863
315	i0_HQ_mixture_c155318/f26p0/699	403.643	140.373	587.813	256.66	246.2	56.67
316	i0_LQ_mixture_c21285/f1p4/630	139.327	90.2533	17.22	586.573	5.66333	339.397
317	i0_HQ_mixture_c52675/f20p7/650	148.627	78.68	67.1	586.507	26.13	310.61
318	i0_HQ_mixture_c19034/f3p0/758	0.95	226.507	1.62667	0.48	585.457	5.47
319	i1_LQ_mixture_c76787/f1p14/1042	100.513	585.39	423.963	245.67	323.677	17.3
320	i0_LQ_mixture_c98958/f1p0/271	36.5933	284.913	42.96	438.483	7.38333	584.003
321	i0_HQ_mixture_c61800/f2p0/768	366.67	337.713	318.063	303.02	216.163	583.973
322	i1_LQ_mixture_c67406/f1p7/1421	123.8	383.347	583.913	63.3633	330.607	80.4767
323	i0_LQ_mixture_c57795/f1p0/511	208.963	69.9567	8.72667	583.21	13.2233	390.583
324	i1_LQ_mixture_c25490/f1p0/1802	518.817	349.333	582.317	122.863	251.78	80.58
325	i0_HQ_mixture_c144411/f2p27/344	581.22	467.413	282.523	204.413	164.223	21.8367
326	i0_LQ_mixture_c107508/f1p24/780	112.047	160.39	79.95	578.507	11.8133	402.033
327	i0_HQ_mixture_c129842/f31p0/564	578.32	400.113	343.987	336.75	179.727	323.987
328	i0_LQ_mixture_c66345/f1p41/770	306.11	576.83	93.1	123.25	133.937	355.847
329	i0_HQ_mixture_c101239/f20p0/721	350.393	152.05	576.023	294.683	254.173	389.96
330	i0_HQ_mixture_c53325/f19p9/434	15.7133	24.9467	3.07667	268.287	45.5133	574.98
331	i1_LQ_mixture_c148299/f1p7/1273	188.76	573.757	353.817	328.817	344.96	57.5667
332	i0_LQ_mixture_c6646/f1p0/548	108.3	52.2067	341.517	236.083	0.516667	571.867
333	i0_HQ_mixture_c1685/f17p0/691	330.523	158.67	571.683	271.07	259.057	384.057
334	i0_LQ_mixture_c37568/f1p0/725	571.46	211.707	70.3333	72.8833	93.7833	121.947
335	i0_HQ_mixture_c5838/f7p18/817	426.647	372.12	571.057	313.29	334.183	497.927
336	i0_LQ_mixture_c79002/f1p0/674	569.753	290.163	253.213	120.497	277.647	21.8533
337	i0_HQ_mixture_c34220/f22p2/895	153.497	189.95	80.04	295.083	2.36	569.713
338	i1_LQ_mixture_c162099/f180p38/1345	273.003	97.6667	28.31	569.153	13.2	455.23
339	i1_HQ_mixture_c12137/f4p2/1515	128.847	567.827	411.017	352.957	275.373	47.3033
340	i0_HQ_mixture_c153933/f55p0/798	206.61	567.633	473.79	441.657	446.297	96.8833
341	i0_HQ_mixture_c2515/f5p0/744	59.9067	567.57	200.71	132.063	123.823	15.9067
342	i0_HQ_mixture_c129507/f14p0/809	565.597	0.536667	56.8533	0.266667	5.52667	9.8
343	i0_LQ_mixture_c154172/f11p0/883	297.067	298.79	242.387	564.747	155.807	459.997
344	i0_HQ_mixture_c6448/f4p2/959	281.447	554.277	531.507	564.243	213.917	132.017
345	i1_LQ_mixture_c215834/f1p2/1471	366.907	260.54	189.32	477.623	116.063	563.587
346	i1_LQ_mixture_c23346/f1p0/1211	44.6167	329.463	311.333	80.32	563.173	0.386667
347	i1_HQ_mixture_c198345/f3p0/1037	382.467	424.39	407.02	64.7	560.647	113.447
348	i1_LQ_mixture_c54770/f1p6/1331	73.7967	34.9767	4.90333	559.173	7.7	309.613
349	i0_HQ_mixture_c18158/f3p0/754	156.593	558.493	420.03	327.697	323.863	50.89
350	i1_HQ_mixture_c31253/f13p6/1566	157.533	558.203	525.837	153.95	295.633	29.3633
351	i0_LQ_mixture_c6667/f1p9/744	406.77	556.977	109.62	126.603	400.123	325.047
352	i0_LQ_mixture_c113208/f1p0/907	9.44333	288.16	13.3133	1.05333	555.98	0.626667
353	i1_LQ_mixture_c3247/f1p12/1172	413.31	88.7267	21.44	555.82	3.56333	207.677
354	i1_LQ_mixture_c149739/f1p12/1704	437.167	273.623	292.263	57.4867	555.797	318.303
355	i0_HQ_mixture_c2661/f14p0/475	46.6833	554.78	199.533	408.573	74.6367	38.3467
356	i1_LQ_mixture_c111862/f2p64/1393	39.6333	271.843	553.763	42.85	16.7767	28.3867
357	i0_HQ_mixture_c102795/f5p0/690	553.287	170.39	57.8	18.1	69.0133	40.57
358	i0_HQ_mixture_c20623/f2p10/786	224.88	552.513	451.633	498.087	509.817	330.627
359	i1_LQ_mixture_c15058/f1p41/1018	552.323	203.137	109.157	97.7333	122.197	370.627
360	i0_LQ_mixture_c22133/f1p7/879	16.5533	6.74	54.07	550.103	5.80333	16.68
361	i0_LQ_mixture_c12384/f1p0/756	159.317	63.4367	7.68667	549.943	9.99667	390.283
362	i0_HQ_mixture_c131911/f63p0/623	470.25	302.007	549.93	153.92	374.063	168.567
363	i0_LQ_mixture_c136591/f1p0/852	91.73	549.543	279.283	244.003	162.967	29.1167
364	i0_HQ_mixture_c2944/f2p6/636	71.7133	146.667	56.8267	110.82	60.3667	547.247
365	i3_LQ_mixture_c18577/f1p0/4018	546.67	430.773	389.137	8.93333	545.473	165.5
366	i0_HQ_mixture_c102976/f15p7/910	545.91	142.283	249.47	66.0167	106.217	67.2533
367	i0_HQ_mixture_c153845/f10p0/710	357.573	175.99	545.787	277.843	217.3	319.17
368	i1_LQ_mixture_c222252/f1p1/1019	20.5967	51.1433	25.19	545.703	32.6867	83.2433
369	i1_LQ_mixture_c17488/f5p32/1173	287.733	64.8033	36.3733	544.337	26.6433	178.993
370	i1_HQ_mixture_c95798/f28p6/1083	151.02	349.58	542.523	226.313	387.237	279.66
371	i0_LQ_mixture_c125328/f1p0/297	215.087	207.173	223.463	280.82	149.853	542.027
372	i0_LQ_mixture_c36712/f1p0/910	11.0933	6.42	24.4333	3.50333	541.27	3.09
373	i0_LQ_mixture_c77222/f1p0/972	245.013	540.723	337.483	383.047	489	230.537
374	i0_HQ_mixture_c78135/f6p0/421	271.73	134.857	540.607	235.2	270.203	387.007
375	i1_HQ_mixture_c199061/f2p15/1044	540.273	275.76	399.14	229.493	232.147	249.477
376	i0_LQ_mixture_c126887/f2p0/922	293.457	69.85	38.4633	539.617	28.2267	186.657
377	i0_LQ_mixture_c84816/f1p0/541	59.2633	538.693	346.097	79.1833	139.377	3.72333
378	i0_HQ_mixture_c35155/f9p0/748	129.313	89.72	72.8133	536.273	18.8433	345.437
379	i0_HQ_mixture_c1826/f8p9/616	334.12	138.02	531.987	199.917	177.933	237.847
380	i0_HQ_mixture_c1430/f32p0/710	322.223	213.227	529.803	412.903	326.007	405.49
381	i0_HQ_mixture_c42522/f2p0/672	179.51	69.3	48.0133	5.71333	5.86667	528.523
382	i0_HQ_mixture_c141959/f2p0/768	0.323333	0	0.7	0	528.16	38.2933
383	i0_HQ_mixture_c12406/f3p0/660	313.947	167.087	528.09	281.237	275.993	378.063
384	i0_LQ_mixture_c83567/f1p0/464	18.7733	21.6833	5.65667	130.723	2.43	526.833
385	i1_HQ_mixture_c210661/f3p1/1090	159.523	91.2133	14.19	526.69	5.26	234.077
386	i0_LQ_mixture_c111679/f1p0/710	13.4167	419.617	195.987	526.5	93.2733	500.207
387	i0_HQ_mixture_c101683/f32p143/822	523.14	186.127	267.993	59.6467	89.1967	144.85
388	i0_HQ_mixture_c116937/f2p0/820	151.653	64.31	25.4633	519.26	6.30667	257.64
389	i0_HQ_mixture_c101031/f15p14/531	198.36	210.873	366.79	304.367	518.833	345.897
390	i0_HQ_mixture_c104096/f4p0/490	63.3867	65.4667	52.4	10.2967	518.257	262.85
391	i0_HQ_mixture_c4318/f2p0/596	195.95	517.67	110.33	355.567	34.3467	340.757
392	i0_HQ_mixture_c129627/f8p0/675	123.103	517.073	391.32	168.757	203.317	78.3533
393	i1_HQ_mixture_c90930/f2p0/1224	118.193	388.683	517	198.92	214.323	4.02
394	i1_LQ_mixture_c32567/f1p31/1771	515.73	282.047	429.003	66.7	196.32	44.0233
395	i0_LQ_mixture_c5351/f1p0/769	331.07	498.787	462.3	262.94	515.647	78.37
396	i0_LQ_mixture_c131797/f1p0/875	141.933	511.983	515.017	180.927	294.787	22.1133
397	i0_HQ_mixture_c38917/f4p0/789	359.843	514.51	422.77	441.22	347.023	379.917
398	i0_HQ_mixture_c102164/f17p2/301	378.62	381.963	318.023	366.967	336.95	512.64
399	i0_LQ_mixture_c131040/f69p0/526	383.253	481.89	512.007	342.467	429.017	258.527
400	i0_LQ_mixture_c27974/f1p0/536	99.2667	89.2733	34.9133	510.58	8.53333	177.213
401	i0_LQ_mixture_c36774/f1p0/648	136.293	509.87	305.987	352.723	248.793	60.9733
402	i0_HQ_mixture_c53248/f12p46/880	214.113	507.753	382.987	375.947	306.727	76.3733
403	i0_HQ_mixture_c1491/f13p0/827	34.4833	206.007	8.39667	4.06667	506.36	15.8267
404	i1_LQ_mixture_c145128/f1p3/1482	287.467	279.357	505.347	148.817	180.52	88.34
405	i1_HQ_mixture_c160251/f30p11/1320	112.73	69.8233	5.60333	503.817	4.33	308.39
406	i1_LQ_mixture_c29903/f1p10/1147	258.367	127.097	501.83	194.747	200.143	248.013
407	i0_HQ_mixture_c129884/f3p0/892	501.467	323.51	200.85	479.173	140.26	299.983
408	i0_HQ_mixture_c154023/f97p0/505	307.65	306.923	500.537	375.497	448.953	423.747
409	i0_HQ_mixture_c101100/f31p0/971	433.16	178.867	500.067	231.463	217.657	265.907
410	i0_HQ_mixture_c154044/f4p0/697	266.787	135.413	499.987	224.13	230.817	334.303
411	i0_HQ_mixture_c39963/f2p0/678	93.21	37.74	5.76	499.403	7.15333	301.493
412	i0_LQ_mixture_c21363/f1p0/766	59.5467	397.503	292.617	171.637	499.083	26.3033
413	i1_HQ_mixture_c95528/f11p9/1103	271.877	129.893	497.25	240.57	244.59	287.227
414	i0_HQ_mixture_c153910/f2p0/717	1.19667	0.963333	2.79	0.503333	495.96	1.62667
415	i0_HQ_mixture_c129500/f59p0/778	495.857	231.86	211.41	29.3967	258.94	63.8567
416	i0_HQ_mixture_c7104/f2p7/765	101.153	45.9867	192.077	209.553	1.66667	495.657
417	i0_LQ_mixture_c158797/f1p1/722	74.7833	16.5867	1.62667	495.533	1.8	370.06
418	i0_LQ_mixture_c140480/f1p0/836	198.81	149.737	47.2633	494.677	17.3533	349.41
419	i1_LQ_mixture_c93111/f1p4/1030	201.413	97.7967	24.71	494.66	10.1133	328.95
420	i0_HQ_mixture_c33726/f6p1/965	2.81667	1.46	1.56333	0.623333	494.45	54.9867
421	i1_LQ_mixture_c165267/f1p2/1166	386.823	493.24	406.03	117.64	225.523	353.03
422	i0_LQ_mixture_c29684/f1p0/562	0.73	0.833333	4.72667	8.45333	492.28	2.10667
423	i1_LQ_mixture_c83787/f1p19/1676	330.48	298.283	230.46	111.97	356.223	491.99
424	i0_LQ_mixture_c112144/f1p0/856	390.53	332.46	226.737	152.843	490.43	199.937
425	i0_LQ_mixture_c135570/f1p0/836	283.767	110.487	489.993	206.227	203.547	238.77
426	i0_HQ_mixture_c154077/f73p0/700	80.4533	36.5733	215.423	181.283	0.69	489.723
427	i0_HQ_mixture_c12548/f3p3/684	245.757	141.36	489.337	226.7	244.067	309.383
428	i0_LQ_mixture_c136191/f1p0/832	130.67	64.01	18.5867	488.333	6.45333	238.453
429	i1_HQ_mixture_c103546/f2p6/1427	111.197	365.693	487.22	58.7233	337.993	96.06
430	i0_HQ_mixture_c129986/f42p0/845	486.983	290.003	358.04	296.77	248.277	209.927
431	i1_HQ_mixture_c209539/f152p21/1526	99.03	59.5267	65.1733	0.0333333	486.417	0
432	i0_HQ_mixture_c101769/f2p0/948	70.5933	486.347	319.257	254.15	197.92	86.1067
433	i1_HQ_mixture_c136595/f18p12/1169	37.62	45.13	13.9767	486.1	11.78	213.49
434	i1_HQ_mixture_c124124/f2p4/1184	85.3567	70.1033	49.0667	483.453	24.5333	247.983
435	i1_HQ_mixture_c187225/f5p69/2052	282.61	482.353	430.953	181.427	459.18	194.473
436	i0_HQ_mixture_c2786/f11p8/753	141.133	23.7733	482.183	22.9733	224.993	53.9867
437	i0_HQ_mixture_c36132/f4p0/1001	236.14	480.153	333.877	326.13	472.847	271.483
438	i1_LQ_mixture_c205812/f1p15/1080	214.453	384.08	170.463	54.0433	479.157	44.5867
439	i0_HQ_mixture_c1348/f5p0/478	174.02	370.567	479.157	393.267	322.137	232.147
440	i1_LQ_mixture_c201024/f1p0/1090	141.467	73.2833	23.72	478.56	9.03	268.87
441	i1_HQ_mixture_c16959/f5p3/1100	188.95	22.1967	80.1867	95.22	478.493	15.11
442	i0_LQ_mixture_c41277/f1p3/573	122.75	478.347	218.857	389.997	108.193	14.05
443	i0_HQ_mixture_c58351/f2p0/985	115.687	478.31	311.71	133.533	285.45	19.7633
444	i0_LQ_mixture_c14950/f1p4/410	57.5033	21.09	1.08333	477.037	1.82	392.907
445	i1_HQ_mixture_c87004/f6p1/1470	287.987	418.3	430.037	249.58	476.463	417.987
446	i1_LQ_mixture_c131867/f1p11/1029	0	0	0.263333	0	475.233	0
447	i0_HQ_mixture_c19842/f4p0/952	108.463	55.8367	53.6	85.26	16.91	474.89
448	i0_LQ_mixture_c141942/f1p0/846	262.83	243.9	239.633	238.643	271.393	474.653
449	i0_LQ_mixture_c63961/f1p0/500	28.59	22.5867	8.17667	127.213	5.90333	474
450	i0_LQ_mixture_c115367/f1p0/531	270.21	151.343	473.817	278.477	269.14	452.353
451	i0_HQ_mixture_c32879/f22p0/750	298.397	156.263	473.643	266.69	236.143	369.747
452	i0_HQ_mixture_c22398/f2p0/984	110.023	472.857	420.167	418.02	340.15	50.81
453	i0_HQ_mixture_c2269/f11p0/615	194.673	79.4067	472.757	174.623	250.233	226.037
454	i0_HQ_mixture_c55698/f6p1/663	21.2233	395.077	209.487	154.823	472.513	23.23
455	i0_HQ_mixture_c12309/f9p0/850	458.56	391.1	444.99	472.293	191.68	335.847
456	i0_HQ_mixture_c153441/f26p0/517	423.693	471.953	326.013	268.443	298.02	432.433
457	i0_HQ_mixture_c53448/f12p9/857	101.07	61.5567	15.9	471.627	6.34333	211.263
458	i0_HQ_mixture_c249/f30p0/660	87.7	48.34	4.16	471.577	12.85	178.433
459	i0_LQ_mixture_c54312/f2p0/559	291.17	471.067	176.42	58.1633	83.9233	104.667
460	i0_HQ_mixture_c21394/f8p43/871	182.037	471.063	163.853	82.3233	183.413	93.1167
461	i0_HQ_mixture_c33057/f9p0/719	99.88	268.153	470.313	83.6367	35.22	170.41
462	i1_LQ_mixture_c101295/f1p21/1076	129.2	53.5533	16.46	470.217	6.7	259.59
463	i0_HQ_mixture_c153000/f11p0/625	299.857	139.377	469.983	217.843	223.937	297.883
464	i1_HQ_mixture_c45013/f21p4/1494	236.673	468.343	380.803	303.36	403.587	140.27
465	i1_HQ_mixture_c212739/f3p6/1381	100.217	191.03	80.47	318.797	54.3533	467.413
466	i0_LQ_mixture_c39324/f1p0/585	8.04667	72.7	118.98	5.76	466.977	2.19
467	i0_LQ_mixture_c9311/f1p0/862	353.68	290.867	224.413	464.947	228.957	63.6867
468	i0_HQ_mixture_c23037/f2p1/647	33.5133	464.563	254.923	70.2967	227.823	2.66667
469	i0_HQ_mixture_c15921/f64p3/496	8.88667	14.2067	13.6333	11.0133	464.31	0.996667
470	i1_HQ_mixture_c198620/f3p0/1045	64.9667	439.69	463.613	251.213	355.887	21.3367
471	i0_HQ_mixture_c476/f36p0/897	13.25	11.4533	47.1667	4.27	463.427	49.12
472	i0_HQ_mixture_c5465/f10p1/504	305.167	133.203	462.997	245.947	207.37	341.067
473	i0_LQ_mixture_c44751/f1p0/862	138.617	97.46	84.3833	82.6067	462.263	128.13
474	i1_HQ_mixture_c183036/f56p6/1444	77.9067	49.3867	11.3633	156.103	185.01	456.917
475	i0_HQ_mixture_c156797/f2p0/269	315.51	368.03	203.92	370.703	112.27	456.183
476	i0_LQ_mixture_c79450/f1p0/627	133.287	49.4567	32.3467	55.1967	6.52667	454.327
477	i0_LQ_mixture_c84349/f1p5/858	125.063	453.943	287.35	404.383	139.93	90.3133
478	i0_LQ_mixture_c82282/f1p0/973	56.69	18.9833	4.31667	453.74	4.12333	241.613
479	i1_HQ_mixture_c39599/f2p0/1883	453.08	196.083	167.727	197.057	72.9967	440.777
480	i0_HQ_mixture_c9514/f7p0/615	91.03	315.423	452.95	77.2367	162.463	44.17
481	i1_LQ_mixture_c166000/f1p0/1387	0	0.0133333	0.0266667	0	452.187	0.183333
482	i1_HQ_mixture_c27098/f3p5/1548	251.59	452.063	359.63	337.7	378.15	93.3033
483	i0_HQ_mixture_c53109/f2p0/362	37.9367	451.16	124.27	56.4433	61.4167	1.51333
484	i1_LQ_mixture_c164266/f1p23/1244	116.76	46.09	6.65	450.12	6.37	279.087
485	i0_LQ_mixture_c38834/f1p3/694	15.6433	37.22	26.2067	449.703	14.46	49.27
486	i0_LQ_mixture_c25688/f1p0/585	108.337	124.123	162.14	104.75	449.693	145.01
487	i0_HQ_mixture_c13314/f4p0/903	152.397	234.203	195.29	448.883	125.677	271.82
488	i0_HQ_mixture_c12402/f4p3/794	43.7167	48.9167	4.28667	448.557	3.15667	282.843
489	i1_LQ_mixture_c85512/f1p23/1496	279.853	193.407	447.557	217.593	204.353	348.03
490	i0_LQ_mixture_c84207/f1p2/918	0.273333	0.123333	2.44333	0.27	447.217	0
491	i0_LQ_mixture_c130588/f43p0/938	92.7133	239.367	444.423	6.11667	14.8433	13.0667
492	i0_LQ_mixture_c173573/f1p0/235	157.177	255.48	240.427	443.67	444.023	410.06
493	i1_HQ_mixture_c137689/f20p16/1605	342.943	234.64	443.463	238.497	255.263	116.9
494	i0_HQ_mixture_c76034/f18p0/459	156.087	295.447	443.103	271.51	296.86	220.803
495	i1_LQ_mixture_c44070/f1p51/823	417.5	441.757	302.087	280.8	274.193	280.77
496	i0_HQ_mixture_c2355/f4p8/705	74.5833	440.627	376.573	67.5367	138.32	5.55
497	i1_LQ_mixture_c143359/f1p10/1266	78.7033	52.91	3.20667	440.55	4.28	244.64
498	i0_HQ_mixture_c85716/f2p0/955	440.237	386.983	175.56	34.2833	63.04	76.0133
499	i0_HQ_mixture_c2585/f6p6/467	49.6267	440.067	270.02	258.85	42.3533	27.7367
500	i1_LQ_mixture_c125228/f1p39/1160	175.957	439.227	253.52	217.753	116.82	54.0633
501	i1_HQ_mixture_c24132/f10p0/1331	0.966667	2.72667	18.8367	1.21	438.473	0.146667
502	i1_LQ_mixture_c101569/f1p11/1358	183.35	438.13	397.327	332.937	214.363	79.4567
503	i0_HQ_mixture_c3397/f9p0/508	114.457	437.713	123.14	117.033	76.3	36.79
504	i1_HQ_mixture_c115913/f63p17/1341	202.31	68.4733	437.627	101.507	8.81667	106.637
505	i0_LQ_mixture_c25814/f1p6/899	74.64	42.7767	4.95	436.577	4.54333	243
506	i1_HQ_mixture_c82327/f3p1/1907	24.5133	64.7233	4.31	435.117	1.62667	290.937
507	i0_HQ_mixture_c8874/f2p0/963	220.433	250.677	433.96	434.66	415.14	304.427
508	i1_HQ_mixture_c13193/f6p0/1683	220.687	225.71	368.073	78.55	433.983	170.257
509	i0_HQ_mixture_c2069/f5p0/761	343.14	255.86	190.603	433.457	50.38	351.45
510	i1_LQ_mixture_c1405/f7p7/1477	94.02	432.71	186.76	341.797	288.943	198.44
511	i1_LQ_mixture_c139149/f1p2/1202	432.02	360.213	366.5	129.39	91.0567	82.6067
512	i0_HQ_mixture_c101856/f20p3/901	301.71	190.617	227	430.663	195.423	396.783
513	i0_HQ_mixture_c44960/f4p0/609	181.773	170.36	320.773	210.077	430.433	267
514	i0_LQ_mixture_c25590/f2p1/687	70.7133	274.753	272.043	147.987	430.363	21.5767
515	i0_HQ_mixture_c4226/f2p0/873	0.68	0.873333	1.52667	0.98	429.763	2.35667
516	i0_LQ_mixture_c42943/f2p0/898	0	0	0.25	0	429.51	0
517	i0_HQ_mixture_c155338/f36p0/422	226.443	200.65	429.493	199.297	334.757	234.24
518	i0_HQ_mixture_c75526/f5p0/669	297.977	139.2	429.433	182.23	222.71	217.853
519	i0_HQ_mixture_c153880/f11p0/670	250.697	140.42	429.207	280.307	211.793	353.717
520	i0_LQ_mixture_c154469/f7p0/618	51.8333	428.767	243.463	255.87	126.253	68.9333
521	i1_LQ_mixture_c221613/f1p0/1197	428.11	313.857	325.53	110.01	398.237	345.693
522	i2_HQ_mixture_c13075/f4p10/2325	104.477	427	341.28	139.397	146.327	15.7933
523	i0_HQ_mixture_c11549/f15p0/581	20.77	128.13	139.94	61.2033	426.97	77.8333
524	i1_HQ_mixture_c136310/f6p25/1547	156.783	424.18	313.16	154.603	364.557	107.033
525	i0_HQ_mixture_c6174/f3p0/877	299.303	423.35	328.55	411.303	263.077	137.797
526	i0_LQ_mixture_c8621/f4p0/873	90.0433	422.897	246.397	258.86	248.513	51.09
527	i0_HQ_mixture_c7979/f10p0/620	168.57	91.28	422.35	185.657	163.007	213.883
528	i0_HQ_mixture_c17484/f3p2/833	292.957	176.547	236.65	334.36	231.36	422.097
529	i1_LQ_mixture_c171190/f1p1/1196	162.563	77.51	18.9233	421.453	6.10333	268.627
530	i0_LQ_mixture_c115446/f1p0/558	273.847	421.19	135.967	385.007	134.847	224.757
531	i1_LQ_mixture_c166819/f1p6/1324	97.0367	174.053	283.027	53.1467	420.65	51.8433
532	i0_LQ_mixture_c19325/f1p0/711	248.587	373.873	420.323	399.827	259.213	174.747
533	i0_HQ_mixture_c21291/f2p0/907	39.6067	419.967	308.403	89.1467	189.05	2.38667
534	i0_HQ_mixture_c35777/f4p0/899	75.3567	155.107	69.9933	419.57	6.66	240.533
535	i1_HQ_mixture_c206814/f8p24/1094	52.17	229.077	161.107	125.36	418.12	45.4467
536	i1_LQ_mixture_c70929/f1p9/1380	418.09	325.017	362.14	53.8233	325.997	59.5967
537	i0_HQ_mixture_c142926/f7p4/345	194.293	130.873	416.013	231.003	184.177	356.597
538	i1_HQ_mixture_c185501/f5p0/1253	41.64	96.9767	55.7167	27.6167	14.6	416
539	i0_LQ_mixture_c57759/f1p0/730	69.9033	414.44	332.597	257.773	244.65	1.21
540	i0_LQ_mixture_c111350/f1p0/677	61.08	35.88	2.14333	122.733	7.59	414.003
541	i0_HQ_mixture_c102103/f6p5/479	256.983	140.813	413.123	268.77	251.513	286.57
542	i0_HQ_mixture_c153633/f3p0/897	412.77	92.1467	153.49	102.473	23.38	101.557
543	i0_LQ_mixture_c126941/f1p6/864	144.007	412.757	86.4267	101.683	11.42	113.497
544	i0_HQ_mixture_c5355/f3p1/483	43.6167	412.313	208.717	217.373	36.1267	29.4367
545	i1_LQ_mixture_c51041/f1p2/1195	0	0	0	0	412.113	0
546	i1_LQ_mixture_c122111/f1p18/1150	412.037	112.837	119.58	58.14	302.273	106.637
547	i0_HQ_mixture_c2490/f6p15/979	54.23	20.0167	3.15	411.69	4.23	133.46
548	i1_LQ_mixture_c88694/f1p14/1910	28.8533	146.113	212.217	51.7567	410.97	4.25
549	i0_LQ_mixture_c41053/f1p0/914	232.38	149.707	274.39	310.417	394.953	410.91
550	i0_LQ_mixture_c44205/f1p0/573	257.537	216.46	92.3533	178.357	112.823	410.22
551	i0_LQ_mixture_c141039/f1p0/845	117.593	409.13	310.487	231.743	351.737	42.11
552	i0_HQ_mixture_c10492/f8p0/585	166.06	362.58	407.667	97.26	89.1633	9.64333
553	i1_LQ_mixture_c25122/f1p13/1283	165.503	143.747	116.633	45.8567	407.517	0
554	i0_HQ_mixture_c131030/f58p0/789	220.79	129.9	407.26	204.647	214.51	290.203
555	i0_HQ_mixture_c130639/f13p0/837	404.447	291.14	365.383	172.727	186.76	205.52
556	i1_HQ_mixture_c44356/f34p3/1130	306.933	404.443	118.353	180.12	164.737	114.02
557	i1_HQ_mixture_c208245/f24p4/1426	179.693	220.16	404.293	85.9833	321.243	207.96
558	i1_LQ_mixture_c68075/f1p0/1674	354.193	302.747	238.227	270.337	381.8	403.917
559	i0_LQ_mixture_c2724/f18p8/713	138.893	64.4867	49.55	403.353	14.5167	249.317
560	i0_HQ_mixture_c29757/f2p0/278	185.117	134.173	402.983	267.677	199.147	313.327
561	i0_HQ_mixture_c100762/f67p0/520	218.57	173.193	73.0833	214.983	89.3833	402.723
562	i0_HQ_mixture_c66590/f2p0/714	118.417	377.923	402.703	315.12	129.667	41.1167
563	i0_LQ_mixture_c11980/f1p0/783	100.59	38.9533	5.75	400.93	1.41667	149.27
564	i1_LQ_mixture_c29454/f1p39/1032	130.237	258.297	211.373	400.313	211.683	199.243
565	i1_LQ_mixture_c123872/f1p13/1538	400.077	251.697	261.38	82.1567	187.22	181.723
566	i0_HQ_mixture_c11334/f9p7/828	193.957	290.617	273.42	45.2	399.8	316.943
567	i2_HQ_mixture_c61431/f7p0/2356	115.137	50.0267	237.433	13.53	399.183	4.14667
568	i0_LQ_mixture_c138912/f1p0/623	59.0367	271.667	201.293	399.17	132.39	79.3867
569	i0_HQ_mixture_c53243/f21p0/533	208.267	199.627	149.293	147.403	398.787	315.787
570	i1_HQ_mixture_c96361/f21p11/1076	0	0.373333	1.37667	0.19	398.567	0.163333
571	i0_HQ_mixture_c154163/f15p0/985	61.4533	58.8867	9.44667	286.19	5.39	398.543
572	i0_HQ_mixture_c129505/f28p0/969	111.26	72.44	24.1767	397.99	9.8	198.47
573	i0_HQ_mixture_c9204/f3p0/581	260.283	129.233	397.203	251.11	198.7	292.443
574	i0_LQ_mixture_c7170/f1p2/497	267.483	119.667	396.72	181.657	183.487	261.257
575	i1_LQ_mixture_c209531/f55p10/1826	59.2233	48.8567	7.73333	396.083	3.15667	210.4
576	i0_HQ_mixture_c12376/f4p1/534	64.6	21.7933	396.08	228.28	40.09	59.26
577	i0_LQ_mixture_c144343/f1p0/352	254.85	388.023	361.233	278.79	395.427	246.193
578	i0_LQ_mixture_c6392/f1p0/515	168.297	246.167	395.117	148.267	216.707	17.2267
579	i1_LQ_mixture_c87201/f1p8/1282	125.923	394.693	254.557	210.13	233.097	44.21
580	i0_LQ_mixture_c137869/f1p0/349	394.463	205.98	162.523	340.48	136.957	236.073
581	i0_HQ_mixture_c101395/f3p3/385	251.763	186.51	394.317	225.913	140.213	285.993
582	i1_LQ_mixture_c171433/f1p32/1582	394.05	80.3667	49.44	303.97	24.37	202.06
583	i0_HQ_mixture_c2686/f5p4/718	393.92	188.02	86.03	72.7767	210.407	104.827
584	i1_LQ_mixture_c89043/f1p21/1434	172.53	177.143	393.823	46.2467	235.397	35.2633
585	i0_HQ_mixture_c34158/f22p0/535	156.94	154.753	280.867	183.357	392.86	236.53
586	i1_HQ_mixture_c16747/f48p20/1630	65.8867	392.353	283.287	320.327	236.1	13.1533
587	i1_LQ_mixture_c112869/f1p3/1037	81.8633	60.8467	14.5033	390.767	2.09667	187.46
588	i0_HQ_mixture_c14593/f2p19/417	172.45	20.18	218.957	390.177	1.31	62.4833
589	i1_HQ_mixture_c208878/f3p1/1039	308.007	212.953	116.017	131.493	388.99	217.957
590	i1_HQ_mixture_c206906/f74p9/1075	134.447	251.13	388.557	123.197	289.173	243.333
591	i0_HQ_mixture_c18143/f4p0/722	4.52	51.4333	44.1967	143.67	386.813	16.8267
592	i1_LQ_mixture_c19524/f1p19/1475	221.263	237.39	371.34	184.353	386.113	236.68
593	i1_LQ_mixture_c13759/f1p17/1258	217.813	79.5267	22.7367	385.437	6.25	304.643
594	i1_LQ_mixture_c82545/f2p11/1229	199.61	285.887	385.393	11.4267	156.12	13.47
595	i0_HQ_mixture_c104818/f2p0/738	292.633	295.007	333.117	222.04	203.78	385.357
596	i0_HQ_mixture_c57303/f3p0/873	124.62	120.01	36.0667	165.043	117.813	384.57
597	i0_LQ_mixture_c115559/f1p0/699	383.483	204.763	362.453	308.16	228.727	263.917
598	i0_LQ_mixture_c36447/f1p1/795	382.753	208.453	161.997	173.453	272.34	189.857
599	i0_HQ_mixture_c75271/f10p0/771	1.33	127.893	1.23667	1.27	380.423	2.55
600	i0_LQ_mixture_c7831/f1p0/505	152.84	89.73	54.47	380	60.3067	340.31
601	i1_HQ_mixture_c207255/f8p10/1184	150.013	13.9133	65.4967	63.31	379.313	33.9933
602	i0_HQ_mixture_c36161/f2p0/490	120.03	61.9833	47.8767	378.653	14.7833	213.527
603	i0_HQ_mixture_c24288/f4p0/826	187.9	30.0167	378.493	33.43	0.44	0.0333333
604	i2_LQ_mixture_c44358/f1p0/2033	203.87	205.37	106.783	354.56	87.26	378.207
605	i1_HQ_mixture_c17085/f14p1/1396	133.397	102.893	24.1033	378.047	13.4967	306.903
606	i0_HQ_mixture_c2135/f2p4/725	181.513	134.8	377.603	9.69333	240.373	84.8167
607	i0_HQ_mixture_c618/f28p0/898	269.73	151.503	377.217	246.397	156.317	303.953
608	i1_LQ_mixture_c164443/f1p17/1763	34	245.883	376.893	102.813	12.04	29.3167
609	i1_LQ_mixture_c101602/f1p14/1687	195.967	320.74	376.517	111.86	160.127	183.447
610	i1_LQ_mixture_c34548/f1p2/1171	40.7067	64.76	203.763	376.3	69.18	43.1333
611	i1_HQ_mixture_c114725/f19p14/1757	24.02	132.867	187.19	49.65	376.22	1.37
612	i1_LQ_mixture_c193404/f1p5/1952	375.92	263.873	363.343	85.3133	157.267	45.55
613	i0_HQ_mixture_c78567/f2p0/608	208.357	96.3633	375.903	144.943	157.847	180.887
614	i1_LQ_mixture_c4626/f1p0/1243	57.22	375.79	127.41	68.8567	85.3867	8.91
615	i0_HQ_mixture_c133137/f3p0/793	68.8233	155.223	282.977	158.163	375.15	141.35
616	i1_LQ_mixture_c88043/f1p27/1623	103.62	148.28	281.653	4.63667	375.103	100.237
617	i0_LQ_mixture_c154919/f4p0/357	76.2433	369.82	374.713	362.157	211.447	77.9
618	i1_LQ_mixture_c147432/f1p0/1257	6.33	0.206667	4.07333	10.67	0.0366667	373.82
619	i0_HQ_mixture_c28649/f4p0/883	32.3667	170.883	75.7467	356.35	51.2667	373.363
620	i1_LQ_mixture_c141161/f1p0/1596	14.6633	41.7267	6.56333	373.347	3.91667	263.313
621	i0_LQ_mixture_c11757/f1p11/549	144.963	373.053	173.863	84.8833	146.343	31.2233
622	i1_HQ_mixture_c198743/f2p15/1000	269.117	372.393	176.04	97.4533	126.387	110.047
623	i1_HQ_mixture_c2707/f25p3/1291	11.99	23.2533	23.51	19.71	372.203	7.77
624	i0_LQ_mixture_c75235/f17p0/755	148.583	70.97	372.173	122.543	163.46	161.643
625	i1_LQ_mixture_c149218/f1p16/1647	264.333	170.063	371.583	220.83	214.643	70.4333
626	i0_HQ_mixture_c36319/f2p0/459	36.34	206.617	371.437	4.03667	4.95	44.74
627	i1_HQ_mixture_c162114/f119p29/1470	146.067	227.447	371.397	29.5333	343.653	99.9367
628	i1_HQ_mixture_c211056/f2p64/1276	51.32	274.887	371.313	37.58	10.7433	17.06
629	i0_LQ_mixture_c61619/f1p0/996	143.547	371.12	264.99	114.32	129.317	53.2733
630	i0_HQ_mixture_c2353/f4p9/497	89.2967	150.057	128.5	50.57	370.903	127.323
631	i1_HQ_mixture_c182955/f3p0/1535	88.9667	17.6633	12.4867	108.513	112.02	370.387
632	i0_LQ_mixture_c21385/f1p0/639	28.08	20.3167	4.43	106.957	2.34	369.327
633	i0_LQ_mixture_c116057/f1p0/723	181.427	369.263	338.057	257	311.86	70.3
634	i1_LQ_mixture_c29317/f1p9/1006	71.5967	369.177	293.69	199.697	271.357	35.5267
635	i0_LQ_mixture_c61351/f1p0/604	192.137	132.9	368.75	195.623	208.78	325.553
636	i0_LQ_mixture_c79941/f1p0/571	236.797	121.94	367.523	164.653	142.71	228.15
637	i1_LQ_mixture_c212715/f1p3/1075	0.196667	0.246667	0.133333	0	366.89	0.41
638	i0_LQ_mixture_c15498/f1p1/296	0	6.25667	24.29	0.836667	366.63	0
639	i0_HQ_mixture_c2788/f16p17/850	109.437	141.347	366.38	48.3233	199.89	50.3133
640	i0_LQ_mixture_c65727/f1p22/564	68.7233	365.893	230.313	208.94	116.593	9.94
641	i1_HQ_mixture_c76969/f17p4/1309	0.58	0.0166667	4.44667	0.02	365.353	0
642	i0_HQ_mixture_c16209/f34p0/917	68.6133	49.2567	7.25333	364.597	4.80667	241.973
643	i0_HQ_mixture_c7252/f3p0/733	87.0767	364.41	296.113	51.2267	143.047	3.25667
644	i1_HQ_mixture_c30078/f91p19/1071	296.15	52.1933	14.2467	364.197	6.86667	242.667
645	i0_LQ_mixture_c57079/f1p0/818	99.7133	363.98	57.09	165.93	5.16667	278.41
646	i0_LQ_mixture_c154940/f2p0/347	46.2	61.8033	7.51	363.667	0.606667	202.793
647	i1_HQ_mixture_c207823/f24p12/1091	4.13	0.85	3.04667	0	363.603	0
648	i0_HQ_mixture_c23801/f2p0/610	362.687	115.207	295.6	131.573	104.983	138.817
649	i1_LQ_mixture_c63559/f1p15/1384	173.353	113.183	330.903	0.103333	360.96	0
650	i0_HQ_mixture_c60648/f2p0/684	110.493	50.1267	20.7133	0.756667	3.19	360.487
651	i1_HQ_mixture_c96716/f3p0/1467	360.48	286.513	297.613	110.35	327.113	274.837
652	i0_HQ_mixture_c18313/f3p0/903	238.4	238.9	359.63	176.357	318.1	324.54
653	i0_HQ_mixture_c88970/f7p2/800	345.763	130.667	359.537	208.667	128.977	214.59
654	i1_HQ_mixture_c179622/f2p3/1126	61.86	28.2333	50.0333	66.23	359.477	5.88
655	i0_HQ_mixture_c75065/f25p0/603	358.973	272.817	100.047	4.63667	128.507	6.86
656	i1_HQ_mixture_c206809/f10p3/1229	92.1167	282.333	358.777	305.763	129.65	25.74
657	i0_LQ_mixture_c6899/f1p0/621	110.117	248.003	232.8	358.65	83.1933	79.42
658	i2_LQ_mixture_c168771/f2p0/2153	57.88	358.05	222.17	353.14	352.81	13.2967
659	i0_HQ_mixture_c2748/f8p0/810	357.58	299.943	203.707	226.043	166.317	338.81
660	i0_HQ_mixture_c55618/f3p0/792	191.133	192.423	149.19	257.287	214.823	357.403
661	i0_LQ_mixture_c25012/f1p0/507	54.4233	229.87	256.783	357.287	84.2467	39.6567
662	i0_HQ_mixture_c100920/f5p2/483	214.737	223.943	357.067	245.123	311.393	287.287
663	i1_HQ_mixture_c138108/f7p4/1133	279.96	57.1467	28.3967	356.883	17.7867	191.683
664	i0_LQ_mixture_c110761/f1p0/1019	58.5033	34.58	5.29	356.857	3.85667	131.09
665	i1_LQ_mixture_c205136/f1p38/1082	295.557	337.167	337.64	355.43	325.743	164.077
666	i0_HQ_mixture_c32957/f37p0/869	211.703	242.223	355.167	135.073	255.677	182.057
667	i0_LQ_mixture_c173221/f1p4/695	289.027	110.783	80.12	242.877	112.22	354.49
668	i0_HQ_mixture_c2474/f8p0/467	29.45	353.67	125.37	238.873	28.1333	21.7233
669	i0_LQ_mixture_c65970/f1p0/995	179.037	117.22	162.553	353.657	66.9367	191.717
670	i1_LQ_mixture_c193608/f1p38/1282	53.6933	35.6367	119.997	197.837	0.646667	353.573
671	i1_LQ_mixture_c119193/f1p6/1348	0	0.113333	1.33333	0	353.057	0.526667
672	i0_LQ_mixture_c56947/f1p0/986	58.6233	178.66	221.013	259.55	352.45	167.39
673	i2_LQ_mixture_c116464/f1p0/2058	61.5167	352.223	316.3	238.773	148.037	19.73
674	i0_HQ_mixture_c1505/f25p0/877	209.837	102.893	351.747	168.073	163.403	202.327
675	i1_LQ_mixture_c104009/f1p9/2004	131.113	61.8467	15.3167	351.687	4.63333	242.45
676	i0_LQ_mixture_c61122/f1p0/981	264.837	99.9633	351.483	150.61	151.73	175.023
677	i0_HQ_mixture_c22379/f3p4/979	154.773	351.247	161.03	45.7567	265.417	109.6
678	i1_LQ_mixture_c123132/f1p0/1397	65.7433	350.333	315.67	99.9767	249.833	4.93333
679	i0_HQ_mixture_c75596/f4p0/721	287.523	288.117	163.96	300.823	258.96	350.32
680	i0_LQ_mixture_c143663/f1p0/942	186.43	117.067	18.54	349.763	6.52667	240.443
681	i0_LQ_mixture_c134854/f1p0/871	52.6467	11.2233	141.44	73.1633	0.676667	349.53
682	i0_HQ_mixture_c52678/f30p1/670	225.01	349.337	209.563	239.317	103.58	82.7267
683	i2_LQ_mixture_c9739/f1p0/2374	42.9667	63.3133	11.04	348.883	1.68667	237.95
684	i0_HQ_mixture_c1837/f4p0/463	156.457	96.8267	348.713	136.6	151.927	209.72
685	i2_LQ_mixture_c126096/f1p0/2821	4.05333	5.17667	0.103333	348.077	0.173333	155.93
686	i0_LQ_mixture_c101096/f1p0/984	348.03	82.7233	26.6333	286.19	16.0833	209.217
687	i0_LQ_mixture_c73940/f1p0/803	93.5033	340.96	347.817	313.97	188.423	93.5633
688	i2_HQ_mixture_c26287/f3p6/2703	31.3967	48.7367	1.74	347.74	0.593333	204.457
689	i1_LQ_mixture_c159145/f1p17/1114	227.107	167.447	108.653	347.553	167.78	211.85
690	i0_HQ_mixture_c4142/f5p1/725	241.343	103.83	347.463	189.937	162.313	241.983
691	i0_HQ_mixture_c41931/f2p0/753	171.007	178.227	206.5	82.3933	347.413	45.59
692	i0_HQ_mixture_c6985/f3p7/752	253.903	287.31	347.383	7.59333	13.1167	1.46667
693	i0_HQ_mixture_c18179/f8p11/417	286.027	135.22	347.26	148.163	130.64	222.403
694	i1_HQ_mixture_c2639/f22p9/1858	68.1133	143.31	346.79	54.73	145.21	28.4533
695	i1_HQ_mixture_c162426/f4p0/1202	128.793	36.46	101.213	85.35	346.587	65.15
696	i0_HQ_mixture_c88714/f2p0/499	98.7133	197.777	149.003	177.453	346.14	57.4533
697	i1_LQ_mixture_c171050/f1p42/1313	228.3	346.047	166.37	0.27	115.88	242.107
698	i0_LQ_mixture_c38585/f1p9/659	221.783	86.0067	345.88	164.06	139.49	172.293
699	i0_HQ_mixture_c22366/f2p2/617	40.3367	136.493	289.207	12.0867	345.773	5.02333
700	i0_HQ_mixture_c45477/f2p0/811	17.38	22.7067	0.0433333	345.053	0.153333	201.67
701	i0_HQ_mixture_c154927/f2p6/352	160.717	344.977	129.643	214.95	13.77	134.6
702	i1_HQ_mixture_c206755/f12p4/1933	101.093	344.597	217.557	49.63	192.07	11.8733
703	i0_HQ_mixture_c21834/f10p0/884	191.54	79.6133	117.477	344.577	49.9067	209.913
704	i0_LQ_mixture_c9552/f10p0/743	8.70333	3.35667	45.2033	0.1	344.547	0.08
705	i0_LQ_mixture_c28080/f1p0/977	16.7367	3.00667	17.84	4.98667	343.903	115.163
706	i1_LQ_mixture_c69623/f1p113/1759	159.747	312.433	343.903	138.617	168.947	60.0233
707	i1_HQ_mixture_c6859/f4p1/1264	125.767	70.4867	7.81667	279.513	7.18667	343.177
708	i0_HQ_mixture_c1662/f2p0/988	74.3933	343.173	252.703	100.96	248.297	9.77667
709	i0_HQ_mixture_c154248/f6p0/526	138.653	248.373	164.403	342.643	212.547	231.71
710	i0_HQ_mixture_c13006/f3p0/469	4.29	3.29333	1.42	0.16	342.547	0
711	i0_LQ_mixture_c115071/f1p0/617	87.0367	128.91	117.987	98.9533	342.377	32.8867
712	i0_HQ_mixture_c3914/f3p0/806	187.337	84.36	53.2567	341.91	5.73667	178.873
713	i0_HQ_mixture_c10124/f18p4/861	186.75	93.5933	341.62	142.26	157.957	192.877
714	i0_HQ_mixture_c154193/f14p0/641	330.463	340.743	323.557	204.48	325.627	341.567
715	i1_LQ_mixture_c88329/f1p20/1658	62.7167	341.503	227.373	251.283	156.997	14.44
716	i1_LQ_mixture_c29365/f1p4/1070	211.403	102.227	340.14	105.577	157.203	138.29
717	i1_LQ_mixture_c221539/f1p16/1017	44.0933	340.097	171.903	148.293	234.3	15.7733
718	i0_HQ_mixture_c11566/f2p0/468	18.1767	142.467	200.043	138.57	339.66	8.41667
719	i1_LQ_mixture_c11892/f1p70/1095	228.533	286.093	253.927	254.08	137.913	339.643
720	i0_HQ_mixture_c13405/f5p9/728	133.563	131.003	93.5767	115.617	192.13	339.553
721	i0_HQ_mixture_c24171/f3p1/938	163.303	158.523	136.637	173.567	245.393	339.527
722	i0_LQ_mixture_c25912/f1p2/799	176.777	92.42	339.383	183.263	178.37	203.97
723	i0_HQ_mixture_c1565/f10p0/676	29.49	242.157	126.903	339.357	198.89	39.1267
724	i2_HQ_mixture_c80998/f3p6/2258	69.8467	338.93	240.527	155.673	104.39	20.4567
725	i0_HQ_mixture_c50722/f4p0/724	142.503	153.21	170.397	57.17	338.757	116.68
726	i1_LQ_mixture_c43151/f1p14/1022	61.6567	337.723	236.113	136.587	167.343	28.1833
727	i0_HQ_mixture_c18233/f10p0/1002	164.337	70.6633	337.167	115.563	152.823	153.877
728	i0_LQ_mixture_c155420/f1p0/539	40.7833	59.0967	17.3133	336.683	4.41333	210.58
729	i0_LQ_mixture_c64035/f1p3/409	193.913	336.65	132.703	333.167	13.4133	107.34
730	i2_LQ_mixture_c43674/f1p0/2084	219.487	336.23	161.063	188.373	168.69	63.52
731	i0_LQ_mixture_c30801/f1p0/241	68.45	26.4867	32.4033	336.227	8.8	144.803
732	i0_HQ_mixture_c2578/f4p4/606	63.25	80.96	16.0033	282.697	4.72	335.407
733	i0_HQ_mixture_c1352/f24p7/519	217.583	229.31	219.933	334.61	235.263	181.24
734	i0_LQ_mixture_c152939/f7p0/973	207.06	334.223	320.9	184.953	245.257	110.94
735	i0_HQ_mixture_c4137/f7p1/656	180.29	119.51	333.917	164.773	177.783	288.993
736	i0_LQ_mixture_c5949/f4p8/837	253.6	290.03	247.507	239.643	323.473	333.857
737	i1_LQ_mixture_c18085/f13p3/1790	87.94	333.303	207.913	156.127	232.04	3.21333
738	i0_LQ_mixture_c24221/f1p0/961	66.8633	157.187	333.1	5.36	11.51	13.83
739	i0_HQ_mixture_c2158/f18p0/882	52.4333	332.42	133.317	185.837	186.46	1.09667
740	i0_HQ_mixture_c154427/f23p0/540	259.56	331.753	132.547	158.103	18.34	152.39
741	i1_LQ_mixture_c6840/f1p15/1744	79.9767	268.223	255.953	300.983	330.72	33.41
742	i0_HQ_mixture_c153754/f3p1/601	120.157	86.2667	330.647	114.447	6.62	88.2467
743	i1_HQ_mixture_c29600/f94p17/1733	64.0233	326.173	330.163	65.81	115.747	32.8533
744	i0_LQ_mixture_c112025/f1p0/730	120.203	296.15	150.593	194.367	330.117	197.273
745	i1_HQ_mixture_c197118/f3p4/1171	272.103	329.893	238.647	176.33	119.923	95.6267
746	i1_LQ_mixture_c143743/f1p20/1335	329.337	210.637	232.91	61.8533	56.8233	47.9433
747	i2_LQ_mixture_c60526/f1p0/2049	27.88	202.01	155.737	329.187	314.16	6.93667
748	i1_LQ_mixture_c147580/f1p9/1136	116.347	328.943	283.55	20.2333	267.45	9.07333
749	i1_LQ_mixture_c205089/f1p9/1019	62.6833	328.913	236.433	117.323	133.367	28.6033
750	i1_LQ_mixture_c211489/f1p13/1051	328.863	160.18	176.377	73.8767	150.1	10.54
751	i1_LQ_mixture_c63706/f1p3/1126	98.3133	70.2033	41.6667	328.23	10.93	237.817
752	i1_HQ_mixture_c123115/f2p24/1235	95.2667	59.5267	13.7533	328.167	3.43667	255.747
753	i0_LQ_mixture_c39756/f2p15/991	220.627	120.84	328.027	177.27	169.63	234.227
754	i1_HQ_mixture_c152030/f3p5/1066	83.9867	37.3467	6.91	327.82	3.42	176.893
755	i1_LQ_mixture_c50002/f1p28/1203	60.8	158.997	18.97	52.88	327.573	157.603
756	i0_HQ_mixture_c8194/f2p6/773	3.00667	108.5	7.39333	7.99	327.167	3.19667
757	i0_HQ_mixture_c9300/f6p3/870	177.19	80.86	327.11	112.297	148.003	148.417
758	i1_LQ_mixture_c173173/f1p4/1129	168.617	327.057	281.84	282.097	124.53	58.0467
759	i0_LQ_mixture_c44738/f1p0/769	109.54	67.1533	54.8567	326.63	14.3467	201.317
760	i0_LQ_mixture_c83804/f1p3/878	70.0767	326.483	158.577	172.323	39.1833	33.78
761	i2_HQ_mixture_c17392/f14p2/2503	52.8233	199.413	229.703	103.127	326.333	8.23667
762	i1_LQ_mixture_c31845/f4p9/1618	91.9067	1.64	326.063	81.4467	69.8067	75.3333
763	i1_HQ_mixture_c208044/f12p18/1111	219.887	196.253	325.807	84.5267	120.273	181.58
764	i0_LQ_mixture_c48297/f1p0/244	173.1	103.903	175.257	246.173	110.87	325.657
765	i0_LQ_mixture_c25479/f1p1/512	175.827	102.507	325.593	206.907	140.78	225.277
766	i0_LQ_mixture_c171928/f1p0/217	54.8367	48.98	325.557	143.59	105.91	192.123
767	i0_HQ_mixture_c1776/f4p6/991	68.8067	41.3367	6.59667	325.477	2.32333	297.257
768	i1_LQ_mixture_c20037/f2p2/1150	101.547	74.7167	42.4767	324.62	11.4167	325.2
769	i1_LQ_mixture_c185785/f7p2/1062	109.547	50.09	28.76	325.177	6.69	173.237
770	i0_LQ_mixture_c21621/f1p18/997	41.51	325.093	190.53	68.2	132.513	0.43
771	i1_LQ_mixture_c176752/f1p10/1048	250.567	243.237	197.56	254.183	324.9	242.613
772	i1_LQ_mixture_c34726/f1p7/1111	160.42	61.7367	9.11	324.227	9.9	256.48
773	i2_HQ_mixture_c79920/f4p0/2551	323.887	213.43	224.063	50.1633	230.567	138.073
774	i0_LQ_mixture_c140042/f1p0/493	172.213	252.637	128.513	262.677	215.337	323.81
775	i1_HQ_mixture_c21124/f5p1/1552	68.0467	323.747	135.3	127.563	74.1733	37.0667
776	i0_HQ_mixture_c592/f19p0/881	323.367	233.19	149.717	19.8633	191.203	30.0833
777	i0_LQ_mixture_c153477/f1p0/793	91.6367	68.89	48.4	323.267	11.0067	214.503
778	i0_HQ_mixture_c28883/f2p0/658	8.44	1.88333	0.0333333	5.66667	323.233	3.56
779	i0_HQ_mixture_c68392/f4p18/338	154.527	115.297	162.993	259.627	109.95	323.063
780	i1_LQ_mixture_c84480/f2p2/1672	148.06	169.297	247.897	83.97	322.88	123.947
781	i0_HQ_mixture_c7280/f4p0/824	95.79	37.2367	32.0833	322.723	8.79333	213.987
782	i0_LQ_mixture_c138268/f1p0/969	217.79	94.1167	322.723	204.127	148.717	212.907
783	i1_LQ_mixture_c65779/f1p27/1481	51.18	51.7733	14.6433	320.437	12.6133	322.65
784	i0_HQ_mixture_c27157/f3p0/710	231.807	121.56	74.5967	322.527	65.3233	68.5833
785	i1_LQ_mixture_c14006/f1p44/1250	123.697	322.357	211.98	185.317	91.1533	29.7
786	i1_LQ_mixture_c55036/f1p34/1814	71.2333	174.85	322.063	4.82333	5.58	30.3567
787	i1_LQ_mixture_c201012/f1p13/1051	109.137	228.103	105.157	141.083	128.807	322.037
788	i0_LQ_mixture_c57936/f1p0/830	135.057	311.753	322.023	124.58	261.023	65.5033
789	i1_LQ_mixture_c220852/f1p4/1016	217.373	110.643	321.673	188.577	174.647	245.727
790	i3_LQ_mixture_c23038/f1p0/3270	27.35	37.56	0.23	320.98	0.193333	158.98
791	i1_LQ_mixture_c124898/f1p755/1718	1.93	15.4833	0.153333	320.717	0.14	75.6067
792	i0_LQ_mixture_c89464/f1p0/616	41.5733	320.263	218.607	57.9133	105.66	1.69667
793	i1_LQ_mixture_c135060/f1p8/1068	82.3267	51.9567	11.7533	319.703	3.02333	158.267
794	i0_HQ_mixture_c1790/f17p0/669	63.9967	165.143	95.5367	8.96	319.073	30.9433
795	i0_HQ_mixture_c10466/f5p0/904	85.5733	318.723	153.437	137.307	64.2433	120.813
796	i0_HQ_mixture_c129709/f12p0/877	96.3367	195.537	91.47	113.633	186.377	318.323
797	i0_LQ_mixture_c25692/f1p3/728	119.593	116.333	202.453	152.27	317.733	163.11
798	i0_LQ_mixture_c7794/f1p0/934	57.01	317.713	253.17	255.493	271.727	11.5067
799	i0_HQ_mixture_c129531/f10p12/846	218.05	100.193	317.627	179.523	155.303	293.577
800	i1_HQ_mixture_c206744/f12p4/1390	131.577	263.397	288.983	292.687	316.843	77.66
801	i0_HQ_mixture_c25023/f3p2/1014	71.15	316.473	147.78	188.667	51.9233	25.69
802	i0_HQ_mixture_c2676/f4p0/484	315.96	217.417	111.543	40.1233	133.483	50.03
803	i1_HQ_mixture_c206513/f90p30/1421	192.65	285.803	291.69	164.79	315.903	251.373
804	i1_HQ_mixture_c11755/f6p1/1580	68.3767	315.883	182.05	154.783	87.1633	20.6
805	i0_LQ_mixture_c1412/f17p0/710	237.367	76.0833	315.36	129.33	300.43	229.76
806	i1_HQ_mixture_c206803/f8p2/1140	315.307	48.38	34.1633	125.963	12.79	198.5
807	i0_HQ_mixture_c20046/f3p0/946	17.8033	7.29667	10.8733	9.88333	314.727	50.6533
808	i1_LQ_mixture_c203745/f1p23/1107	158.887	272.067	314.197	108.963	304.243	137.137
809	i0_LQ_mixture_c111344/f1p15/827	160.463	255.237	253.923	206.68	309.633	314.033
810	i0_HQ_mixture_c149696/f3p0/427	0	61.8167	8.78333	312.047	0.696667	206.89
811	i0_HQ_mixture_c154462/f13p0/930	282.31	230.503	311.473	69.1667	196.777	61.02
812	i0_HQ_mixture_c35629/f7p15/516	122.307	11.68	8.24333	311.37	5.37667	124.57
813	i0_HQ_mixture_c75391/f16p8/927	37.8	13.16	1.43	310.913	1.84	113.717
814	i0_LQ_mixture_c106955/f1p10/821	236.567	171.76	120.16	310.9	28.67	247.13
815	i0_LQ_mixture_c59023/f1p0/946	54.4167	46.3667	9.04667	184.333	7.13	310.137
816	i0_HQ_mixture_c17713/f5p0/949	75.61	48.8833	39.2767	310.083	13.39	205.23
817	i0_HQ_mixture_c153281/f7p0/854	11.1133	9.53667	34.16	12.5767	309.817	13.23
818	i1_HQ_mixture_c31445/f5p0/1372	26.5	116.19	238.827	10.29	309.217	0
819	i0_LQ_mixture_c137933/f1p0/429	155.767	65.0733	309.207	146.09	154.827	204.1
820	i0_HQ_mixture_c13912/f4p59/1000	244.493	308.673	210.14	47.0067	22.39	31.9733
821	i0_LQ_mixture_c153292/f22p0/868	56.26	308.533	275.63	248.54	290.86	13.21
822	i1_LQ_mixture_c66613/f1p19/1151	308.24	24.9967	31.8667	179.867	18.0567	280.023
823	i0_HQ_mixture_c32913/f34p1/821	87.7367	227.81	242.977	227.613	308.227	294.603
824	i0_LQ_mixture_c108628/f1p0/888	110.823	128.767	129.36	307.823	68.8133	217.707
825	i1_HQ_mixture_c35593/f5p3/1628	78.8867	307.767	254.393	97.11	191.307	41.7133
826	i0_LQ_mixture_c108867/f1p0/593	49.7633	193.62	180.773	89.1233	307.757	43.6067
827	i1_LQ_mixture_c9828/f1p15/1494	241.917	141.567	307.72	194.94	119.883	146.91
828	i0_LQ_mixture_c26899/f1p0/558	307.703	178.983	34.7067	85.5667	46.3733	142.77
829	i1_LQ_mixture_c91304/f1p26/1028	95.92	53.7533	12.8	307.423	3.65333	259.603
830	i0_HQ_mixture_c1541/f3p0/663	45.5167	175.917	62.7867	137.017	307.273	78.9
831	i1_LQ_mixture_c195782/f1p13/1827	167.84	159.583	88.99	170.92	74.65	306.913
832	i0_HQ_mixture_c55510/f2p0/889	164.127	75.05	306.8	119.053	140.8	145.08
833	i0_LQ_mixture_c67388/f1p9/785	96.4133	125.68	199.33	108.937	306.757	183.58
834	i1_HQ_mixture_c16167/f2p0/1717	200.617	168.98	138.66	183.92	113.79	306.133
835	i0_HQ_mixture_c43397/f6p0/502	136.95	138.343	154.667	148.103	306.13	289.36
836	i0_HQ_mixture_c36694/f2p0/920	41.56	16.13	152.98	79.9567	1.16	306.033
837	i0_LQ_mixture_c138617/f1p0/705	220.34	173.277	305.49	96.2033	242.62	151.797
838	i1_LQ_mixture_c168619/f1p25/1265	185.98	88.0133	304.823	152.483	139.233	182.897
839	i1_HQ_mixture_c151050/f6p3/1068	169.613	85.8033	304.707	140.42	154.013	177.973
840	i2_LQ_mixture_c92365/f2p0/2336	304.583	73.04	296.813	141.48	118.057	150.75
841	i0_HQ_mixture_c130150/f3p0/439	171.11	150.163	252.297	169.44	218.153	304.467
842	i1_LQ_mixture_c189470/f1p94/1118	169.963	110.707	304.457	4.03	182.967	59.5633
843	i0_LQ_mixture_c105914/f1p6/646	57.1767	304.107	172.493	24.6433	102.06	9.49667
844	i0_HQ_mixture_c40258/f4p3/769	221.047	90.7733	158.287	157.63	183.66	303.943
845	i1_LQ_mixture_c32180/f1p1/1223	54.7767	252.86	303.893	46.14	107.823	11.86
846	i0_LQ_mixture_c161018/f1p0/879	275.81	283.18	303.443	138.793	240.243	294.66
847	i1_LQ_mixture_c143672/f1p13/1646	118.523	113.55	303.243	163.203	253.24	242.77
848	i0_HQ_mixture_c133037/f3p0/709	188.827	120.507	303.133	168.697	165.27	224.937
849	i0_HQ_mixture_c103210/f13p7/611	184.79	100.663	303.033	156.967	172.423	207.14
850	i1_LQ_mixture_c213949/f1p15/1517	163.847	302.85	235.367	55.8433	142.183	32.16
851	i0_LQ_mixture_c109278/f1p0/385	158.513	302.507	277.003	96.95	99.53	287.6
852	i0_LQ_mixture_c60587/f1p0/790	93.8367	302.283	65.89	217.86	3.20333	225.377
853	i0_HQ_mixture_c27522/f3p0/435	161.303	107.867	302.253	157.34	178.477	215.707
854	i0_LQ_mixture_c79940/f1p0/804	302.143	182.713	120	0	73.6633	9.24667
855	i1_LQ_mixture_c212189/f1p36/1389	49.7733	301.873	194.703	127.523	139.117	42.8567
856	i1_LQ_mixture_c42221/f2p4/1052	41.73	33.7067	11.7767	301.387	10.7133	155.817
857	i1_HQ_mixture_c1812/f27p25/1203	2.15333	2.24	4.95	0.42	301.053	2.7
858	i1_LQ_mixture_c83471/f1p16/1110	172.403	144.083	300.833	163.753	106.993	12.73
859	i0_LQ_mixture_c174449/f1p0/203	300.747	204.087	279.957	177.03	139.13	234.857
860	i1_LQ_mixture_c67553/f1p37/1079	80.2867	75.5533	13.2167	300.367	5.52	230.31
861	i1_LQ_mixture_c128055/f1p4/1164	300.2	95.7033	64.26	91.12	34.6833	163.707
862	i0_HQ_mixture_c40102/f3p1/783	42.1733	53.9933	274.623	51.3867	300.153	0.606667
863	i0_LQ_mixture_c12647/f1p0/476	60.88	52.8067	35.7133	300.103	11.15	185.857
864	i0_LQ_mixture_c130224/f17p15/832	159.743	47.4167	2.34	299.79	2.92333	231.64
865	i0_LQ_mixture_c31473/f1p8/326	9.77333	4.16	2.69	14.6933	299.763	28.31
866	i0_LQ_mixture_c88865/f2p0/702	160.533	59.2467	69.7667	82.97	299.713	15.5133
867	i0_HQ_mixture_c152902/f20p0/550	184.197	184.777	291.427	188.23	299.643	226.203
868	i0_LQ_mixture_c163165/f1p0/262	174.74	175.763	80.2933	87.2233	18.59	299.553
869	i0_HQ_mixture_c2745/f32p4/853	42.34	27.14	4.83	299.41	3.55333	142.257
870	i1_HQ_mixture_c2049/f32p12/1624	299.253	105.89	124.583	118.797	78.6433	94.3067
871	i0_HQ_mixture_c1713/f8p0/828	162.34	47.55	13.5867	299.22	7.72667	228.087
872	i0_HQ_mixture_c14544/f2p15/394	141.96	125.03	298.847	214.56	136.07	280.117
873	i1_HQ_mixture_c55761/f5p10/1821	61.5667	185.51	297.693	109.463	270.047	25.73
874	i0_HQ_mixture_c153947/f3p0/930	3.60667	6.07	8.12333	1.81	297.55	28.22
875	i0_LQ_mixture_c5845/f1p0/559	1.17667	1.14	2.17	1.44	297.413	15.8167
876	i2_HQ_mixture_c138582/f34p0/2804	248.34	297.323	257.807	9.87667	36.64	40.27
877	i1_LQ_mixture_c168528/f1p15/1084	78.8733	78.4933	18.39	296.877	3.86333	228.21
878	i0_HQ_mixture_c141346/f2p2/686	296.617	137.193	146.303	27.2433	199.23	27.51
879	i0_HQ_mixture_c39852/f2p11/513	296.547	263.033	50.96	88.6867	64.6233	137.91
880	i0_LQ_mixture_c3995/f1p0/735	54.0267	37.14	32.34	296.2	9.08333	137.36
881	i0_LQ_mixture_c19635/f1p0/630	53.1767	29.7667	77.7133	109.773	61.45	296.127
882	i2_HQ_mixture_c21648/f3p0/2536	296.11	161.23	207.983	34.6367	95.5867	37.5133
883	i0_HQ_mixture_c18381/f7p0/482	108.373	128.62	182.427	137.547	239.213	295.61
884	i0_LQ_mixture_c122146/f1p6/377	32.36	295.327	141.17	150.223	113.897	1.68667
885	i0_HQ_mixture_c132682/f5p0/517	295.277	225.897	249.017	186.907	247.487	253.183
886	i1_HQ_mixture_c104088/f3p24/1363	139.247	152.63	202.233	175.153	192.6	294.573
887	i0_HQ_mixture_c12907/f3p14/810	225.477	222.247	209.627	221.383	204.27	294.11
888	i1_HQ_mixture_c139028/f6p1/1265	234.713	229.247	293.993	67.64	205.72	189.957
889	i0_HQ_mixture_c984/f35p7/660	137.487	293.87	88.6467	126.563	144.133	113.52
890	i0_LQ_mixture_c11978/f6p9/523	143.94	85.7367	166.267	111.307	92.27	293.353
891	i0_LQ_mixture_c86387/f1p0/668	12.2833	49.2433	86.54	74.56	293.24	15.5533
892	i0_HQ_mixture_c24406/f2p0/721	67.4933	41.8367	1.8	100.2	7.87667	292.967
893	i1_LQ_mixture_c124355/f1p0/1249	283.067	212.42	127.14	226.257	63.64	292.837
894	i0_HQ_mixture_c3238/f2p0/976	101.7	292.497	243.09	143.967	218.633	12.49
895	i1_HQ_mixture_c60068/f19p15/1325	59.7733	292.44	199.213	123.18	138.353	18.5867
896	i1_LQ_mixture_c40839/f1p10/1261	46.6433	145.04	262.103	53.3733	292.187	48.55
897	i0_LQ_mixture_c176229/f1p0/209	16.6067	31.15	109.6	219.243	0	292.157
898	i0_LQ_mixture_c23664/f3p0/920	167.31	69.81	292.157	139.643	136.407	154.94
899	i0_LQ_mixture_c133886/f2p28/582	155.027	144.67	120.697	134.77	200.04	292.13
900	i2_LQ_mixture_c11282/f1p3/2487	184.22	292.107	156.077	21.26	34.2233	2.22333
901	i0_HQ_mixture_c83136/f2p3/880	127.147	210.647	192.097	291.613	151.587	45.6867
902	i1_HQ_mixture_c62756/f6p11/1673	61.52	198.037	92.9733	118.767	291.12	9.84667
903	i2_HQ_mixture_c170179/f4p0/2062	249.873	85.9633	61.8833	17.8467	19.55	290.927
904	i1_HQ_mixture_c39521/f4p3/1351	79.33	290.883	213.537	124.533	176.867	33.9733
905	i0_HQ_mixture_c35710/f2p0/861	189.317	163.513	122.287	179.3	176.607	290.573
906	i0_HQ_mixture_c806/f18p0/750	290.443	282.027	279.937	203.93	232.22	50.6867
907	i0_HQ_mixture_c52566/f27p0/788	32.5167	1.49333	290.037	43.0633	46.91	2.58667
908	i0_LQ_mixture_c110014/f1p0/968	160.563	159.503	162.113	289.807	78.75	270.347
909	i1_LQ_mixture_c57536/f1p0/1051	97.9033	158.83	180.45	64.1933	289.38	109
910	i0_LQ_mixture_c8219/f1p0/907	47.12	288.933	234.357	155.047	138.287	1.5
911	i1_LQ_mixture_c65574/f1p8/1963	42.59	202.29	163.987	288.667	147.847	27.1367
912	i0_HQ_mixture_c2086/f4p13/782	135.173	288.59	128.323	74.1433	139.35	4.06667
913	i1_HQ_mixture_c95604/f12p5/1099	165.647	108.273	121.823	288.527	34.49	216.64
914	i0_LQ_mixture_c59717/f1p0/788	31.2433	105.203	116.69	288.513	239.343	116.317
915	i0_HQ_mixture_c15629/f14p0/448	288.4	106.377	27.5267	16.4433	25.0267	6.05
916	i0_LQ_mixture_c22127/f7p0/858	107.147	150.437	110.657	288.227	55.6833	138.123
917	i0_HQ_mixture_c28030/f4p0/660	121.333	59.4	288.217	102.14	136.167	169.127
918	i1_LQ_mixture_c192733/f1p11/1928	97.6233	242.643	181.18	236.983	75.8	288.163
919	i1_LQ_mixture_c154509/f1p22/1084	67.7	69.3467	27.51	287.877	8.58	184.413
920	i0_LQ_mixture_c125746/f1p15/248	8.5	6.64667	23.8633	287.863	0.873333	1.07333
921	i1_LQ_mixture_c153270/f1p9/1083	112.243	221.263	287.693	161.203	123.593	68.52
922	i0_HQ_mixture_c75828/f2p4/852	143.25	80.99	287.687	127.777	118.393	153.22
923	i0_HQ_mixture_c53743/f4p0/697	129.907	50.6867	17.32	287.65	11.7633	165.347
924	i0_LQ_mixture_c8326/f1p0/744	191.04	87.8933	286.56	162.06	125.74	167.69
925	i0_HQ_mixture_c129750/f6p0/704	41.39	17.9633	8.87	108.683	286.24	223.997
926	i0_HQ_mixture_c154635/f90p0/879	285.547	158.363	79.75	62.9533	210.883	141.147
927	i0_LQ_mixture_c131742/f5p0/613	127.337	285.223	102.737	22.16	113.603	25.25
928	i0_LQ_mixture_c15943/f49p0/449	90.3933	119.107	189.543	126.22	284.607	161.86
929	i1_LQ_mixture_c33469/f1p25/1757	46.6867	133.183	75.2533	284.413	101.663	142.023
930	i0_LQ_mixture_c112668/f1p0/970	39.62	284.41	215.44	87.3367	131.767	0.196667
931	i1_HQ_mixture_c168190/f2p7/1883	25.53	241.767	201.257	114.443	284.253	1.34
932	i0_LQ_mixture_c176971/f1p0/218	41.96	57.1267	49.42	284.083	107.347	25.9633
933	i0_LQ_mixture_c84873/f1p9/590	86.8767	50.6733	283.35	14.83	38.7733	0.45
934	i0_LQ_mixture_c38010/f2p9/781	43.8333	283.31	261.72	57.46	81.3433	1.45
935	i1_HQ_mixture_c207947/f10p0/1166	167.6	283.113	182.807	208.76	182.107	119.757
936	i1_LQ_mixture_c54148/f1p24/1089	149.397	67.25	10.91	283.063	2.71667	194.737
937	i1_LQ_mixture_c68869/f1p12/1199	92.95	36.1733	7.14667	282.34	2.49333	155.59
938	i0_HQ_mixture_c4453/f7p2/586	112.943	25.2267	7.49333	281.917	14.4133	254.393
939	i0_HQ_mixture_c20221/f10p2/967	129.493	66.64	43.8433	281.9	21.5267	241.217
940	i1_LQ_mixture_c157579/f1p4/1047	84.24	281.873	190.377	164.89	136.82	46.5233
941	i1_HQ_mixture_c56161/f18p129/1038	5.59333	33.6567	0	34.35	15.2633	281.75
942	i1_HQ_mixture_c77054/f23p7/1422	8.72333	10.61	5.39	26.6667	281.453	46.5833
943	i0_LQ_mixture_c89178/f1p6/616	70.8367	2.18667	3.33	27.9133	0.166667	281.383
944	i0_HQ_mixture_c132818/f4p0/712	197.973	206.323	237.953	105.6	151.287	280.73
945	i0_LQ_mixture_c130969/f45p0/909	168.543	224.43	179.05	188.857	119.793	280.557
946	i0_LQ_mixture_c174339/f1p0/212	68.6	280.343	211.133	202.62	58.1833	73.14
947	i0_LQ_mixture_c9140/f1p0/781	156.477	74.8967	279.843	108.28	133.11	180.34
948	i0_HQ_mixture_c102138/f40p0/758	93.7467	196.753	279.667	110.343	33.01	123.117
949	i0_HQ_mixture_c116636/f3p0/726	188.66	72.0733	279.503	117.637	143.437	209.883
950	i1_LQ_mixture_c204710/f1p13/1293	44.3333	126.317	75.4967	149.367	233.107	278.917
951	i1_LQ_mixture_c81890/f1p21/1589	52.0733	278.91	179.483	222.31	138.487	10.2733
952	i0_LQ_mixture_c12141/f1p0/791	34	278.36	115.997	28.7833	117.973	6.49333
953	i0_HQ_mixture_c1878/f7p0/731	1.04333	2.05333	1.56	1.79333	278.193	0.543333
954	i1_HQ_mixture_c52703/f2p12/1201	181.13	69.5967	49.53	188.667	18.29	278.113
955	i0_LQ_mixture_c22488/f1p0/857	66.7633	278.103	218.043	127.48	212.303	16.9167
956	i1_LQ_mixture_c195503/f1p1/1616	87.6967	251.22	277.84	117.98	95.1233	33.8767
957	i2_LQ_mixture_c160491/f2p0/2805	152.79	112.927	277.65	25.9233	133.123	27.0633
958	i2_LQ_mixture_c143228/f1p4/2409	277.54	162.713	163.83	22.5033	212.13	80.64
959	i0_HQ_mixture_c2253/f8p0/905	107.06	277.37	243.09	147.783	198.043	75.29
960	i1_LQ_mixture_c170568/f1p3/1195	277.19	249.313	238.993	154.383	264.83	156.503
961	i1_LQ_mixture_c103762/f1p71/1358	0	0	0.05	277.107	0.0533333	113.067
962	i0_LQ_mixture_c69676/f1p0/342	40.7233	276.943	226.04	137.693	82.7367	3.62
963	i1_HQ_mixture_c198947/f2p3/1055	14.1733	83.54	151.213	46.4867	276.853	14.3233
964	i0_HQ_mixture_c1248/f32p0/740	276.35	149.763	222.16	105.637	158.157	54.7067
965	i0_LQ_mixture_c56471/f1p0/912	138.917	143.747	201.703	276.317	157.63	153.773
966	i1_HQ_mixture_c12464/f2p0/1636	29.78	129.92	106.767	275.813	174.827	20.9667
967	i0_HQ_mixture_c2520/f7p6/712	116.623	57.4633	275.27	96.1667	104.233	136.12
968	i1_HQ_mixture_c54780/f9p5/1208	30.1133	41.0533	8.04333	274.98	5.31333	168.78
969	i0_HQ_mixture_c340/f20p0/802	182.287	90.6333	274.93	155.377	120.077	172.22
970	i0_LQ_mixture_c134474/f1p0/807	66.7467	274.28	125.95	168.863	105.227	15.1933
971	i1_HQ_mixture_c137723/f4p30/1035	79.0467	22.7167	5.36667	274.253	4.64	179.137
972	i0_HQ_mixture_c132729/f4p0/711	227.16	221.873	273.937	122.393	221.377	272.653
973	i0_HQ_mixture_c157571/f2p0/814	194.397	99.01	273.84	149.76	143.913	214.5
974	i0_HQ_mixture_c61233/f2p0/558	228.793	64.19	78.1467	273.73	10.9933	150.287
975	i0_HQ_mixture_c102274/f50p0/631	122.233	58.5567	16.0167	222.64	22.1933	273.627
976	i0_LQ_mixture_c56423/f1p0/876	36.71	23.9633	4.87667	273.6	3.00333	150.767
977	i0_HQ_mixture_c75157/f19p0/973	139.203	143.63	205.76	140.897	273.497	211.437
978	i1_LQ_mixture_c22706/f1p1/1135	53.4267	23.8833	2.87	273.44	4.84	171.203
979	i1_LQ_mixture_c34017/f1p3/1807	112.187	26.3067	47.6733	145.347	31.1467	273.277
980	i2_HQ_mixture_c157342/f5p0/2131	47.0367	152.853	273.257	3.11667	4.65667	31.6967
981	i1_LQ_mixture_c7936/f1p4/1629	41.61	86.7867	72.89	273.233	38.0967	39.0967
982	i1_LQ_mixture_c26509/f1p7/1264	47.72	30.0467	7.37667	273.217	1.86667	127.333
983	i1_HQ_mixture_c215104/f2p13/1083	83.03	35.79	1.78	272.833	4.03333	214.513
984	i1_LQ_mixture_c191248/f1p2/1168	163.23	272.753	107.817	140.843	164.863	83.95
985	i2_HQ_mixture_c169850/f124p18/2239	8.66667	8.17333	29.7067	21.0533	272.43	122.04
986	i0_HQ_mixture_c120115/f7p0/917	254.85	160.353	196.27	272.24	163.957	186.1
987	i1_LQ_mixture_c41206/f1p87/1844	71.77	91.22	25.9067	244.653	16.5933	272.147
988	i0_HQ_mixture_c153515/f45p0/801	228.503	243.453	232.12	191.81	181.873	272.14
989	i1_HQ_mixture_c60947/f17p7/1275	13.3033	8.48	17.54	4.02	271.907	9.07
990	i0_HQ_mixture_c86909/f2p0/909	44.9867	13.88	2.99333	271.873	4.06333	180.527
991	i0_HQ_mixture_c2103/f2p0/758	152.337	139.703	191.697	271.217	119.627	191.297
992	i0_HQ_mixture_c3215/f5p5/928	42.5367	19.54	121.367	142.59	0.803333	270.83
993	i0_HQ_mixture_c1013/f16p0/794	102.707	270.78	206.103	117.74	250.217	33.3033
994	i1_HQ_mixture_c52457/f3p2/1174	95.8433	34.5033	2.75333	270.203	1.47333	209.533
995	i0_LQ_mixture_c38056/f6p1/397	72.2367	25.4567	48.7733	4.90667	270.15	50.72
996	i1_HQ_mixture_c39853/f2p78/1414	110.52	217.913	222.37	119.327	270.137	118.333
997	i1_HQ_mixture_c159394/f15p0/1727	95.8467	270.08	259.847	56.6333	229.94	97.8433
998	i0_HQ_mixture_c153516/f2p0/715	213.83	147.717	241.633	160.583	153.127	269.71
999	i1_LQ_mixture_c101632/f1p11/1017	147.123	267.507	102.327	269.677	48.48	105.933
1000	i0_LQ_mixture_c110324/f1p0/551	182.127	73.7267	269.667	123.603	126.613	177.427
1001	i0_HQ_mixture_c337/f49p0/739	269.553	164.947	99.4533	4.87667	84.3367	13.0033
1002	i2_LQ_mixture_c170134/f12p0/2807	130.87	176.08	269.54	34.4933	211.383	99.5867
1003	i0_HQ_mixture_c68980/f5p0/743	155.943	53.91	269.523	113.503	168.84	179.423
1004	i1_LQ_mixture_c59668/f1p21/1072	117.717	89.2933	269.113	209.793	176.373	171.653
1005	i0_HQ_mixture_c43519/f2p0/778	146.573	135.943	230.267	66.9033	268.847	160.327
1006	i0_HQ_mixture_c55711/f2p3/905	163.883	80.36	268.8	139.827	140.083	194.077
1007	i1_LQ_mixture_c138675/f1p0/1820	208.863	268.78	216.407	133.503	251.187	223.893
1008	i0_HQ_mixture_c42808/f5p0/568	41.7633	27.0767	8.67667	268.69	2.96667	204.74
1009	i1_HQ_mixture_c159120/f2p2/1026	35.1233	268.65	209.37	101.957	164.12	7.27
1010	i1_HQ_mixture_c176220/f2p0/1022	8.17333	125.393	96.88	129.69	268.547	8.69333
1011	i0_HQ_mixture_c75840/f21p0/511	127.727	167.997	176.033	144.48	168.207	268.393
1012	i0_HQ_mixture_c153603/f44p0/728	267.863	141.763	152.713	139.593	70.6967	162.973
1013	i1_LQ_mixture_c171527/f1p193/1053	113.883	267.427	84.9567	86.8333	30.32	108.413
1014	i0_LQ_mixture_c20261/f2p0/860	118.187	189.223	267.427	36.3667	216.843	89.8533
1015	i1_LQ_mixture_c127186/f1p5/1892	8.19667	12.2033	42.36	46.67	267.3	18.4067
1016	i2_HQ_mixture_c157458/f6p14/2111	65.6367	267.287	159.87	76.2933	104.467	20.0567
1017	i0_LQ_mixture_c84392/f1p0/979	142.133	31.9367	6.64667	267.047	6.28333	194.497
1018	i1_HQ_mixture_c208180/f16p0/1578	176.627	120.967	267.01	110.283	152.503	191.303
1019	i1_HQ_mixture_c25544/f5p4/1289	119.883	191.077	195.827	203.033	266.773	100.587
1020	i0_HQ_mixture_c3271/f16p0/904	178.923	90.0333	164.14	266.707	63.86	157.373
1021	i0_HQ_mixture_c13658/f4p15/828	9.66333	56.9967	46.45	23.23	266.643	22.3
1022	i2_LQ_mixture_c88990/f1p0/2296	48.3167	266.62	135.657	195.433	177.957	27.6633
1023	i1_LQ_mixture_c126490/f1p35/1576	39.81	266.487	166.467	137.307	112.82	40.1233
1024	i1_HQ_mixture_c142758/f3p5/1731	110.1	69.6233	28.2867	266.443	15.1367	141.597
1025	i0_LQ_mixture_c45819/f1p0/961	39.48	85.6367	266.13	28.0267	62.53	2.77
1026	i1_LQ_mixture_c23812/f2p7/1210	23.73	266.03	76.7533	15.9433	154.717	23.8
1027	i0_LQ_mixture_c90832/f1p0/622	43.7533	63.5667	8.14333	200.653	0.533333	265.923
1028	i1_HQ_mixture_c126131/f2p0/1281	0.43	5.19667	20.5533	77.4533	265.853	0.35
1029	i1_LQ_mixture_c111620/f1p3/1053	38.76	166.56	190.51	265.107	52.2	14.1767
1030	i1_LQ_mixture_c138280/f3p4/1204	56.78	46.32	23.44	265.06	14.4467	168.173
1031	i0_HQ_mixture_c52613/f31p2/521	138.363	149.847	264.507	166.403	242.837	218.917
1032	i0_HQ_mixture_c158032/f3p0/739	117.843	26.63	14.98	264.437	1.54333	158.633
1033	i1_LQ_mixture_c120874/f1p15/1411	108.34	65.23	19.3067	264.253	5.66333	155.6
1034	i1_HQ_mixture_c161769/f20p27/1908	43.93	132.937	89.83	264.127	101.347	104.453
1035	i0_HQ_mixture_c129654/f9p0/776	158.257	264.08	157.817	195.317	102.09	124.647
1036	i0_LQ_mixture_c15556/f1p0/367	0.166667	2.51	7.05667	11.4133	37.5367	264.05
1037	i0_LQ_mixture_c85954/f1p5/731	110.393	101.87	43.81	264.04	70.7033	173.76
1038	i0_HQ_mixture_c3004/f13p1/653	83.49	111.013	177.533	154.73	263.953	220.543
1039	i1_HQ_mixture_c97081/f20p11/1042	0	0	0.49	0.0633333	263.903	0.05
1040	i1_LQ_mixture_c189408/f1p1/1510	70.34	263.573	210.217	109.193	146.15	22.7567
1041	i0_HQ_mixture_c152907/f11p0/669	152.503	80.4733	263.377	126.14	135.377	155.67
1042	i0_LQ_mixture_c88907/f1p2/831	85.0267	263.157	47.1	50.5667	4.52	68.0433
1043	i0_HQ_mixture_c152916/f4p0/613	106.423	106.237	167.413	129.42	263.13	212.797
1044	i0_HQ_mixture_c65891/f2p17/889	119.923	0.26	263.023	8.79333	38.2733	2.53667
1045	i1_LQ_mixture_c92620/f1p13/1077	62.0133	27.2767	6.90333	263.007	2.06667	152.547
1046	i0_HQ_mixture_c10109/f4p3/582	72.26	112.137	146.767	262.423	77.93	34.9567
1047	i0_LQ_mixture_c137824/f1p7/433	56.45	211.91	261.963	73.3	196.447	90.32
1048	i2_HQ_mixture_c168581/f6p4/2223	96.1567	261.673	192.607	111.01	160.16	36.7767
1049	i0_HQ_mixture_c154694/f19p4/417	63.4033	261.557	65.57	239.46	48.2833	51.2433
1050	i0_HQ_mixture_c27203/f4p0/609	10.6933	53.04	78.61	115.153	261.507	11.97
1051	i0_LQ_mixture_c43615/f1p0/668	58.6867	261.497	79.22	22.8467	91.25	61.14
1052	i0_LQ_mixture_c129904/f4p0/868	90.06	29.2767	54.41	0	261.21	0
1053	i1_LQ_mixture_c28520/f1p0/1081	58.9667	15.7	3.19667	261.063	4.08	127.34
1054	i1_HQ_mixture_c95154/f15p9/1746	260.947	146.143	103.377	22.5267	96.9133	116.47
1055	i0_HQ_mixture_c75174/f6p0/641	176.597	88.6	260.43	139.157	143.663	163.703
1056	i0_LQ_mixture_c26500/f1p0/983	67.5367	28.32	5.96333	259.993	2.93	185.403
1057	i0_HQ_mixture_c132393/f7p0/836	132.407	112.143	80.7667	226.087	94.6467	259.78
1058	i1_LQ_mixture_c7629/f1p3/1441	81.93	217.077	259.387	54.2967	115.09	19.7067
1059	i2_LQ_mixture_c78121/f1p0/2058	50.4267	259.123	192.783	87.2433	77.9867	4.80667
1060	i1_LQ_mixture_c126760/f1p9/1313	259.077	98.42	162.577	5.46	35.3067	3.74667
1061	i1_HQ_mixture_c55172/f2p7/1200	105.13	196.223	224.937	175.217	258.97	57.6367
1062	i0_HQ_mixture_c1609/f15p6/779	89.3467	258.53	159.23	113.087	119.693	31.3733
1063	i0_HQ_mixture_c35173/f6p28/788	167.893	180.187	258.473	149.533	187.313	235.69
1064	i0_HQ_mixture_c44023/f2p14/803	142.467	61.6333	258.107	110.15	107.887	135.83
1065	i0_HQ_mixture_c11377/f5p0/984	257.947	79	60.1067	217.737	26.2533	77.07
1066	i0_LQ_mixture_c51420/f1p0/258	1.66333	0	11.9467	0	257.653	0
1067	i0_HQ_mixture_c129509/f15p0/704	257.573	210.77	98.1767	11.28	17.5167	92.1633
1068	i2_HQ_mixture_c29832/f6p0/2405	60.72	233.043	257.5	53.55	86.63	8.68333
1069	i1_HQ_mixture_c163388/f2p6/1870	26.2533	103.53	82.8933	137.99	257.447	36.41
1070	i0_LQ_mixture_c109250/f1p0/627	69.34	35.77	28.1433	257.23	13.67	160.25
1071	i3_LQ_mixture_c23379/f2p4/3623	256.883	219.09	196.363	42.2567	186.807	77.8333
1072	i1_HQ_mixture_c175245/f4p9/1081	65.2433	256.74	150.71	138.08	67.98	8.52667
1073	i0_LQ_mixture_c111264/f1p1/718	110.72	47.77	14.8433	256.34	8.37	149.267
1074	i1_HQ_mixture_c77539/f4p0/1325	32.3167	158.1	256.127	25.0867	120.58	1.94
1075	i1_LQ_mixture_c91524/f1p87/1010	132.85	105.63	255.817	4.95	117.75	75.9167
1076	i0_LQ_mixture_c8331/f1p0/778	41.7133	61.44	9.98667	255.5	3.64333	223.16
1077	i0_HQ_mixture_c33072/f4p1/770	255.483	124.087	38.93	8.42667	89.45	9.39667
1078	i0_HQ_mixture_c1557/f13p0/834	124.057	160.51	174.907	187.437	98.7	255.35
1079	i0_LQ_mixture_c19082/f1p7/919	70.1067	50.03	36.46	255.343	9.68667	140.4
1080	i0_LQ_mixture_c73904/f1p0/286	65.03	255.127	159.99	194.81	250.883	15.55
1081	i0_HQ_mixture_c4858/f5p0/627	82.36	255.12	180.167	41.26	71.8033	2.81333
1082	i1_LQ_mixture_c105827/f1p0/1114	78.42	254.87	154.877	68.2633	152.983	15.8133
1083	i1_HQ_mixture_c4967/f9p0/1361	36.9367	254.757	59.86	63.06	62.9633	16.5767
1084	i0_HQ_mixture_c133038/f2p0/788	30.8667	2.7	193.537	121.927	0.24	254.65
1085	i0_HQ_mixture_c268/f32p0/602	167.857	127.937	254.457	180.4	197.837	200.103
1086	i0_LQ_mixture_c136336/f1p0/711	254.227	139.493	108.13	147.943	77.2767	134.327
1087	i0_LQ_mixture_c81105/f1p0/575	254.14	178.443	156.223	146.993	221.453	55.65
1088	i0_LQ_mixture_c75800/f3p0/496	1.6	1.00667	1.59	0.373333	254.117	35.9167
1089	i0_LQ_mixture_c82622/f1p0/809	37.2	26.7967	4.57333	254.107	3.30667	97.56
1090	i1_HQ_mixture_c137582/f3p26/1184	254.067	238.733	120.35	29.8167	131.413	48.4033
1091	i0_LQ_mixture_c81290/f1p14/980	28.49	21.1633	17.23	253.9	7.06667	44.1867
1092	i0_HQ_mixture_c154615/f101p3/885	139.183	253.79	106.39	185.29	50.79	122.957
1093	i1_HQ_mixture_c26104/f4p25/1312	3.32667	4.73333	5.12333	1.07667	253.52	0.556667
1094	i1_HQ_mixture_c88669/f2p29/1220	121.403	165.773	253.41	63.6467	226.267	38.9233
1095	i0_LQ_mixture_c21997/f1p1/936	140.627	80.23	253.32	144.94	116.297	161.9
1096	i0_LQ_mixture_c53211/f38p18/714	0.276667	9.34333	0	43.3133	1.49333	253.207
1097	i1_LQ_mixture_c53225/f1p0/1145	5.40667	84.7633	84.3933	113.453	252.81	20.9033
1098	i0_HQ_mixture_c10896/f2p1/802	41.19	17.35	3.27667	252.59	1.50333	221.44
1099	i1_HQ_mixture_c52901/f5p4/1318	0.166667	0.153333	0.59	0.0466667	252.353	0.976667
1100	i0_HQ_mixture_c16283/f23p0/801	129.777	107.733	251.877	116.247	239.463	177.08
1101	i0_HQ_mixture_c32856/f32p6/595	112.4	95.0433	194.343	150.79	251.643	173.447
1102	i0_HQ_mixture_c17869/f7p15/979	0	14.4733	0	98.2933	0	251.483
1103	i0_HQ_mixture_c82606/f2p0/880	65.3367	168.45	222.427	147.93	251.413	194.493
1104	i1_HQ_mixture_c48943/f3p2/1363	179.097	153.63	110.503	251.383	168.197	191.093
1105	i0_HQ_mixture_c36475/f5p0/599	4.69333	25.8933	23	16.7067	250.997	3.79
1106	i0_HQ_mixture_c76074/f12p0/694	131.873	65.1133	250.447	120.917	148.78	194.463
1107	i0_HQ_mixture_c18167/f4p4/864	87.7933	47.9833	33.1167	250.223	9.14667	165.373
1108	i1_HQ_mixture_c206074/f39p0/1916	16.4233	30.0433	6.48667	249.873	3.45333	151.24
1109	i0_LQ_mixture_c82538/f1p9/813	163.67	49.9267	8.76	215.563	15.4333	249.873
1110	i0_HQ_mixture_c129529/f11p0/812	191.763	133.48	107.01	120.557	189.7	249.857
1111	i0_HQ_mixture_c101569/f2p11/324	178.723	238.293	121.217	249.513	67.26	241.08
1112	i1_LQ_mixture_c222197/f1p2/1013	64.28	39.33	26.4833	249.443	7.44667	153.177
1113	i2_HQ_mixture_c5526/f2p3/2875	249.403	48.04	207.843	107.843	88.15	95.7567
1114	i0_HQ_mixture_c28651/f2p0/842	49.9767	240.76	249.36	201.413	146.9	10.3667
1115	i0_HQ_mixture_c2721/f7p0/825	147.92	248.993	236.733	72.98	239.307	127.67
1116	i1_LQ_mixture_c37275/f1p3/1803	105.363	130.223	185.833	31.7333	248.973	82.39
1117	i0_HQ_mixture_c23432/f3p0/980	44.38	248.813	170.127	114.733	102.217	9.29667
1118	i1_LQ_mixture_c207444/f1p3/1579	135.84	108.5	248.81	122.577	177.207	21.96
1119	i1_LQ_mixture_c126622/f1p5/1103	64.1567	248.583	193.247	180.177	167.487	11.6533
1120	i0_HQ_mixture_c28158/f8p0/872	152.837	88.1467	248.443	193.107	111.6	228.01
1121	i0_LQ_mixture_c22152/f1p0/591	248.383	244.927	130.4	165.98	172.29	181.693
1122	i0_LQ_mixture_c67415/f1p0/983	91.6433	40.28	31.6067	247.963	7.04667	153.773
1123	i1_LQ_mixture_c40221/f1p22/1750	64.6067	71.2067	40.3567	121.207	55.6	247.96
1124	i0_LQ_mixture_c22078/f2p3/540	96.8367	110.6	198.943	89.7333	247.733	128.11
1125	i0_LQ_mixture_c49498/f1p3/862	153.807	138.233	247.723	100.24	205.753	175.197
1126	i1_HQ_mixture_c209263/f11p11/1766	247.66	175.137	177.173	193.953	163.87	165.017
1127	i0_HQ_mixture_c76167/f3p0/408	137.243	247.507	232.803	173.933	192.473	214.023
1128	i0_LQ_mixture_c49648/f1p41/266	105.247	89.7233	223.653	186.993	140.767	247.31
1129	i1_LQ_mixture_c58744/f1p19/921	247.263	145.877	101.013	106.637	76.8767	102.627
1130	i1_HQ_mixture_c176336/f2p25/1046	201.873	85.8933	28.5433	247.157	15.9533	167.8
1131	i0_LQ_mixture_c176440/f1p0/224	20.4067	223.983	202.987	247.113	74.1467	13.32
1132	i0_LQ_mixture_c143791/f3p0/369	55.97	237.823	130.213	102.857	246.68	51.7633
1133	i1_LQ_mixture_c94727/f1p14/1383	48.9333	152.14	69.0467	246.603	13.16	145.54
1134	i0_LQ_mixture_c24163/f2p4/427	91.51	81.5667	14.0167	162.073	1.01667	246.6
1135	i0_HQ_mixture_c75133/f22p6/474	27.8267	140.987	22.59	246.57	15.6	37.99
1136	i2_LQ_mixture_c22121/f1p0/2132	36.2967	107.673	246.567	106.173	120.723	14.6567
1137	i0_HQ_mixture_c101067/f6p1/794	3.13	45.44	1.62333	0.516667	246.203	0.55
1138	i0_LQ_mixture_c25773/f1p0/924	37.7133	21.97	51.0567	3.48	246.033	28.61
1139	i1_LQ_mixture_c37152/f1p5/1110	79.6467	95.57	59.44	245.997	9.43333	122.493
1140	i0_HQ_mixture_c101277/f4p0/891	84.9567	224.24	157.927	245.697	112.59	59.3933
1141	i1_LQ_mixture_c189553/f1p4/1582	85.7533	225.86	245.55	144.8	193.73	61.24
1142	i0_HQ_mixture_c132676/f4p0/747	178.747	232.383	184.053	88.6533	245.54	79.35
1143	i0_LQ_mixture_c66007/f1p0/739	68.0267	37.4167	22.23	245.423	8.72	155.303
1144	i0_LQ_mixture_c35459/f5p3/855	125.06	66.3333	63.2067	244.877	11.5667	184.723
1145	i0_HQ_mixture_c154907/f2p0/263	69.57	151.593	166.28	244.607	193.617	114.08
1146	i0_LQ_mixture_c23421/f3p0/845	140.653	85.87	244.093	126.49	119.72	191.963
1147	i0_LQ_mixture_c61014/f2p0/773	145.787	49.8633	36.8433	244.04	19.48	67.8467
1148	i0_HQ_mixture_c4277/f7p11/460	144.18	67.19	243.92	122.6	115.577	172.35
1149	i0_LQ_mixture_c135586/f1p8/738	243.847	20.8867	39.43	81.7533	73.47	37.47
1150	i0_LQ_mixture_c77550/f1p0/614	232.983	169.593	162.947	92.9433	164.33	243.803
1151	i1_HQ_mixture_c12187/f2p5/1272	133.287	243.45	227.333	71.4467	205.95	74.6967
1152	i2_HQ_mixture_c104462/f2p0/2199	133.223	169.91	243.37	85.81	210.76	223.52
1153	i1_HQ_mixture_c174654/f6p4/1056	0.296667	2.42	0.543333	3.07	243.287	1.6
1154	i0_HQ_mixture_c39710/f2p2/853	72.28	38.6533	112.937	53.7867	64.7267	243
1155	i0_LQ_mixture_c141505/f1p2/753	20.81	212.357	202.267	156.447	242.907	1.92
1156	i0_HQ_mixture_c154838/f10p0/329	2.86	29.07	7.17667	242.883	10.97	96.4833
1157	i0_HQ_mixture_c159957/f2p0/432	25.8033	16.5033	109.567	104.443	0.74	242.697
1158	i0_HQ_mixture_c156815/f5p0/854	166.34	18.14	67.57	0	242.69	0
1159	i2_LQ_mixture_c60004/f1p0/2039	47.3533	242.543	192.75	83.38	105.983	3.73667
1160	i0_HQ_mixture_c52587/f14p5/799	129.23	74.2467	242.423	122.283	118.303	165.063
1161	i1_LQ_mixture_c125331/f1p4/1190	242.263	14.0033	7.39333	161.69	2.26667	78.2767
1162	i1_HQ_mixture_c205968/f6p2/1141	27.7167	208.197	140.75	123.96	241.827	7.91
1163	i0_LQ_mixture_c23073/f1p0/841	137.547	90.0867	241.73	139.327	138.953	185.36
1164	i1_LQ_mixture_c220796/f1p18/1001	90.97	67.78	5.77333	241.583	2.48	158.087
1165	i0_HQ_mixture_c2321/f11p0/639	142.883	120.817	154.41	194.59	88.1467	241.507
1166	i0_LQ_mixture_c82050/f1p0/882	241.483	193.58	213.523	190.39	192.52	216.23
1167	i1_LQ_mixture_c186160/f1p64/1387	15.83	157.697	241.327	25.48	4.23	14.24
1168	i0_HQ_mixture_c130581/f55p0/840	146.387	219.827	241.263	9.27667	3.77	1.38667
1169	i0_HQ_mixture_c89352/f2p0/836	241.157	117.15	77.3667	67.1067	153.157	195.413
1170	i0_LQ_mixture_c69032/f1p1/999	79.4467	241.053	161.943	193.207	65.1933	48.23
1171	i0_HQ_mixture_c1765/f20p0/823	241.04	99.6267	65.74	42.47	22.33	25.7667
1172	i1_LQ_mixture_c219947/f1p166/1015	0.0266667	0	0.236667	240.977	0	81.5333
1173	i1_HQ_mixture_c207902/f11p8/1375	200.523	227.473	240.963	47.4567	148.187	51.4333
1174	i0_HQ_mixture_c13453/f5p0/804	76.4033	40.7533	240.577	67.88	100.507	89.9567
1175	i0_HQ_mixture_c13680/f14p0/817	6.17667	4.11667	19.3733	0.85	240.527	23.2667
1176	i0_HQ_mixture_c10573/f2p17/677	80.96	166.667	240.513	93.68	221.36	68.6467
1177	i0_HQ_mixture_c991/f7p0/540	136.587	85.7433	195.327	103.147	34.0767	240.447
1178	i0_HQ_mixture_c79686/f2p0/635	240.44	123.677	121.943	135.59	73.5833	129.807
1179	i0_HQ_mixture_c38697/f3p1/632	76.06	136.157	108.467	51.27	240.363	121.893
1180	i3_HQ_mixture_c11113/f3p0/3284	209.747	159.337	168.21	67.1833	240.363	216.357
1181	i0_HQ_mixture_c53276/f11p0/968	239.757	122.027	108.92	28.7667	82.4133	90.3133
1182	i1_HQ_mixture_c152457/f2p71/1060	7.33	12.17	0.21	239.687	0.0733333	138.483
1183	i0_HQ_mixture_c152901/f27p0/993	174.677	114.78	239.427	117.41	159.253	164.95
1184	i0_HQ_mixture_c19703/f4p7/764	70.6233	83.3367	91.4767	80.8333	239.397	122.977
1185	i0_HQ_mixture_c153188/f2p1/782	0.453333	14.2667	0	56.6767	1.63667	239.267
1186	i0_HQ_mixture_c55296/f2p0/833	73.41	38.5367	13.38	210.007	11.15	239.223
1187	i0_HQ_mixture_c154507/f3p0/631	17.8833	128.237	12.22	2.22333	239.11	10.7233
1188	i0_HQ_mixture_c20531/f3p8/956	62.4433	130.33	238.83	172.733	161.057	153.417
1189	i1_LQ_mixture_c142152/f1p17/1527	109.64	127.84	103.357	59.9633	107.697	238.6
1190	i0_HQ_mixture_c100821/f15p0/976	0.323333	1.17667	0.37	0.793333	238.543	5.02333
1191	i0_LQ_mixture_c115699/f1p0/443	87.19	94.6767	83.27	125.073	82.8567	238.467
1192	i0_HQ_mixture_c35520/f3p23/573	93.9667	116.34	204.437	128.357	238.41	179.407
1193	i0_HQ_mixture_c8107/f3p6/766	131.48	53.26	238.033	97.6067	118.52	168.883
1194	i1_HQ_mixture_c160548/f16p6/1217	67.63	158.807	237.933	115.26	163.393	121.787
1195	i0_LQ_mixture_c90870/f1p0/887	4.81667	54.2967	4.26333	0.51	237.903	1.24667
1196	i1_HQ_mixture_c66834/f3p7/1585	51.8833	37.5833	175.7	25.58	237.81	89.09
1197	i0_HQ_mixture_c749/f31p0/941	237.737	31.8233	53.8133	200.037	84.24	114.983
1198	i2_LQ_mixture_c107404/f1p0/2258	26.0167	126.743	98.0967	237.653	130.187	33.8767
1199	i3_HQ_mixture_c48665/f4p0/3084	26.66	95.01	237.57	0.553333	6.90333	11.96
1200	i0_LQ_mixture_c24860/f2p8/900	35.3533	164.61	172.66	237.53	144.28	45.6167
1201	i1_HQ_mixture_c1078/f21p5/1329	0.15	0.25	7.65333	0	237.503	0.0333333
1202	i1_LQ_mixture_c21471/f1p2/1170	169.133	60.8367	39.8267	237.49	40.4133	55.3267
1203	i1_HQ_mixture_c1476/f46p23/1193	62.62	151.91	185.92	119.507	237.45	31.0533
1204	i0_HQ_mixture_c9933/f5p5/555	34.9733	237.373	101.517	41.3467	116.977	1.35
1205	i1_LQ_mixture_c82973/f1p21/1436	162.883	132.98	237.15	116.783	129.107	32.23
1206	i0_HQ_mixture_c102067/f7p0/799	11.4867	131.02	67.1567	135	236.913	4.03333
1207	i0_HQ_mixture_c153280/f40p0/917	40.58	236.85	130.673	113.58	141.653	2.21
1208	i1_LQ_mixture_c58602/f1p4/1079	39.6267	236.773	113.93	28.49	36.4533	38.7967
1209	i1_LQ_mixture_c66187/f1p0/1278	0.313333	1.74667	2.29	0.636667	236.733	134.703
1210	i0_HQ_mixture_c24956/f2p0/978	121.973	228.72	236.553	155.07	110.91	82.6867
1211	i1_LQ_mixture_c168017/f1p92/1415	27.0833	20.8033	1.15	236.547	1.07333	161.703
1212	i0_HQ_mixture_c52559/f15p0/940	50.4833	62.55	24.2	228.137	8.35333	236.413
1213	i0_HQ_mixture_c8978/f8p4/508	80.4733	83.7933	173.127	89.3	236.223	124.467
1214	i0_HQ_mixture_c149232/f2p0/244	89.8667	155.537	155.883	185.827	91.82	235.963
1215	i0_LQ_mixture_c133369/f1p0/955	55.0433	235.957	155.797	76.3133	140.497	22.8233
1216	i0_HQ_mixture_c87728/f2p0/617	235.85	118.173	72.99	68.6733	41.3333	197.53
1217	i2_HQ_mixture_c23277/f5p0/2388	46.39	235.773	150.253	136.557	89.38	5.62667
1218	i0_HQ_mixture_c129551/f12p0/905	133.947	147.54	152.057	28.8533	235.593	64.22
1219	i0_LQ_mixture_c121612/f1p0/310	25.0167	235.57	130.857	72.4733	102.033	0
1220	i0_LQ_mixture_c4133/f1p0/736	44.93	235.317	159.46	88.36	132.75	20.6433
1221	i1_HQ_mixture_c78596/f17p11/1079	213.62	235.19	235.027	209.697	232.207	117.81
1222	i0_HQ_mixture_c131343/f3p0/639	159.737	234.97	60.96	229.82	15.0467	66.6933
1223	i0_HQ_mixture_c33405/f13p0/561	216.83	104.037	132.033	57.0433	234.7	77.1233
1224	i0_LQ_mixture_c85736/f1p2/811	6.46333	21.65	9.81667	234.667	1.89667	185.247
1225	i1_HQ_mixture_c1140/f21p5/1362	129.407	81.7433	75.4367	234.43	21.2033	220.38
1226	i1_LQ_mixture_c221044/f1p4/1002	25.4467	13.0167	6.4	234.33	6.06	116.357
1227	i0_LQ_mixture_c80161/f1p0/1000	210.99	134.05	234.217	172.61	61.4633	5.83667
1228	i0_HQ_mixture_c53215/f30p7/740	230.297	191.033	191.067	107.787	233.943	119.553
1229	i0_LQ_mixture_c109624/f1p0/610	40.5667	231.28	156.61	145.823	233.847	3.66
1230	i1_LQ_mixture_c82387/f1p12/1919	82.6633	41.9967	7.90667	233.843	2.35333	125.4
1231	i1_HQ_mixture_c199058/f2p2/1051	32.5167	233.79	192.377	85.6967	161.927	7.31667
1232	i0_HQ_mixture_c35543/f3p0/770	112.597	233.643	91.6533	13.1267	178.407	1.78667
1233	i0_HQ_mixture_c130003/f57p0/733	0	0	0.03	0.12	233.603	0.196667
1234	i1_HQ_mixture_c207764/f14p2/1060	233.39	100.133	89.9133	14.6467	73.9733	34.9533
1235	i1_LQ_mixture_c58239/f1p5/1032	124.347	106.657	69.6833	233.367	34.5733	111.277
1236	i1_LQ_mixture_c29509/f1p28/1052	54.6833	63.1667	2.11	233.297	2.66	141.7
1237	i1_HQ_mixture_c15856/f42p7/1288	37.9133	181.55	106.017	233.233	114	94.5067
1238	i1_LQ_mixture_c205172/f1p0/1687	36.6567	51.0467	6.35667	233.167	0.73	158.463
1239	i0_HQ_mixture_c2994/f2p3/548	1.82667	6.86667	0.0966667	33.9767	14.63	233.017
1240	i0_HQ_mixture_c3850/f5p0/951	41.3667	232.507	170.013	130.987	76.9267	8.40667
1241	i0_HQ_mixture_c4421/f4p0/601	78.6367	100.903	143.077	134.57	232.467	160.86
1242	i1_HQ_mixture_c136524/f7p4/1722	169.34	232.41	111.73	140.327	130.44	83.5133
1243	i1_LQ_mixture_c144794/f1p12/1798	98.4633	72.2533	47.6733	110.213	69.96	232.397
1244	i0_LQ_mixture_c8191/f1p11/691	49.2633	232.267	212.623	70.18	77.2133	48.8267
1245	i0_HQ_mixture_c47814/f2p0/330	87.0433	51.1167	232.06	77.3033	158.547	166.71
1246	i0_HQ_mixture_c101874/f3p4/557	113.157	49.25	29.2967	231.897	1.91	162.43
1247	i1_LQ_mixture_c12337/f1p0/1359	8.84333	5.38333	9.64667	7.21	1.5	231.71
1248	i0_HQ_mixture_c2821/f9p0/781	4.40333	24.0967	16.74	23.3933	231.013	23.8767
1249	i2_LQ_mixture_c25413/f1p0/2334	106.097	143.67	230.973	4.83	39.4233	0.1
1250	i1_LQ_mixture_c21078/f1p13/1935	213.983	151.703	125.467	230.807	88.1233	152.53
1251	i1_LQ_mixture_c20961/f1p2/1121	64.15	35.9367	24.59	230.623	7.05333	139.977
1252	i0_HQ_mixture_c435/f33p0/795	2.21	62.5233	0.483333	0.383333	230.28	1.79
1253	i2_HQ_mixture_c24288/f3p0/2166	53.2967	229.77	144.343	217.537	95.8967	5.36
1254	i1_HQ_mixture_c209552/f17p6/1272	3.68667	2.18	2.45	6.76667	229.687	11.03
1255	i0_HQ_mixture_c101780/f25p7/955	81.0067	229.613	180.46	90.24	70.52	34.37
1256	i0_LQ_mixture_c62013/f1p0/629	229.5	146.833	42.6367	8.04667	50.97	5.24667
1257	i0_HQ_mixture_c25955/f3p0/619	155.267	135.407	228.743	119.943	153.7	110.153
1258	i0_HQ_mixture_c46207/f2p0/870	148.943	58.34	228.673	105.603	102.483	116.09
1259	i1_LQ_mixture_c173275/f1p1/1981	39.2333	228.617	207.363	119.503	100.26	1.82
1260	i0_HQ_mixture_c130890/f14p0/971	163.003	104.04	26.5333	131.753	79.5267	228.57
1261	i1_HQ_mixture_c208458/f2p0/1591	158.003	105.017	228.553	73.23	131.987	137.833
1262	i0_HQ_mixture_c4065/f7p0/783	4.79667	2.01	2.63333	0.316667	228.44	4.33
1263	i0_LQ_mixture_c63517/f1p12/924	14.46	43.89	13.3633	160.763	4.44	228.17
1264	i1_HQ_mixture_c173937/f4p3/1503	165.463	156.913	109.497	165.283	85.1033	227.907
1265	i1_LQ_mixture_c156954/f1p4/1047	73.95	141.003	71.09	227.867	26.0733	80.5867
1266	i0_HQ_mixture_c130640/f11p0/802	140.437	70.72	183.453	212.627	140.68	227.797
1267	i0_LQ_mixture_c62201/f1p0/908	144.23	62.4	227.713	106.897	98.81	148.03
1268	i1_LQ_mixture_c191216/f1p1/1898	17.76	29.55	20.9567	227.493	12.79	33.0167
1269	i0_LQ_mixture_c67542/f1p0/654	227.483	130.927	24.32	47.3	106.343	133.69
1270	i0_HQ_mixture_c12737/f6p0/583	59.64	227.433	225.703	27.04	11.3933	40.9333
1271	i1_HQ_mixture_c3758/f2p2/1187	62.5933	227.013	138.917	42.96	79.5167	4.62667
1272	i0_HQ_mixture_c1739/f20p0/652	121.427	117.31	202.893	126.143	226.957	171.017
1273	i0_LQ_mixture_c126856/f1p0/746	226.873	108.07	76.0667	88.81	30.8767	224.263
1274	i1_HQ_mixture_c208240/f10p13/1209	127.723	123.18	58.0633	68.5867	215.613	226.6
1275	i0_HQ_mixture_c38061/f2p6/612	76.7133	159.28	82.2967	226.443	44.0967	130.603
1276	i1_LQ_mixture_c55164/f1p1/1212	27.7833	16.7767	2.22	226.363	1.10667	189.613
1277	i0_HQ_mixture_c27020/f3p0/738	0.673333	49.0567	0.836667	1.81333	225.957	3.31667
1278	i1_HQ_mixture_c44830/f15p7/1260	225.92	73.9633	84.65	74.79	54.9867	46.3467
1279	i1_LQ_mixture_c121988/f1p7/1217	225.493	151.91	193.753	23.1767	185.317	26.3867
1280	i0_HQ_mixture_c2282/f9p0/790	72.02	95.44	109.43	134.49	174.643	225.303
1281	i0_LQ_mixture_c63408/f1p0/870	186.067	59.6467	215.327	154.027	139.02	225.2
1282	i1_LQ_mixture_c181082/f1p16/1044	76.0267	127.923	120.227	132.2	225.193	138.14
1283	i1_LQ_mixture_c84076/f1p3/1087	0.31	0.02	15.9167	0.146667	224.76	1.18
1284	i1_HQ_mixture_c20193/f6p5/1609	73.22	224.73	120.66	205.927	69.0167	53.3767
1285	i1_LQ_mixture_c209523/f24p10/1237	133.157	145.123	83.7867	59.03	224.7	140.803
1286	i1_HQ_mixture_c147984/f2p22/1409	224.69	153.393	124.59	106.1	165.397	145.3
1287	i0_LQ_mixture_c112325/f1p62/505	18.32	26.7267	3.41	224.603	2.11	146.047
1288	i0_LQ_mixture_c43481/f1p0/858	40.0567	49.9167	13.46	221.487	2.99667	224.453
1289	i0_LQ_mixture_c9089/f1p4/822	207.097	138.643	224.353	155.097	126.497	211.123
1290	i1_HQ_mixture_c207939/f184p31/1138	224.16	115.773	119.277	49.2233	88.7133	89.7133
1291	i1_LQ_mixture_c5029/f1p52/1198	74.66	224.117	119.003	118.123	45.2667	29.0367
1292	i1_HQ_mixture_c9008/f5p8/1615	81.0833	223.93	72.4833	45.11	47.7233	20.1433
1293	i1_LQ_mixture_c158320/f1p7/1062	44.75	26	6.24333	223.697	1.65333	106.563
1294	i0_HQ_mixture_c69022/f3p1/891	69.8233	0.0533333	223.497	4.75667	27.4967	13.6167
1295	i1_HQ_mixture_c205119/f2p17/1037	79.4633	223.37	174.787	135.49	149.803	52.12
1296	i0_HQ_mixture_c129621/f3p0/568	106.717	66.4	223.07	106.87	93.4467	134.93
1297	i1_HQ_mixture_c190088/f6p5/1217	99.8933	69.14	79.8867	222.953	21.31	154.743
1298	i0_HQ_mixture_c5683/f6p3/796	56.95	34.7133	24.85	222.943	8.91333	151.16
1299	i1_HQ_mixture_c3690/f16p6/1342	84.17	51.6967	222.933	4.74667	45.7367	0.333333
1300	i0_HQ_mixture_c20808/f2p0/770	157.963	74.1467	222.9	114.487	110.167	150.52
1301	i2_LQ_mixture_c61018/f1p0/2034	65.8933	162.2	141.657	79.5267	222.897	41.32
1302	i1_LQ_mixture_c68718/f1p0/1254	0	0	0.0166667	0	222.867	0
1303	i0_HQ_mixture_c27665/f4p0/612	74.92	118.507	45.3567	59.4967	222.847	141.133
1304	i0_HQ_mixture_c154383/f10p0/563	222.75	82.5233	173.713	86.35	49.0367	172.88
1305	i0_HQ_mixture_c8576/f2p1/818	39.7833	222.62	101.78	86.8167	92.9667	23.9267
1306	i0_LQ_mixture_c5338/f1p8/695	57.4	18.64	1.25	222.23	3.03667	122.647
1307	i1_LQ_mixture_c63311/f1p3/1302	42.2267	170.457	80.2233	222.05	120.393	113.593
1308	i0_HQ_mixture_c130980/f52p0/563	163.523	20.3333	171.79	152.547	165.93	221.92
1309	i1_HQ_mixture_c183025/f16p27/1583	221.873	141.853	85.13	200.147	64.3767	199.763
1310	i0_HQ_mixture_c75724/f3p0/923	169.133	164.383	124.407	221.787	177.357	203.757
1311	i0_HQ_mixture_c13979/f8p0/909	161.807	132.293	158.913	96.5733	221.697	106.633
1312	i0_HQ_mixture_c104545/f2p0/887	115.18	51.7133	221.177	78.2867	93.1333	131.387
1313	i1_LQ_mixture_c146868/f1p24/1539	221.16	146.17	145.107	46.7967	175.713	111.157
1314	i0_HQ_mixture_c65760/f3p0/434	2.66333	1.08667	3.45333	0.29	221.077	8.23333
1315	i1_LQ_mixture_c167929/f1p5/1499	48.97	114.447	50.66	164.863	25.5133	220.877
1316	i1_HQ_mixture_c17215/f4p3/1276	84.8333	159.723	118.577	95.2333	220.873	63.74
1317	i0_LQ_mixture_c26426/f1p0/989	8.93333	12.8433	0.04	220.867	0	143.107
1318	i1_LQ_mixture_c127811/f1p0/1183	21.2367	129.747	44.04	220.71	27.1867	58.3333
1319	i1_LQ_mixture_c220674/f1p3/1016	120.48	62.4367	220.477	107.4	118.317	150.417
1320	i1_HQ_mixture_c206757/f10p9/1130	115.26	67.1633	220.427	109.613	87.9667	116.787
1321	i0_HQ_mixture_c64084/f3p0/577	62.09	102.82	139.223	121.893	220.37	53.5533
1322	i0_LQ_mixture_c20404/f1p3/634	68.9967	190.623	82.6067	220.277	32.0133	91.62
1323	i0_HQ_mixture_c153987/f3p0/501	36.7633	203.043	156.777	220.26	98.7133	18.8133
1324	i2_LQ_mixture_c78888/f1p0/2022	0.18	0.0766667	0.0166667	0.37	220.057	0.26
1325	i0_HQ_mixture_c152961/f5p0/790	139.497	219.843	154.63	67.4267	35.8833	63.2033
1326	i1_HQ_mixture_c1269/f28p6/1444	219.833	82.2133	56.18	15.6367	109.753	14.71
1327	i0_HQ_mixture_c154140/f22p0/953	12.5733	1.42667	10.1033	2.18667	219.823	3.52
1328	i0_HQ_mixture_c13736/f3p8/595	76.7167	172.823	219.667	70.9433	29.5433	3.88
1329	i0_LQ_mixture_c104048/f1p0/652	83.9833	206.847	120.503	146.117	219.64	61.0967
1330	i1_HQ_mixture_c9226/f2p5/1762	7.57	3.75333	1.17333	4.28667	7.50333	219.483
1331	i1_LQ_mixture_c198479/f1p10/1090	171.953	76.07	12.2067	219.187	14.7167	207.437
1332	i0_HQ_mixture_c6944/f9p0/841	57.9767	30.9067	23.5033	219.15	7.84333	131.163
1333	i0_LQ_mixture_c6600/f1p0/910	16.31	17.7067	2.63667	195.773	0.17	219.087
1334	i1_LQ_mixture_c216459/f1p5/1146	160.453	174.67	128.067	141.72	55.0433	219.033
1335	i1_LQ_mixture_c82566/f1p5/1247	7.59	10.0833	3.90333	0.1	1.27667	218.99
1336	i0_HQ_mixture_c8397/f5p0/869	71.85	218.947	171.867	163.13	103.677	56.6467
1337	i0_LQ_mixture_c12277/f1p3/915	218.477	108.73	216.85	70.3633	128	103.227
1338	i1_LQ_mixture_c170923/f1p0/1658	43.4433	10.9367	1.76	218.387	2.16	119.957
1339	i0_HQ_mixture_c10553/f4p8/599	144.667	72.2267	56.3933	218.313	36.7233	77.8233
1340	i1_LQ_mixture_c163922/f1p2/1257	36.4567	218.257	124.877	31.76	68.51	5.4
1341	i0_LQ_mixture_c61298/f1p0/703	90.8433	120.577	76.6233	60.44	218.24	108.097
1342	i0_HQ_mixture_c6270/f7p0/617	51.5967	35.38	2.83333	218.237	6.95	164.09
1343	i0_LQ_mixture_c20802/f1p0/624	67.8733	178.73	155.99	107.407	217.877	67.7533
1344	i0_HQ_mixture_c1589/f7p0/949	2.16333	7.37333	17.65	0.613333	217.81	1.76333
1345	i1_LQ_mixture_c220190/f1p6/1016	151.207	61.4367	217.783	107.247	67.3	119.88
1346	i0_LQ_mixture_c15550/f1p0/298	41.16	42.4267	33.6333	217.757	17.6967	139.137
1347	i0_LQ_mixture_c12293/f1p5/666	77.1833	28.2033	2.87667	217.68	0.826667	153.823
1348	i1_HQ_mixture_c5750/f8p8/1531	217.677	113.123	172.723	103.67	105.217	122.32
1349	i0_HQ_mixture_c45948/f2p0/761	72.58	4.23333	217.523	11.8467	87.77	29.0767
1350	i1_HQ_mixture_c1189/f43p16/1147	158.093	175.113	141.427	118.443	217.49	92.2367
1351	i1_LQ_mixture_c194248/f1p7/1209	217.327	29.2933	21.8567	95.1267	15.6733	158.877
1352	i1_LQ_mixture_c19854/f1p0/1892	3.26333	0	0.966667	217.31	2.80333	1.66667
1353	i0_HQ_mixture_c56296/f2p0/600	48.8433	217.107	136.89	93.6067	117.877	18.32
1354	i1_LQ_mixture_c76413/f1p7/1009	110.893	58.68	47.52	217.053	16.4467	177.76
1355	i1_LQ_mixture_c55654/f1p1/1263	42.39	217.04	200.517	130.573	149.18	7.65
1356	i0_LQ_mixture_c36409/f1p16/954	111.17	210.623	216.813	5.85333	6.5	1.45
1357	i0_HQ_mixture_c129660/f8p0/694	91.82	14.28	216.7	35.7333	120.537	53.5733
1358	i1_LQ_mixture_c126707/f1p9/1916	46.43	216.463	139.62	22.7733	58.82	3.72
1359	i0_HQ_mixture_c2117/f9p1/804	24.8833	157.46	77.5	118.047	216.357	34.37
1360	i0_HQ_mixture_c57922/f2p0/907	149.743	89.45	216.11	165.32	115.623	160.443
1361	i1_HQ_mixture_c34110/f2p179/1070	42.18	215.91	43.95	9.91	4.70667	31.0667
1362	i1_LQ_mixture_c113797/f1p4/1026	8.45	14.45	9.96333	7.37333	215.893	22.11
1363	i1_LQ_mixture_c58717/f1p16/1046	52.0567	120.853	115.083	162.153	215.593	147.757
1364	i1_HQ_mixture_c13184/f2p0/1410	0.893333	39.0967	0.363333	4.44333	16.37	215.533
1365	i1_HQ_mixture_c53269/f7p1/1240	50.38	52.9467	22.39	125.457	215.363	55.08
1366	i1_LQ_mixture_c11579/f1p4/1283	42.64	215.343	106.977	119.817	97.0133	17.5633
1367	i1_HQ_mixture_c194510/f2p7/1335	63.9267	67.3633	42.3467	214.833	11.9233	151.063
1368	i1_LQ_mixture_c167815/f1p9/1897	50.64	98.2067	214.747	17.1467	125.127	12.8133
1369	i0_LQ_mixture_c42387/f1p0/669	131.997	116.523	77.4867	95.5433	165.773	214.527
1370	i1_HQ_mixture_c183149/f11p9/1291	10.6833	68.2133	83.61	70.2667	214.463	6.05333
1371	i0_HQ_mixture_c131029/f72p0/557	162.333	67.91	213.933	167.753	213.977	202.59
1372	i1_LQ_mixture_c177039/f1p30/1034	109.427	213.927	92.5933	139.857	48.0433	98.0267
1373	i1_LQ_mixture_c172483/f1p0/1535	172.937	177.807	198.523	65.3367	213.643	141.687
1374	i1_HQ_mixture_c84046/f2p14/1435	131.293	172.323	213.503	145.903	189.18	211.963
1375	i0_LQ_mixture_c11856/f1p1/847	32.1033	213.353	136.22	106.72	122.843	15.27
1376	i0_LQ_mixture_c104918/f1p0/916	90.4767	213.31	161.167	128.007	56.4533	54.4867
1377	i0_HQ_mixture_c8491/f4p0/732	213.023	97.6467	112.913	189.887	66.58	120.083
1378	i0_HQ_mixture_c33599/f11p1/962	205.973	212.883	126.227	49.7833	18.01	139.98
1379	i0_LQ_mixture_c20454/f1p0/671	105.59	101.82	115.637	81.1067	212.82	121.58
1380	i1_LQ_mixture_c188048/f1p18/1705	71.1033	34.21	6.74333	212.813	2.56667	88.3467
1381	i0_HQ_mixture_c42481/f2p0/553	212.803	121.657	79.7233	46.57	30.1533	94.96
1382	i0_HQ_mixture_c21892/f3p0/453	65.3367	108.377	113.803	163.38	53.56	212.753
1383	i1_HQ_mixture_c18698/f2p0/1324	103.397	212.257	119.433	92.38	82.01	58.5033
1384	i1_LQ_mixture_c65901/f1p7/1536	91.96	169.927	171.577	160.23	212.247	70.5667
1385	i0_HQ_mixture_c2191/f21p0/675	85.5533	8.64	212.2	11.5833	110.613	34.2
1386	i0_HQ_mixture_c7948/f7p16/753	127.587	194.337	180.37	113.513	211.843	205.35
1387	i2_HQ_mixture_c4685/f2p21/2292	96.6633	211.753	154.58	78.8433	47.8067	47.7467
1388	i0_HQ_mixture_c3918/f2p5/800	73.05	131.353	136.58	8.02333	211.723	108.877
1389	i1_LQ_mixture_c123418/f1p4/1194	29.5933	211.667	143.107	158.897	144.497	15.5
1390	i0_LQ_mixture_c60393/f1p0/708	133.943	63.6667	211.337	133.103	114.38	136.817
1391	i1_HQ_mixture_c155236/f3p7/1908	63.7333	62.55	8.63	211.277	4.86333	159.323
1392	i0_LQ_mixture_c4777/f1p0/750	18.21	117.927	91.3233	211.16	92.1333	17.1133
1393	i1_HQ_mixture_c199310/f2p40/995	22.7667	31.9333	16.0733	67.2767	43.8367	210.92
1394	i0_LQ_mixture_c136739/f1p0/664	92.7067	76.7433	140.157	110.77	210.763	138.517
1395	i0_LQ_mixture_c176095/f1p0/219	67.0333	124.13	72.4467	57.2	111.3	210.743
1396	i0_LQ_mixture_c138433/f1p0/860	30.9	44.2733	5.85667	156.033	2.12333	210.173
1397	i0_LQ_mixture_c14578/f1p19/399	139.727	170.923	145.777	210.043	69.6433	134.81
1398	i1_LQ_mixture_c6608/f1p26/1470	109.593	89.2	42.1567	150.263	33.7333	210.023
1399	i0_LQ_mixture_c2197/f1p0/741	127.643	74.6067	210	104.843	120.053	155.45
1400	i0_HQ_mixture_c101115/f19p0/895	209.787	81.57	122.14	27.9467	43.7433	88.8433
1401	i0_HQ_mixture_c146356/f5p0/553	80.13	135.353	201.217	209.657	176.85	73.81
1402	i1_LQ_mixture_c11025/f1p6/1477	33.7167	10.3733	47.68	23.8567	209.45	31.8333
1403	i2_HQ_mixture_c18540/f2p0/2433	38.5967	133.673	209.343	1.79	4.64	20.6667
1404	i0_LQ_mixture_c87696/f2p0/762	11.2567	125.047	118.677	94.25	209.317	4.74333
1405	i1_LQ_mixture_c220012/f1p30/996	61.72	151.02	58.5633	209.31	18.56	70.1233
1406	i0_HQ_mixture_c52639/f12p6/894	2.07	24.7067	0.13	24.56	30.7833	209.227
1407	i1_LQ_mixture_c34224/f1p100/1103	147.793	79.5667	209.103	3.52	168.41	64.2567
1408	i1_HQ_mixture_c114765/f15p5/1166	85.5567	118.727	185.18	44.08	209.01	65.2733
1409	i1_HQ_mixture_c26401/f8p0/1708	142.39	207.473	208.99	37.46	57.83	61.7567
1410	i0_HQ_mixture_c104569/f2p0/797	92.98	0.646667	208.977	20.42	0.213333	160.653
1411	i1_LQ_mixture_c203078/f1p2/1060	124.62	208.92	60.6167	114.313	88.4167	55.3033
1412	i0_LQ_mixture_c10142/f4p0/757	1.41667	20.72	24.84	165.79	5.69	208.89
1413	i1_LQ_mixture_c66000/f1p5/1406	0.116667	0.273333	4.59	1.32333	208.85	2.03333
1414	i0_LQ_mixture_c79622/f1p0/790	0.11	0	3.32333	0.256667	208.687	0
1415	i1_LQ_mixture_c87585/f1p17/1591	78.5567	162.917	208.68	136.173	127.327	119.537
1416	i0_HQ_mixture_c155624/f5p8/1003	95.7533	147.98	208.59	108.573	11.3933	9.45333
1417	i0_HQ_mixture_c19202/f2p0/868	70.59	177.453	208.577	129.573	114.66	23.4733
1418	i0_LQ_mixture_c10984/f7p0/554	208.563	84.68	28.2267	187.6	58.3	158.617
1419	i1_LQ_mixture_c157543/f1p11/1091	102.053	109.617	208.323	80.3433	150.273	104.127
1420	i0_LQ_mixture_c1754/f16p0/661	112.773	186.133	125.73	208.173	33.0467	96.1467
1421	i0_HQ_mixture_c154331/f92p0/858	159.09	139.983	167.997	125.66	174.247	208.03
1422	i0_HQ_mixture_c2958/f15p0/689	105.967	64.6967	97.4133	42.4267	208.023	10.6167
1423	i0_LQ_mixture_c67222/f1p2/768	14.5433	1.24	54.8233	2.06333	207.973	0.223333
1424	i0_LQ_mixture_c109531/f1p0/807	19.0133	14.5467	0.76	205.383	0.906667	207.92
1425	i0_LQ_mixture_c35832/f1p0/785	67.03	207.91	70.4633	64.67	24.4633	33.4667
1426	i1_HQ_mixture_c27104/f5p5/1192	48.5733	72.6467	8.72667	207.903	2.12	132.97
1427	i0_LQ_mixture_c45238/f1p0/818	67.7733	202.403	168.427	60.8233	207.84	53.07
1428	i1_HQ_mixture_c31864/f7p7/1471	65.0533	207.837	145.857	197.45	122.207	70.34
1429	i0_LQ_mixture_c89212/f1p0/668	59.4267	35.15	6.92	166.453	3.91333	207.717
1430	i1_LQ_mixture_c163862/f1p2/1703	80.16	51.2967	33.9267	207.67	10.58	133.96
1431	i1_LQ_mixture_c222012/f1p9/1013	106.237	87.89	125.76	95.3333	66.4767	207.633
1432	i1_HQ_mixture_c31784/f4p3/1714	27.8833	207.613	94.8	62.7867	83.0367	21.02
1433	i0_LQ_mixture_c9443/f1p1/590	52.6733	207.597	57.4467	34.7933	9.29	75.84
1434	i1_HQ_mixture_c192291/f2p16/1813	86.3067	207.337	26.04	140.423	115.043	147.587
1435	i0_HQ_mixture_c86631/f2p0/691	132.307	87.4633	149.007	173.133	64.58	207.313
1436	i0_LQ_mixture_c117116/f1p9/867	1.93333	22.7867	0	206.9	44.9033	55.3767
1437	i1_LQ_mixture_c66470/f1p7/1450	104.503	50.1067	206.707	77.04	86.58	92.75
1438	i1_HQ_mixture_c160547/f13p7/1121	112.767	206.703	191.007	173.373	113.537	34.2667
1439	i0_HQ_mixture_c153071/f6p0/488	92.96	122.9	151.293	123.82	206.68	160.793
1440	i2_HQ_mixture_c56882/f2p0/2107	60.2967	193.903	102.8	206.46	57.8067	46.59
1441	i1_LQ_mixture_c166072/f1p4/1115	102.897	154.943	206.417	77.9967	170.93	16.6733
1442	i0_LQ_mixture_c57404/f3p0/826	2.46333	73.9233	4.25667	0.43	206.17	0.1
1443	i0_LQ_mixture_c84944/f1p8/811	133.86	62.7733	206.01	103.293	116.4	135.903
1444	i1_HQ_mixture_c209342/f14p13/1687	155.33	97.44	205.943	96.2567	115.487	167.807
1445	i1_LQ_mixture_c147340/f1p1/1115	205.863	108.713	195.9	37.8767	68.54	15.3267
1446	i1_LQ_mixture_c8440/f1p0/1305	66.2733	205.577	107.97	78.6967	45.8633	12.25
1447	i0_HQ_mixture_c102021/f16p1/538	106.947	89.0133	205.26	106.497	205.47	141.6
1448	i1_LQ_mixture_c37910/f1p23/1943	152.467	205.367	163.717	101.637	181.12	101.55
1449	i1_LQ_mixture_c103761/f1p17/1922	123.383	57.6467	18.67	162.403	205.25	64.98
1450	i0_HQ_mixture_c24910/f8p9/904	55.7667	30.69	18.22	205.07	5.50667	127.027
1451	i0_LQ_mixture_c1327/f21p0/860	6.38333	36.77	31.22	10.66	204.963	0.49
1452	i1_HQ_mixture_c36095/f2p5/1166	96.86	204.78	72.8733	57.6733	87.9	60.4033
1453	i3_HQ_mixture_c7837/f2p0/3208	46.58	204.74	174.633	84.22	69.6467	5.01667
1454	i0_LQ_mixture_c51679/f1p0/293	7.66667	90.7	23.35	3.91333	204.737	64.2333
1455	i1_HQ_mixture_c1067/f19p17/1844	204.633	97.8033	126.4	129.07	90.2767	96.0167
1456	i1_HQ_mixture_c145372/f2p25/948	150.237	132.317	204.453	84.4467	176.457	152.117
1457	i0_HQ_mixture_c154150/f10p0/565	51.0233	52.5133	60.5833	52.5367	204.333	69.6033
1458	i0_HQ_mixture_c17436/f13p11/935	119.2	179.847	94.8433	45.6	193.783	204.097
1459	i0_HQ_mixture_c83023/f2p11/421	56.9033	47.47	15.3167	153.217	9.24333	203.623
1460	i2_LQ_mixture_c132691/f3p0/2038	203.613	54.5633	164.58	69.6433	55.0533	79.63
1461	i1_LQ_mixture_c81159/f1p10/1091	203.44	110.867	49.5067	67.88	151.22	106.997
1462	i1_LQ_mixture_c171565/f1p0/1139	119.67	163.697	152.8	82.43	151.26	203.383
1463	i0_HQ_mixture_c75518/f8p0/808	56.22	44.8933	22.7367	203.197	19.6933	128.727
1464	i0_HQ_mixture_c10846/f8p4/591	154.417	140.253	203.07	148.563	186.473	200.307
1465	i0_LQ_mixture_c92854/f2p0/485	119.207	90.7967	202.833	173.573	80.7933	66.6767
1466	i0_HQ_mixture_c154399/f2p0/914	181.64	202.76	118.187	47.62	26.3933	31.05
1467	i1_LQ_mixture_c32841/f1p5/1168	124.483	101.063	104.723	202.637	98.2867	185.8
1468	i1_LQ_mixture_c55632/f1p14/1645	202.587	202.533	183.693	11.7033	32.7167	151.457
1469	i1_HQ_mixture_c17465/f2p13/1600	95.89	113.657	202.163	75.18	159.45	202.553
1470	i0_HQ_mixture_c2605/f8p6/696	103.637	109.21	103.81	61.8967	202.537	28.02
1471	i0_HQ_mixture_c35737/f6p5/901	136.413	189.797	117.733	202.33	57.22	41.3467
1472	i0_HQ_mixture_c18295/f4p2/782	35.5167	3.47667	140.673	202.267	0.986667	145.077
1473	i1_LQ_mixture_c110888/f1p1/1320	48.97	15.4267	114.35	13.2533	202.233	0.556667
1474	i0_LQ_mixture_c31759/f1p0/308	80.5267	102.613	176.337	202.157	190.803	181.183
1475	i0_HQ_mixture_c2335/f2p0/871	70.8867	202.083	65.17	41.0367	74.36	33.63
1476	i0_HQ_mixture_c80298/f2p0/528	133.153	116.937	202.07	110.753	158.357	185.083
1477	i0_HQ_mixture_c21573/f8p9/904	15.5733	24.4667	1.74	8.94333	201.99	37.35
1478	i1_HQ_mixture_c5780/f7p8/1485	201.863	178.977	175.007	68.22	103.103	66.4
1479	i0_LQ_mixture_c56884/f1p0/700	113.283	111.36	90.6933	48.9567	56.4033	201.737
1480	i1_LQ_mixture_c25392/f1p29/1372	83.0233	156.733	193.393	145.657	201.703	116.31
1481	i0_LQ_mixture_c15644/f1p0/384	43.5333	57.7633	42.99	201.643	16.8467	144.877
1482	i0_HQ_mixture_c29676/f2p0/241	85.46	44.7967	190.633	98.93	121.52	201.637
1483	i0_HQ_mixture_c33354/f13p0/812	14.1367	14.22	0.573333	170.247	0.33	201.567
1484	i0_HQ_mixture_c27061/f3p0/978	201.497	59.38	62.3433	78.4133	20.4067	61.5767
1485	i0_HQ_mixture_c119293/f3p5/358	155.15	79.5533	45.3733	84.0567	77.3433	201.487
1486	i1_HQ_mixture_c209544/f179p34/1642	65.9233	169.727	170.09	201.353	170.673	16.18
1487	i1_LQ_mixture_c120028/f1p9/1132	134.6	64.9433	201.207	117.71	96.6967	127.13
1488	i0_HQ_mixture_c35429/f3p0/780	129.56	25.4367	1.88333	201.203	4.29667	77.5133
1489	i0_HQ_mixture_c20199/f3p0/642	104.3	67.6633	201.147	116.043	91.98	162.03
1490	i0_HQ_mixture_c2741/f9p0/692	118.453	47.43	201.123	108.273	90.6967	139.267
1491	i0_HQ_mixture_c13048/f2p0/929	162.08	181.993	201.033	31.17	126.19	44.2267
1492	i1_HQ_mixture_c159017/f3p23/1178	41.97	85.52	133.74	45.41	200.747	19.73
1493	i0_HQ_mixture_c36229/f3p0/483	88.1	55.67	195.903	80.13	152.717	200.72
1494	i0_HQ_mixture_c5934/f10p0/803	182.54	43.0533	67.7267	200.69	172.08	141.71
1495	i0_HQ_mixture_c120107/f2p0/363	57.91	38.1333	48.1433	200.593	17.09	143.197
1496	i0_LQ_mixture_c102016/f21p0/930	52.0433	19.8333	6.70333	200.58	4.38333	133.173
1497	i0_HQ_mixture_c1983/f15p8/616	111.24	105.87	93.2067	115.333	111.277	200.16
1498	i0_HQ_mixture_c8655/f3p1/907	79.45	137.09	200.13	115.147	193.633	97.4033
1499	i1_LQ_mixture_c192613/f1p0/1118	40.65	138.847	200.117	192.197	109.837	18.81
1500	i0_LQ_mixture_c96215/f1p0/720	85.44	102.5	173.88	88.31	200.057	137.727
1501	i1_LQ_mixture_c14722/f1p32/1023	200.003	140.933	152.757	90.6033	108.853	88.99
1502	i1_HQ_mixture_c95779/f34p11/1168	66.5033	23.2133	87.15	6.21667	199.82	160.1
1503	i0_LQ_mixture_c110672/f1p0/929	30.56	6.97333	0.856667	199.727	1.88	115.96
1504	i0_LQ_mixture_c13685/f1p13/863	52.2033	71.1967	56.28	198.497	76.5767	199.693
1505	i1_HQ_mixture_c10560/f5p5/1529	55.5133	33.8767	20.1233	199.607	7.89	152.827
1506	i1_LQ_mixture_c65435/f1p17/1876	99.1	34.48	31.9933	199.423	10.94	148.833
1507	i0_HQ_mixture_c105945/f2p0/923	1.26667	3.62	1.49667	2.63	199.367	1.22
1508	i1_LQ_mixture_c33461/f1p14/1140	199.213	105.563	145.567	110.58	84.66	101.407
1509	i1_HQ_mixture_c45706/f16p1/1056	26.9833	80.49	19.9433	74.0367	199.113	23.3
1510	i1_HQ_mixture_c80225/f4p2/1392	38.2433	103.253	123.757	98.85	198.883	106.77
1511	i2_LQ_mixture_c77700/f1p0/2022	198.863	38.17	160.667	75.04	69.51	68.8133
1512	i1_LQ_mixture_c51352/f1p4/1710	40.8833	198.47	149.827	68.6567	126.33	10.7467
1513	i1_HQ_mixture_c8790/f2p16/1376	81.5133	74.8633	198.463	48.8767	113.953	31.84
1514	i0_HQ_mixture_c1815/f22p0/547	162.217	145.41	161.953	109.073	198.08	143.66
1515	i1_HQ_mixture_c208723/f10p16/1038	148.53	112.9	197.883	134.99	65.23	14.4433
1516	i1_HQ_mixture_c208786/f3p29/1054	125.193	197.833	86.89	43.4733	144.503	94.83
1517	i0_LQ_mixture_c19102/f1p0/859	126.813	70.2167	197.773	97.31	91.52	140.533
1518	i0_LQ_mixture_c50565/f1p0/278	62.1533	78.68	197.377	197.703	192.937	145.753
1519	i0_LQ_mixture_c100010/f1p0/288	43.2967	45.6267	24.0233	123.97	27.0167	197.687
1520	i1_HQ_mixture_c13634/f2p0/1734	47	197.67	109.737	75.3767	76.7567	1.67
1521	i0_HQ_mixture_c23248/f2p0/930	101.777	52.11	197.477	87.34	100.607	112.227
1522	i1_HQ_mixture_c198221/f4p2/1071	80.6133	52.2367	44.1933	197.21	13.7867	140.007
1523	i0_HQ_mixture_c100837/f14p0/841	197.177	125.817	40.5	114.423	5.12667	69.6533
1524	i0_HQ_mixture_c154226/f57p0/492	197.067	57.43	8.51333	2.64667	162.927	2.94
1525	i0_HQ_mixture_c38726/f2p43/747	131.223	117.867	196.89	83.47	141.907	147.807
1526	i0_HQ_mixture_c76204/f9p0/907	75.2133	34.9967	196.853	82.4233	114.31	82.0733
1527	i0_HQ_mixture_c154254/f10p0/563	71.2467	96.6433	78.46	88.8533	38.9233	196.553
1528	i0_HQ_mixture_c18007/f8p0/759	90.5933	196.43	179.107	125.06	116.71	63.3133
1529	i1_LQ_mixture_c190616/f1p2/1191	130.463	51.3833	196.397	1.48667	195.307	26.1667
1530	i1_HQ_mixture_c46830/f9p0/1358	196.32	52.3867	26.1033	29.4633	13.2433	104.993
1531	i0_HQ_mixture_c4484/f9p0/762	62.1867	117.987	174.893	90.91	196.28	72.1133
1532	i0_HQ_mixture_c8265/f13p17/616	120.763	66.3267	196.113	123.07	96.85	171.053
1533	i0_HQ_mixture_c156820/f2p0/412	70.4167	44.0733	11.5967	195.663	1.92667	98.0067
1534	i0_LQ_mixture_c90815/f1p0/670	16.9067	6.75	1.16	195.5	1.16333	65.9567
1535	i1_LQ_mixture_c170507/f1p7/1254	0	0	0	0	195.47	4.82667
1536	i0_HQ_mixture_c35645/f2p2/609	61.2967	195.43	166.84	123.743	112.38	21.5567
1537	i1_LQ_mixture_c106076/f1p3/1328	130.073	87.51	73.3867	98.9367	25.5633	195.373
1538	i1_LQ_mixture_c25323/f1p0/1155	23.5267	7.47667	12.5267	25.9	5.47333	195.147
1539	i1_LQ_mixture_c167380/f1p2/1296	195.14	89.23	111.553	108.747	62.6567	66.6367
1540	i1_LQ_mixture_c70437/f1p33/1672	163.213	119.98	139.05	180.083	80.1733	194.737
1541	i2_HQ_mixture_c170403/f3p0/2196	81.87	156.68	134.12	194.737	100.633	103.767
1542	i0_LQ_mixture_c125164/f1p0/268	21.9367	19.2867	0	150.86	0.453333	194.527
1543	i0_HQ_mixture_c5870/f2p0/640	30.5233	194.493	162.663	91.6033	157.54	19.29
1544	i0_HQ_mixture_c13440/f3p1/541	106.947	52.75	194.337	110.463	106.027	166.183
1545	i0_HQ_mixture_c36062/f2p0/669	116.283	64.27	194.153	116.983	94.5067	125.383
1546	i0_HQ_mixture_c11254/f15p68/470	194.14	7.45667	65.0833	0	0.31	0
1547	i0_LQ_mixture_c19788/f1p1/889	41.3133	165.757	176.713	130.463	194.087	15.8633
1548	i1_HQ_mixture_c69260/f3p4/1939	76.93	63.6633	50.94	86.47	74.4533	194.033
1549	i1_LQ_mixture_c1170/f27p16/1343	101.243	125.82	94.4533	88.5367	194.027	135.893
1550	i1_HQ_mixture_c174502/f7p2/1058	25.3467	32.4567	24.9233	14.5433	193.983	5.74333
1551	i1_HQ_mixture_c9551/f3p4/1748	14.01	3.24667	42.92	1.5	193.86	10
1552	i0_LQ_mixture_c22075/f1p0/500	82.1933	57.21	193.763	100.447	81.07	142.593
1553	i1_LQ_mixture_c82275/f1p9/1752	111.637	100.36	85.71	81.6933	106.997	193.69
1554	i1_LQ_mixture_c171405/f1p20/1690	86.36	69.9333	124.537	19.8133	193.573	124.367
1555	i0_HQ_mixture_c35477/f5p0/720	52.4367	183.497	68.6767	182.367	193.55	73.5033
1556	i0_HQ_mixture_c68952/f2p3/339	158.023	182.113	65.7567	193.357	76.4967	128.35
1557	i1_LQ_mixture_c155905/f1p16/1036	120.733	80.0367	56.69	193.087	23.0233	148.677
1558	i0_LQ_mixture_c19717/f1p0/722	192.863	77.8567	140.293	58.78	31.4367	127.05
1559	i1_HQ_mixture_c66166/f6p5/1340	78.5367	29.4267	10.4633	5.94	192.827	28.02
1560	i1_LQ_mixture_c221194/f1p7/1008	90.4167	26.8967	15.4433	152.813	2.83333	192.757
1561	i0_LQ_mixture_c24488/f1p8/919	126.7	57.6567	192.607	85.9367	78.81	98.0933
1562	i2_LQ_mixture_c139697/f1p0/2573	96.2133	133.483	192.4	41.27	186.33	70.7133
1563	i1_HQ_mixture_c46895/f6p4/1356	192.313	100.55	175.703	43.6667	56.56	20.8
1564	i1_LQ_mixture_c142272/f1p24/1594	15.63	75.5167	48.34	27.5467	192.29	14.7733
1565	i2_HQ_mixture_c169746/f14p0/2461	55.48	78.2767	20.6467	119.66	15.5633	192.173
1566	i1_LQ_mixture_c20831/f5p9/1071	53.0333	119.88	126.037	192.037	51.2433	52.0133
1567	i1_LQ_mixture_c49583/f1p0/1110	34.75	12.54	0.553333	192	0.76	111.93
1568	i0_LQ_mixture_c21731/f1p9/703	11.4367	7.79	6.09667	10.5333	1.07667	191.963
1569	i1_LQ_mixture_c52912/f1p1/1483	57.05	191.887	71.4867	92.14	83.0033	42.1833
1570	i1_HQ_mixture_c124005/f3p2/1495	37.82	191.847	70.49	8.79	41.64	1.78
1571	i0_LQ_mixture_c106809/f1p0/869	42.1467	180.977	162.76	191.73	117.273	9.96
1572	i1_HQ_mixture_c4319/f4p3/1495	0	0	0	0	191.63	0.66
1573	i2_LQ_mixture_c110204/f1p0/2407	40.9867	191.43	106.733	59.0233	123.36	23.8733
1574	i0_HQ_mixture_c19721/f2p0/570	28.91	191.047	94.4967	80.8067	84.7033	2.72
1575	i1_LQ_mixture_c69036/f1p12/1299	190.893	122.967	113.883	57.1233	74.4267	23.78
1576	i0_HQ_mixture_c104501/f2p10/946	9.77333	20.6533	18.93	190.623	14.3133	30.15
1577	i0_HQ_mixture_c26301/f5p0/518	113.687	21.5333	9.75333	190.547	8.75333	92.1433
1578	i0_HQ_mixture_c13916/f3p9/758	190.513	15.9133	21.31	59.5033	61.23	92.1267
1579	i0_HQ_mixture_c66665/f3p2/640	117.34	148.45	64.5933	94.9567	190.49	186.547
1580	i0_HQ_mixture_c35853/f2p8/537	123.823	68.7833	190.457	113.11	75.31	137.85
1581	i1_HQ_mixture_c53039/f3p1/1255	76.1533	173.847	91.5	190.34	56.2967	38.75
1582	i2_HQ_mixture_c169992/f29p4/2824	190.233	32.2767	63.5333	34.7333	31.92	34.3767
1583	i1_HQ_mixture_c1212/f4p1/1819	77.6967	14.15	2.15667	190.2	4.43	144.783
1584	i0_LQ_mixture_c81201/f1p0/517	14.46	190.183	76.53	123.483	157.173	8.33667
1585	i1_HQ_mixture_c88838/f2p21/2000	190.003	68.1767	56.5667	26.3967	15.57	38.43
1586	i0_LQ_mixture_c59740/f1p0/917	23.7067	73.1367	40.58	88.7733	149.877	189.95
1587	i1_LQ_mixture_c20264/f1p4/1923	46.5433	79.76	46.9633	189.9	47.4167	30.6567
1588	i0_LQ_mixture_c48057/f1p9/303	36.0133	89.9133	67.2533	189.897	23.3233	106.157
1589	i1_HQ_mixture_c29201/f5p13/1894	36.1533	189.89	152.473	73.6233	49.0967	8.21
1590	i1_HQ_mixture_c208805/f5p20/1038	69.6033	87.1767	46.1667	137.82	54.1967	189.823
1591	i0_LQ_mixture_c138877/f1p0/604	174.433	117.63	189.817	139.307	51.17	120.85
1592	i1_HQ_mixture_c99080/f3p31/1510	55.08	185.57	189.807	73.69	64.7367	32.5233
1593	i1_HQ_mixture_c176092/f2p2/1085	189.673	15.92	26.83	36.2833	16.8533	32.8733
1594	i0_LQ_mixture_c82794/f1p0/659	63.5	54.3733	123.49	103.403	189.523	130.45
1595	i0_HQ_mixture_c153154/f22p0/611	16.0433	6.18667	0.96	189.29	0.803333	128.91
1596	i0_HQ_mixture_c153666/f17p0/670	163.127	188.8	47.8733	4.46	49.8933	1.41667
1597	i1_LQ_mixture_c9312/f1p32/1781	82.4533	70.7433	188.777	90.3533	135.417	85.6
1598	i0_LQ_mixture_c64620/f1p54/551	2.64333	19.0767	7.03333	7.76667	188.767	24.9833
1599	i0_LQ_mixture_c29915/f1p0/326	38.87	62.0367	17.99	188.503	8.64667	162.76
1600	i0_LQ_mixture_c105039/f1p2/890	11.16	113.853	38.6333	35.56	188.473	0.536667
1601	i1_HQ_mixture_c150868/f7p2/1040	36.8833	37.63	64.8933	22.1	188.333	13.7767
1602	i1_LQ_mixture_c25285/f1p0/1728	49.8233	54.1967	26.8967	92.41	36.3367	188.22
1603	i1_HQ_mixture_c116837/f16p29/1033	114.783	149.953	112.137	188.18	99.98	123.423
1604	i0_LQ_mixture_c26153/f1p0/961	69.75	171.817	70.1733	188.1	26.97	43.48
1605	i2_HQ_mixture_c41194/f2p0/2891	56.2433	188.073	155.833	178.347	134.687	58.53
1606	i1_LQ_mixture_c158632/f7p7/1471	52.1967	145.427	98.4933	187.99	85.5333	78.7133
1607	i0_HQ_mixture_c13576/f2p0/944	97.9433	53.33	187.883	108.573	77.24	116.367
1608	i1_LQ_mixture_c94749/f1p89/1065	80.71	136.193	187.697	49.4267	65.8633	21.18
1609	i1_LQ_mixture_c121000/f1p8/1721	165.457	93.83	187.68	71.57	135.067	75.69
1610	i0_LQ_mixture_c24895/f1p11/686	80.8533	43.8767	26.53	75.73	17.8033	187.357
1611	i1_LQ_mixture_c220319/f1p5/1006	58.42	54.5467	56.61	187.317	66.9167	174.84
1612	i0_LQ_mixture_c93643/f1p11/261	50.7367	39.6433	187.14	28.97	180.723	49.6533
1613	i0_LQ_mixture_c8084/f1p0/668	187.087	49.55	84.0333	57.8033	119.007	133.63
1614	i0_HQ_mixture_c10464/f5p0/578	69.7333	3.81	187.04	12.07	99.1067	30.0433
1615	i1_LQ_mixture_c141624/f1p3/1573	88.56	52.45	40.4367	187.03	6.76333	185.9
1616	i0_HQ_mixture_c132147/f51p0/812	2.16333	0.506667	4.34	0.03	187.02	0
1617	i2_HQ_mixture_c108842/f2p0/2306	55.7833	129.107	186.997	0.746667	3.79333	29.0167
1618	i0_HQ_mixture_c130247/f17p0/819	68.0267	45.7	21.3367	167.643	10.9567	186.84
1619	i1_LQ_mixture_c96967/f2p11/1025	13.2033	10.7867	1.88667	31.37	6.62	186.797
1620	i0_LQ_mixture_c41493/f1p0/914	97.2933	2.25667	8.11333	0	186.687	0
1621	i0_LQ_mixture_c108772/f1p0/889	186.66	124.377	71.4033	3.30333	65.27	5.00667
1622	i0_HQ_mixture_c75586/f19p0/856	105.193	97.2633	141.147	72.5867	186.637	111.033
1623	i1_LQ_mixture_c192132/f1p6/1494	94.0733	128.77	173.497	86.74	186.637	82.8867
1624	i0_HQ_mixture_c154547/f14p1/909	79.86	94.8133	113.103	51.0867	186.6	109.04
1625	i0_HQ_mixture_c3032/f5p1/923	25.7367	186.5	91.6567	48.61	97.46	0.326667
1626	i0_HQ_mixture_c23802/f10p0/517	83.42	110.36	186.463	70.8233	151.357	112.007
1627	i1_LQ_mixture_c11803/f12p10/1272	151.667	29.07	115.543	186.353	121.2	136.733
1628	i1_LQ_mixture_c164512/f1p17/1192	65.7867	113.793	132.64	19.8133	186.293	24.4267
1629	i0_HQ_mixture_c11974/f2p4/972	30.8533	186.053	92.01	39.5433	23.5033	27.06
1630	i1_LQ_mixture_c152063/f3p5/1036	185.897	174.587	60.2967	7.63	56.1167	19.4333
1631	i1_HQ_mixture_c29995/f58p20/1641	25.4633	125.19	185.82	30.65	86.0633	18.9967
1632	i1_HQ_mixture_c12901/f23p6/1379	133.433	37.4333	63.17	55.8833	185.75	8.13333
1633	i0_LQ_mixture_c5604/f1p0/730	142.913	69.08	185.69	136.66	133.747	183.523
1634	i1_LQ_mixture_c142629/f1p31/1583	37.2267	185.583	95.9567	164.4	65.42	62.69
1635	i0_LQ_mixture_c151878/f1p0/308	18.7233	185.533	92.9467	177.707	20.7467	4.77333
1636	i0_LQ_mixture_c100302/f1p5/357	30.01	34.26	16.2433	185.487	4.78	133.577
1637	i0_HQ_mixture_c46590/f2p0/918	92.4967	15.38	32.6633	185.327	36.9867	82.6833
1638	i1_LQ_mixture_c204210/f1p4/1027	107.327	87.5333	185.31	75.79	106.633	127.767
1639	i0_HQ_mixture_c17985/f5p4/929	51.29	70.15	21.9367	179.03	22.78	185.287
1640	i1_LQ_mixture_c194369/f1p19/1108	180.783	13.89	22.0633	95.0233	10.73	185.19
1641	i1_LQ_mixture_c67664/f1p7/1157	185.103	66.34	73.34	77.57	38.1533	46.9467
1642	i0_LQ_mixture_c87890/f1p4/789	184.917	110.75	111.547	43.63	98.7067	80.8967
1643	i1_LQ_mixture_c83638/f1p20/1460	0.43	0.366667	0.02	0.833333	184.8	3.45
1644	i1_HQ_mixture_c130459/f2p2/1034	184.77	30.1733	141.357	65.82	82.8	72.3367
1645	i1_LQ_mixture_c31579/f6p10/1978	40.4133	184.687	173.403	69.3233	77.6833	14.94
1646	i0_HQ_mixture_c152963/f6p0/822	53.3433	144.663	143.43	77.2333	184.667	51.8167
1647	i0_HQ_mixture_c36714/f2p0/827	85.1433	42.73	184.62	80.2767	87.18	111.723
1648	i1_HQ_mixture_c209681/f20p12/1276	21.2567	38.74	22.9167	184.507	10.1967	95.9567
1649	i1_LQ_mixture_c199299/f2p1/1039	116.78	55.86	184.49	70.9067	82.59	105.013
1650	i0_LQ_mixture_c31242/f1p0/319	17.4667	59.13	15.98	184.463	20.3733	175.607
1651	i0_HQ_mixture_c157293/f2p0/243	43.9433	51.56	131.66	140.1	88.0633	184.22
1652	i0_HQ_mixture_c35690/f2p2/741	15.7933	184.177	67.54	23.4033	108.187	36.42
1653	i1_LQ_mixture_c67520/f1p3/1224	3.82333	37.1767	28.3433	184.023	85.8967	17.2833
1654	i1_HQ_mixture_c116329/f32p4/1104	53.76	115.333	183.967	50.1733	123.357	30.2767
1655	i1_HQ_mixture_c27311/f2p2/1180	183.79	89.6067	130.073	28.7733	42.4833	58.5233
1656	i1_LQ_mixture_c49788/f1p30/1805	157.33	183.66	180.633	33.66	146	79.6833
1657	i0_HQ_mixture_c2931/f6p0/622	183.593	70.5867	2.64667	84.3833	3.63333	61.9767
1658	i2_HQ_mixture_c168693/f4p0/2109	183.47	59.2467	20.8667	1.38	14.9133	3.58667
1659	i0_LQ_mixture_c45561/f1p0/606	183.463	55.7233	23.28	87.1067	130.21	84.4633
1660	i0_LQ_mixture_c74233/f1p0/255	11.8333	1.23333	13.7067	183.41	0	0
1661	i1_LQ_mixture_c29260/f1p16/1047	77.0033	60.6267	30.98	183.407	13.1433	119.203
1662	i0_LQ_mixture_c103620/f5p0/714	183.243	19.82	17.6467	6.38	25.8667	26.9333
1663	i1_HQ_mixture_c69818/f8p13/1325	35.5967	42.3	51.2133	49.52	69.3233	183.223
1664	i0_LQ_mixture_c41380/f1p0/802	45.42	183.15	67.71	22.5033	97.64	12.64
1665	i0_HQ_mixture_c156796/f2p1/267	73.7333	68.6433	98.58	132.717	141.277	183.06
1666	i0_HQ_mixture_c17473/f10p0/709	51.0467	75.95	178.193	55.4233	183.05	155.237
1667	i1_LQ_mixture_c7767/f1p14/1715	89.5	77.66	183.03	75.8533	57.3733	12.5033
1668	i0_HQ_mixture_c131326/f4p0/594	58.7767	31.1233	17.63	183	12.4333	130.87
1669	i0_LQ_mixture_c5767/f1p0/791	0	0	0.0333333	182.907	0.06	79.0967
1670	i0_LQ_mixture_c41541/f1p0/580	22.9667	182.843	83.1567	52.8867	54.9167	0.733333
1671	i0_HQ_mixture_c6524/f4p0/536	138.763	13.7067	182.733	75.27	120.937	120.383
1672	i1_LQ_mixture_c197916/f5p4/1026	95.7267	138.333	70.8133	39.4933	178.533	182.663
1673	i1_HQ_mixture_c207793/f5p21/1408	58.29	65.4833	85.8067	182.273	70.3667	117.54
1674	i0_HQ_mixture_c75398/f5p0/870	52.8	182.267	118.537	60.9733	70.4867	52.5133
1675	i2_HQ_mixture_c38929/f2p0/2426	101.813	50.7267	7.57333	122.103	6.76667	182.17
1676	i0_LQ_mixture_c75080/f33p0/957	42.0833	103.07	92.01	0.84	182.17	2.93667
1677	i1_LQ_mixture_c17161/f4p8/1953	33.09	182.17	136.477	74.5533	128.46	2.93667
1678	i0_HQ_mixture_c43141/f2p0/763	5.16667	48.3567	68.6367	13.42	182.11	2.26
1679	i1_LQ_mixture_c55268/f1p9/1490	2.71	31.0133	36.43	33.46	182.007	5.36
1680	i0_LQ_mixture_c141450/f1p1/825	60.15	181.917	172.283	55.2133	66.6867	64.6867
1681	i0_HQ_mixture_c9481/f15p0/550	124.93	101.78	181.853	121.127	164.513	147.35
1682	i0_HQ_mixture_c16180/f20p0/787	146.587	128.387	181.703	124.003	146.833	133.997
1683	i1_LQ_mixture_c68174/f1p0/1265	25.6267	44.4033	10.9	160.55	4.64	181.69
1684	i1_HQ_mixture_c96504/f14p8/1397	181.64	113.403	106.463	2.48	37.52	30.7767
1685	i0_HQ_mixture_c50216/f2p0/741	114.357	59.6433	181.64	100.957	97.2433	110.693
1686	i1_LQ_mixture_c141197/f1p15/1193	37.2933	181.51	131.977	85.3067	114.983	9.38
1687	i0_HQ_mixture_c11256/f2p10/446	45.68	38.7667	17.8333	7.98	6.2	181.443
1688	i1_LQ_mixture_c164993/f1p9/1174	43.7067	2.23667	181.37	16.5233	104.033	143.283
1689	i0_LQ_mixture_c172442/f1p0/215	129.957	76.99	181.337	66.0367	14.4567	54.1133
1690	i1_LQ_mixture_c29210/f1p3/1034	3.46333	15.71	22.63	181.24	54.1267	25.58
1691	i0_HQ_mixture_c143778/f3p0/354	0	0	0	0	181.21	0
1692	i0_LQ_mixture_c57679/f2p0/674	44.3267	39.6867	28.4833	180.957	8.45333	119.733
1693	i0_LQ_mixture_c13948/f1p0/851	42.05	24.7367	11.94	180.88	5.40333	114.483
1694	i0_HQ_mixture_c130899/f18p0/843	92.02	65.91	72.01	86.5467	180.62	109.663
1695	i0_LQ_mixture_c5110/f3p0/673	21.58	121.057	155.873	22.69	180.603	1.16
1696	i1_LQ_mixture_c142270/f1p13/1231	47.4533	85.55	38.9133	180.58	22.1033	90.67
1697	i1_LQ_mixture_c47456/f1p6/1309	54.2867	48.1833	47.48	75.0733	3.36	180.453
1698	i1_LQ_mixture_c75140/f1p26/1022	177.273	180.443	170.123	92.4133	179.373	127.247
1699	i1_HQ_mixture_c184621/f5p5/1137	57.6433	39.8567	9.6	180.41	3.99667	95.3533
1700	i0_HQ_mixture_c69166/f3p2/636	19.5867	14.38	12.41	34.64	180.11	35.3
1701	i0_LQ_mixture_c52654/f8p0/636	47.17	18.73	14.9067	180.073	8.44667	95.5567
1702	i1_HQ_mixture_c186345/f4p0/1391	34.1433	180.02	107.157	42.6667	128.923	8.73
1703	i0_HQ_mixture_c8406/f5p17/940	179.923	22.0067	48.7667	64.2933	146.71	33.6567
1704	i0_LQ_mixture_c63466/f1p0/889	100.947	150.53	167.88	63.6833	179.87	85.18
1705	i1_HQ_mixture_c33420/f5p3/1281	48.6333	55.2033	25.6767	179.76	9.19333	60.7267
1706	i0_HQ_mixture_c35105/f5p4/999	4.12	26.3933	0.2	18.3633	13.8667	179.753
1707	i0_HQ_mixture_c79083/f2p0/734	68.93	111.637	64.3533	88.9667	179.75	95.9733
1708	i0_LQ_mixture_c69007/f4p0/723	32.84	179.627	126.987	54.0933	66.01	4.77
1709	i1_HQ_mixture_c160465/f4p5/1880	56.7867	77.3767	100.973	15.9767	179.62	61.81
1710	i1_LQ_mixture_c192728/f1p8/1692	30.0133	161.1	85.37	117.64	179.55	35.76
1711	i1_LQ_mixture_c171728/f1p1/1239	35.2033	5.75333	179.533	151.48	0.346667	55.1133
1712	i1_LQ_mixture_c205021/f1p4/1070	87.43	114.73	90.4533	130.593	47.7333	179.313
1713	i0_LQ_mixture_c8422/f1p0/725	110.453	64.54	59.2633	179.3	16.14	67.85
1714	i0_HQ_mixture_c2290/f9p0/804	1.73333	19.0467	0.99	118.187	11.7733	179.267
1715	i1_HQ_mixture_c7703/f4p6/1995	19.5933	64.4933	15.56	179.213	14.3233	26.4133
1716	i1_LQ_mixture_c156335/f1p4/1042	38.98	144.757	150.59	121.043	178.957	15.7533
1717	i1_HQ_mixture_c207744/f13p16/1877	73.64	48.9967	46.8033	76.8667	33.0367	178.923
1718	i1_LQ_mixture_c19568/f1p0/1875	19.8733	22.4433	178.823	55.91	119.483	3.24
1719	i0_HQ_mixture_c24854/f3p1/861	95.67	45.9333	178.743	79.77	100.4	107.787
1720	i0_HQ_mixture_c59305/f2p0/647	67.45	35.6133	31.09	178.627	11.3367	107.22
1721	i0_LQ_mixture_c132503/f2p0/856	89.9333	80.97	88.52	159.847	96.3867	178.627
1722	i0_HQ_mixture_c129511/f16p0/670	62.1867	30.8667	18.89	178.507	8.04	93.3067
1723	i0_HQ_mixture_c46023/f2p0/753	123.83	143.137	130.953	142.267	92.2367	178.3
1724	i0_HQ_mixture_c18139/f2p15/673	90.33	45.8133	178.29	81.9167	72.8633	94.8033
1725	i0_LQ_mixture_c151125/f1p0/348	58.1167	45.8	45.92	58.19	81.97	178.23
1726	i0_HQ_mixture_c133025/f3p0/742	97.93	16.83	178.19	53.66	142.557	90.1933
1727	i2_LQ_mixture_c85689/f1p0/2793	105.053	61.04	178.16	17.12	88.9633	8.92667
1728	i0_HQ_mixture_c81813/f2p0/716	121.927	67.23	178.113	127.647	110.487	160.84
1729	i1_HQ_mixture_c1141/f31p14/1886	121.75	127.077	177.933	101.777	144.887	119.017
1730	i0_HQ_mixture_c119753/f4p0/693	50.69	29.6567	17.29	177.907	6.46667	93.6567
1731	i0_LQ_mixture_c172008/f1p2/225	14.0567	177.773	111.07	59.8833	57.5133	2.76333
1732	i1_HQ_mixture_c199178/f2p2/1066	54.8133	40.6833	24.2633	177.637	7.54	165.43
1733	i0_LQ_mixture_c174203/f1p0/232	8.78333	23.9433	31.7633	49.5	101.13	177.567
1734	i2_LQ_mixture_c39759/f1p0/2105	25.2133	177.523	55.0133	36.9467	96.5433	7.50667
1735	i0_LQ_mixture_c9476/f1p16/841	62.0833	116.637	101.93	10.3567	177.423	81.79
1736	i0_LQ_mixture_c81015/f1p0/883	81.8767	2.58667	177.34	6.77	0.383333	0.503333
1737	i0_HQ_mixture_c114229/f2p0/613	177.34	34.85	29.1133	163.73	55.55	175.49
1738	i0_LQ_mixture_c39338/f1p18/934	29.07	19.13	39.6433	4.87	177.327	27.63
1739	i0_LQ_mixture_c45321/f1p5/940	19.4067	32.3633	10.55	150.357	1.78	177.283
1740	i1_LQ_mixture_c166301/f1p2/1627	153.167	177.127	40.96	168.34	0.213333	30.5233
1741	i1_LQ_mixture_c191315/f1p23/1234	23.1567	98.9933	53.3467	49.3133	177.117	17.7367
1742	i0_HQ_mixture_c88397/f2p6/488	55.91	152.403	133.993	71.28	177.05	11.2033
1743	i0_LQ_mixture_c116759/f1p0/612	13.66	11.26	7.04	177.04	0.68	42.9133
1744	i1_HQ_mixture_c208424/f3p6/1563	55.38	42.7967	25.1267	177.003	22.8267	123.527
1745	i0_HQ_mixture_c56819/f2p0/825	135.37	109.527	172.143	148.107	109.807	176.767
1746	i1_LQ_mixture_c102397/f1p4/1306	67.1967	36.7867	176.68	19.7233	163.493	28.6933
1747	i0_HQ_mixture_c8536/f3p7/971	124.393	87.9767	31.8333	22.58	176.64	73.86
1748	i1_HQ_mixture_c159932/f37p7/1615	176.543	59.6033	8.88333	141.703	5.36333	143.077
1749	i1_LQ_mixture_c50740/f1p6/1092	18.8633	72.0433	19.5667	176.377	10.71	37.54
1750	i0_LQ_mixture_c27693/f1p0/637	172.613	176.29	145.577	122.837	159.67	94.5233
1751	i0_HQ_mixture_c19239/f2p0/629	54.65	80.0567	55.46	176.273	83.8133	162.32
1752	i0_HQ_mixture_c11326/f11p3/708	126.84	91.5	120.25	136.57	75.94	176.27
1753	i1_LQ_mixture_c124134/f1p9/1717	13.7267	26.2567	2.24667	175.733	0.996667	97.1
1754	i0_HQ_mixture_c16121/f5p0/655	113.65	47.4667	175.697	82.2067	69.9967	96.13
1755	i0_LQ_mixture_c10505/f1p1/799	75.5433	175.63	79.03	37.6033	8.08667	78.8767
1756	i0_HQ_mixture_c92503/f3p13/357	8.11333	7.56333	4.13333	74.0967	175.543	64.5633
1757	i1_LQ_mixture_c119263/f1p225/1402	161.483	103.637	109.967	29.8333	175.383	111.813
1758	i1_LQ_mixture_c170306/f1p2/1690	4.37667	5.99667	4.70333	14.3	8.00333	175.197
1759	i0_HQ_mixture_c5094/f10p0/565	134.04	38.6767	59.62	175.067	29.05	37.93
1760	i0_HQ_mixture_c44880/f5p0/612	125.003	94.15	175.043	103.88	103.523	142.483
1761	i0_HQ_mixture_c24512/f2p0/880	18.1833	174.963	58.5967	23.7567	61.9633	0.146667
1762	i0_HQ_mixture_c4118/f5p0/961	45.1633	174.953	138.57	83.2767	170.397	26.0067
1763	i1_HQ_mixture_c6360/f15p18/1859	174.917	85.69	109.58	130.753	74.6367	93.2667
1764	i1_LQ_mixture_c112009/f1p37/1038	94.26	126.693	78.76	45.53	174.807	1.59333
1765	i0_LQ_mixture_c172447/f1p1/204	33.72	27.6	45.1233	107.29	34.8333	174.74
1766	i1_LQ_mixture_c195206/f1p4/1912	63.3	100.913	70.1567	31.6733	174.657	51.64
1767	i1_LQ_mixture_c165249/f1p4/1793	131.16	167.07	174.607	43.4	150.53	37.63
1768	i0_HQ_mixture_c153065/f22p0/664	94.5	96.9133	119.697	115.18	174.507	137.823
1769	i0_HQ_mixture_c130422/f8p0/504	117.527	84.9967	136.85	73.2133	122.643	174.43
1770	i1_LQ_mixture_c64213/f1p2/1161	81.1567	56.4167	110.21	2.11	38.3167	174.42
1771	i1_LQ_mixture_c13913/f1p3/1398	174.407	171.48	162.267	103.167	162.297	112.107
1772	i0_LQ_mixture_c56944/f1p0/916	87.48	50.8267	35.6933	174.387	8.7	55.5633
1773	i1_HQ_mixture_c57064/f2p9/1058	77.5967	113.52	174.347	65.84	174.373	134.77
1774	i0_LQ_mixture_c139920/f1p0/817	174.37	92.9367	102.58	119.7	51.98	173.41
1775	i2_HQ_mixture_c17309/f6p4/2700	147.557	135.527	115.733	46.98	128.943	174.353
1776	i0_HQ_mixture_c152927/f15p0/815	64.0567	73.0533	20.88	174.167	4.94667	86.21
1777	i1_LQ_mixture_c166681/f1p4/1159	174.167	144.38	71.4833	8.04333	77.9967	21.2833
1778	i1_LQ_mixture_c83536/f1p10/1604	48.4867	116.55	174.16	28.3167	83.94	10.69
1779	i0_HQ_mixture_c92567/f3p0/366	62.0367	17.19	6.98	174.083	1.94667	61.2933
1780	i0_LQ_mixture_c110754/f1p7/737	0	0.0333333	0.313333	0	174.06	0
1781	i0_LQ_mixture_c108226/f1p0/972	142.337	143.023	158.003	174.043	116.44	126.163
1782	i0_HQ_mixture_c25519/f4p0/981	46.7267	173.967	116.823	73.7733	77.96	9.05667
1783	i0_LQ_mixture_c25279/f1p8/614	111.263	133.42	173.87	143.067	138.107	100.69
1784	i0_LQ_mixture_c4704/f2p0/956	160.193	51.3667	52.53	173.683	38.8067	53.4067
1785	i0_HQ_mixture_c104714/f2p0/506	29.01	113.413	121.1	173.617	48.6967	20.65
1786	i0_HQ_mixture_c18267/f7p6/743	132.27	97.4967	173.493	111.873	103.157	170.65
1787	i1_HQ_mixture_c165773/f3p9/1543	173.483	33.7133	39.6	0.723333	15.6533	12.2933
1788	i0_HQ_mixture_c13299/f6p6/639	63.1833	173.4	44.8933	11.4	130.23	1.47667
1789	i2_LQ_mixture_c36460/f1p3/2188	33.4033	173.38	94.5867	170.97	62.9633	5.28333
1790	i0_HQ_mixture_c16221/f25p0/903	60.81	36.2567	26.34	173.143	7.84667	116.627
1791	i0_HQ_mixture_c8797/f3p0/680	9.50667	23.0133	19.8567	17.9967	82.8867	173.137
1792	i1_LQ_mixture_c93545/f1p1/1053	38.1433	173.113	100.737	82.6767	131.69	16.74
1793	i0_HQ_mixture_c146618/f4p0/533	134.943	95.79	161.59	166.803	172.987	165.417
1794	i0_LQ_mixture_c24502/f1p1/627	1.78667	0.41	0	172.8	0	28.19
1795	i2_LQ_mixture_c92246/f1p0/2210	25.38	172.76	135.327	24.61	66.3633	5.18
1796	i0_LQ_mixture_c137527/f2p4/768	4.41667	1.88	3.29667	0	172.69	0.116667
1797	i1_LQ_mixture_c5184/f1p16/1506	172.54	125.653	156.697	44.0367	142.843	84.39
1798	i1_LQ_mixture_c192833/f1p4/1576	115.347	48.8533	172.457	85.7567	66.2533	103.76
1799	i0_LQ_mixture_c111665/f1p4/954	36.2233	172.42	103.023	92.7433	45.3233	5.26
1800	i0_HQ_mixture_c155322/f15p0/757	170.28	39.05	5.15333	164.467	4.87667	172.343
1801	i0_LQ_mixture_c20486/f1p2/740	107.22	31.71	172.343	65.03	102.24	137.03
1802	i0_HQ_mixture_c2481/f9p0/774	146.207	71.43	171.837	100.533	94.5367	141.293
1803	i1_HQ_mixture_c207526/f10p2/1425	67.5933	85.3233	133.88	46.66	171.667	10.8267
1804	i0_HQ_mixture_c10976/f3p7/738	49.3833	54.35	112.403	71.1	171.62	87.3967
1805	i1_HQ_mixture_c64239/f4p4/1177	46.0967	29.4967	18.8967	171.543	6.75	110.64
1806	i0_LQ_mixture_c113110/f1p0/766	53.1767	121.443	106.933	171.47	93.76	14.44
1807	i1_HQ_mixture_c206039/f4p2/1274	84.4633	43.2467	109.443	15.39	171.367	27.23
1808	i0_LQ_mixture_c173909/f1p0/225	32.9867	126.217	159.537	171.237	136.79	167.297
1809	i0_HQ_mixture_c19885/f2p0/632	19.1933	34.76	0.83	171.143	0.0633333	93.12
1810	i0_LQ_mixture_c19765/f1p2/824	105.223	54.32	170.983	85.9567	88.43	118.41
1811	i0_HQ_mixture_c2382/f3p0/668	48.9833	161.267	170.863	148.37	137.813	36.23
1812	i1_LQ_mixture_c21997/f1p1/1145	16.9267	38.8867	42.4233	170.853	110.003	8.87
1813	i1_LQ_mixture_c43459/f1p10/1022	68.1933	82.2933	112.56	127.637	170.833	167.22
1814	i0_HQ_mixture_c154537/f6p0/687	83.9067	71.8433	74.2867	112.223	76.7367	170.78
1815	i0_LQ_mixture_c114031/f1p0/757	7.10333	33.92	52.7133	45.12	170.733	5.61333
1816	i0_HQ_mixture_c75276/f16p0/738	168.627	119.667	136.06	65.5667	170.677	94.59
1817	i0_LQ_mixture_c66368/f1p1/805	71.6033	74.59	128.49	92.93	170.653	134.32
1818	i0_HQ_mixture_c11040/f2p11/557	12.2767	14.6967	19.63	19.17	170.54	22.29
1819	i1_HQ_mixture_c104933/f2p4/1383	47.3933	37.9567	37.42	72.03	17.9133	170.507
1820	i1_HQ_mixture_c34615/f2p5/1696	40.1867	62.4567	48.22	170.493	30.0533	117.703
1821	i0_LQ_mixture_c86159/f1p3/933	170.493	20.5133	11.5567	104.107	12.29	53.8567
1822	i1_LQ_mixture_c71331/f1p8/1417	63.0233	30.27	3.89	170.47	2.73667	115.567
1823	i0_LQ_mixture_c6238/f1p11/723	46.8167	41.1933	27.52	170.43	32.1933	92.43
1824	i0_LQ_mixture_c46159/f5p0/832	170.33	159.907	31.1133	17.9467	108.293	99.66
1825	i1_LQ_mixture_c104186/f1p13/1336	32.9133	83.7033	106.607	120.503	70.6333	170.31
1826	i1_HQ_mixture_c198285/f4p3/1054	92.6167	61.8033	170.303	73.9	91.2867	100.98
1827	i1_HQ_mixture_c186068/f23p5/1163	88.65	89.41	145.92	50.4667	170.3	95.6867
1828	i1_LQ_mixture_c125832/f1p8/1595	170.23	15.62	63.88	89.2167	85.6133	39.5033
1829	i1_HQ_mixture_c40473/f2p5/1560	40.9633	33.04	18.5967	126.823	2.50333	170.213
1830	i0_HQ_mixture_c155426/f11p0/471	156.587	170.17	28.84	117.94	4.92667	108.433
1831	i1_HQ_mixture_c10609/f6p1/1364	41.2767	125.137	170.17	46.8933	34.1567	9.37333
1832	i0_HQ_mixture_c13540/f3p5/487	0.623333	0.82	1.12667	0.533333	170.117	0.546667
1833	i1_HQ_mixture_c3698/f9p1/1441	12.5767	4.08667	18.77	4.86333	85.0233	169.743
1834	i1_LQ_mixture_c188104/f1p1/1135	48.1433	7.51667	169.713	119.11	0.59	60.7167
1835	i1_HQ_mixture_c207858/f13p19/1924	169.697	55.0267	63.8967	50.2333	48.0833	36.43
1836	i1_HQ_mixture_c184488/f60p13/1056	169.697	120.227	126.277	104.913	62.79	141.687
1837	i1_HQ_mixture_c136409/f19p16/1796	65.6733	26.0033	6.97667	120.433	4.83333	169.69
1838	i0_HQ_mixture_c323/f24p0/575	119.87	145.78	169.653	47.7	128.807	150.53
1839	i2_LQ_mixture_c78627/f1p0/2047	35.44	72.6267	169.643	23.4633	122.13	9.61
1840	i0_LQ_mixture_c46093/f1p0/429	22.19	32.98	14.1733	169.457	5.82333	110.977
1841	i0_HQ_mixture_c69330/f4p0/654	14.61	6.69	9.76333	3.62	0.67	169.423
1842	i0_LQ_mixture_c24016/f1p0/701	169.363	149.89	78.6967	8.37667	68.7	11.0333
1843	i0_HQ_mixture_c4436/f9p0/682	67.37	50.1133	13.2533	108.253	19.6833	169.06
1844	i0_LQ_mixture_c99488/f1p0/327	40.33	36.56	8.04333	127.087	6.68	169.033
1845	i1_LQ_mixture_c100020/f1p6/1137	65.8533	66.34	52.3867	168.933	49.5367	128.06
1846	i0_HQ_mixture_c10861/f4p0/791	66.3567	18.8033	18.0667	124.57	4.67333	168.723
1847	i1_HQ_mixture_c2779/f10p3/1309	14.66	89.06	80.4533	88.23	168.663	28.5
1848	i1_LQ_mixture_c29476/f1p14/1030	25.3967	35.9967	11.0233	156.263	2.23	168.603
1849	i2_HQ_mixture_c156706/f5p0/2653	131.853	120.47	92.6167	39.07	168.597	102.7
1850	i1_LQ_mixture_c145412/f1p1/1320	27.8133	138.207	168.533	51.9833	143.81	13.41
1851	i1_HQ_mixture_c182869/f3p5/1506	111.81	155.703	168.513	51.2	152.977	62.0167
1852	i0_HQ_mixture_c55754/f2p10/973	24.1167	20.1533	16.5733	168.447	3.91667	97.42
1853	i1_LQ_mixture_c220405/f1p3/1009	45.0267	168.357	48.7833	32.5567	57.4967	10.0967
1854	i0_LQ_mixture_c157600/f1p0/742	101.967	155.78	163.33	168.27	137.56	163.907
1855	i0_LQ_mixture_c58025/f1p0/420	13.95	83.4033	48.9733	1.36	168.263	4.04667
1856	i2_LQ_mixture_c59076/f1p0/2073	54.8733	168.197	161.397	111.38	109.403	20.5667
1857	i0_LQ_mixture_c137167/f1p0/547	71.2033	92.1833	134.117	89.3033	168.103	115.427
1858	i1_LQ_mixture_c86129/f1p14/1906	72.0233	32.7433	79.5733	168.07	56.1433	25.34
1859	i0_LQ_mixture_c100065/f1p2/306	31.96	67.7933	58.5	160.133	37.9433	167.94
1860	i0_HQ_mixture_c153661/f36p0/831	102.35	72.3633	167.89	70.3233	125.323	118.503
1861	i0_LQ_mixture_c87249/f1p0/538	74.29	22.52	22.0133	167.88	4.81	130.677
1862	i0_LQ_mixture_c89972/f1p0/755	11.3233	15.0367	0.136667	167.817	0.18	117.207
1863	i1_LQ_mixture_c25258/f1p22/1433	43.82	46.4533	30.3367	167.807	14.9633	125.853
1864	i1_LQ_mixture_c86781/f1p22/1192	142.757	55.94	167.637	66.2233	66.99	74.3
1865	i0_HQ_mixture_c20931/f2p25/614	122.857	18.2233	167.603	88.54	118.757	115.257
1866	i0_HQ_mixture_c100845/f5p0/916	164.213	116.393	167.57	92.8833	99.4433	153.577
1867	i0_LQ_mixture_c14132/f1p0/389	55.3633	105.09	72.5767	95.9567	61.7633	167.533
1868	i0_LQ_mixture_c75363/f13p1/473	80.9267	42.2433	167.523	74.95	110.877	120.7
1869	i0_LQ_mixture_c116476/f1p6/827	167.493	124.1	125.41	123.933	132.737	109.247
1870	i0_HQ_mixture_c35397/f2p1/763	41.17	69.8833	46.4567	167.44	22.94	129.537
1871	i2_HQ_mixture_c31977/f13p5/2561	149.42	151.353	167.42	12.4633	141.37	29.86
1872	i0_LQ_mixture_c37047/f1p0/750	25.0367	156.993	167.317	61.0967	163.7	9.18667
1873	i0_LQ_mixture_c123033/f1p13/322	10.1633	49.4067	24.9067	167.313	34.9367	81.9633
1874	i0_HQ_mixture_c12053/f4p49/916	37.4333	114.77	77.35	85.68	167.307	30.9367
1875	i1_LQ_mixture_c25442/f1p5/1313	56.7967	48.25	13.2567	135.29	12.0533	167.283
1876	i0_HQ_mixture_c104741/f3p0/538	142.1	121.273	164.84	136.78	139.453	167.253
1877	i0_HQ_mixture_c7770/f15p0/765	137.603	92.25	161.333	102.1	144.527	167.083
1878	i1_LQ_mixture_c164077/f1p12/1355	60.6267	112.38	119.003	167.033	137.76	59.0267
1879	i0_HQ_mixture_c56932/f3p0/993	54.37	11.39	2.76333	166.99	3.45	150.32
1880	i1_LQ_mixture_c68660/f1p6/1264	27.0967	23.9967	7.41667	166.977	2.57	79.6133
1881	i0_HQ_mixture_c37815/f2p0/644	22.5467	89.3833	94.8967	110.337	166.94	0.91
1882	i0_LQ_mixture_c81170/f1p0/912	166.897	86.5167	73.42	26.84	48.65	58.7867
1883	i0_LQ_mixture_c85655/f1p0/614	103.417	55.11	166.89	68.9733	90.4333	110.547
1884	i1_LQ_mixture_c28556/f1p27/1049	166.827	110.787	106.207	47.5433	76.9433	70.33
1885	i1_LQ_mixture_c9950/f1p45/1826	59.4667	166.817	159.57	55.7333	126.887	80.89
1886	i0_HQ_mixture_c16388/f13p0/479	166.783	60.82	72.1367	27.8233	55.48	57.12
1887	i1_LQ_mixture_c68891/f1p0/1127	50.9467	21.24	3.36667	166.633	3.11333	68.42
1888	i0_HQ_mixture_c27929/f2p0/843	132.52	115.25	120.767	115.923	60.2633	166.573
1889	i1_LQ_mixture_c214229/f1p35/1468	37.9433	67.7933	12.7867	119.893	10.5167	166.303
1890	i1_LQ_mixture_c116336/f11p6/1100	17.06	20.26	61.0867	11.42	166.217	25.1133
1891	i0_HQ_mixture_c7869/f2p0/558	122.143	96.9367	165.9	115.397	146.577	127.94
1892	i0_LQ_mixture_c12135/f1p0/885	100.387	135.563	69.4633	130.953	103.513	165.803
1893	i0_LQ_mixture_c32067/f1p14/250	121.163	65.7967	79.3967	128.203	165.717	156.17
1894	i0_HQ_mixture_c729/f35p0/827	165.633	53.8467	54.14	100.76	27.49	87.2433
1895	i0_HQ_mixture_c50139/f6p0/457	119.023	82.51	151.83	116.007	145.137	165.6
1896	i1_HQ_mixture_c206910/f11p9/1413	39.4433	21.7367	3.49667	165.59	2.36	110.27
1897	i1_LQ_mixture_c220346/f1p0/1009	63	165.5	75.7567	37.4333	35.9433	53.99
1898	i0_LQ_mixture_c176720/f1p0/207	165.49	48.09	116.643	59.0367	55.09	68.6933
1899	i0_LQ_mixture_c71818/f1p0/273	8.41333	1.61	1.55667	165.467	0.803333	5.82333
1900	i2_HQ_mixture_c113590/f2p0/2035	33.46	165.357	86.2433	53.7467	61.96	5.47333
1901	i1_LQ_mixture_c222214/f1p6/1011	104.3	124.453	165.307	110.243	147.053	110.71
1902	i1_LQ_mixture_c18623/f5p3/1208	25.1367	107.587	120.917	98.9633	165.25	18.9467
1903	i0_HQ_mixture_c11862/f11p7/677	160.537	81.59	66.95	165.177	100.627	56.7233
1904	i1_LQ_mixture_c180755/f1p1/1039	149.297	41.4867	14.32	165.173	7.76667	111.703
1905	i2_HQ_mixture_c17100/f9p5/2852	165.133	107.247	84.8033	32.69	103.553	67.82
1906	i1_HQ_mixture_c136463/f2p13/1221	53.2133	132.843	95.2467	165.113	63.2867	91.9267
1907	i2_HQ_mixture_c139666/f13p0/2905	165.047	96.06	151.857	132.023	93.1333	58.79
1908	i0_LQ_mixture_c37354/f1p0/731	108.117	106.907	163.26	106.33	165.007	139.187
1909	i0_HQ_mixture_c76256/f4p0/869	117.777	119.573	93.3767	103.953	89.8533	165
1910	i1_LQ_mixture_c134146/f1p0/1017	50.9467	164.917	114.993	30.8533	41.79	23.86
1911	i1_LQ_mixture_c38306/f1p11/1523	164.75	58.13	114.353	18.9467	71.98	54.3933
1912	i0_HQ_mixture_c9260/f6p2/676	0.523333	3.57667	10.67	4.41667	164.65	14.15
1913	i2_HQ_mixture_c102281/f3p0/2460	164.577	72.2333	63.66	130.12	93.4067	102.79
1914	i0_LQ_mixture_c87331/f1p0/782	164.55	79.7133	99.9633	42.2567	74.6067	28.65
1915	i1_LQ_mixture_c174045/f9p14/1049	124.253	83.0767	123.47	53.0967	164.477	56.6433
1916	i1_HQ_mixture_c8798/f10p1/1250	40.7767	29.3833	13.6233	164.453	4.24333	139.337
1917	i0_HQ_mixture_c35617/f5p0/818	93.79	65.2967	164.283	134.403	90.85	150.627
1918	i0_LQ_mixture_c110072/f1p0/529	164.257	138.447	67.8067	2.88	33.46	5.2
1919	i1_LQ_mixture_c40959/f2p2/1335	38.51	164.173	127.487	28.0967	61.9767	1.87667
1920	i2_LQ_mixture_c110699/f1p0/2294	26.6933	13.86	1.81667	164.083	0.366667	16.74
1921	i0_HQ_mixture_c153936/f11p0/614	71.1033	6.07667	164.08	15.56	100.527	53.7567
1922	i0_LQ_mixture_c62071/f1p0/551	164.077	112.62	47.5833	1.18333	58.0767	1.7
1923	i1_HQ_mixture_c207639/f19p7/1283	164.053	52.0133	57.6833	43.8467	36.4767	33.0967
1924	i0_LQ_mixture_c82839/f1p0/413	8.36667	14.0367	19.4333	5.78667	164	3.71667
1925	i1_LQ_mixture_c215184/f1p3/1129	0	0.366667	0.126667	0.136667	163.983	0.0866667
1926	i0_HQ_mixture_c61372/f2p0/743	139.373	77.0633	105.79	153.007	77.5867	163.95
1927	i1_HQ_mixture_c151920/f4p13/1682	115.143	73.5733	163.857	26.7433	71.11	27.5233
1928	i1_LQ_mixture_c11807/f1p2/1397	0	0	0	0	163.69	0.276667
1929	i1_HQ_mixture_c183051/f4p182/2177	28	42.2067	34.67	163.597	19.1633	105.957
1930	i2_LQ_mixture_c88367/f1p0/2112	84.6533	20.37	5.23333	163.577	7.48	94.7767
1931	i0_LQ_mixture_c4844/f1p4/929	0.0666667	37.6067	0	0.06	163.53	0.0866667
1932	i1_LQ_mixture_c88623/f1p0/1111	18.8633	6.51667	2.94667	163.393	1.21	71.6333
1933	i0_LQ_mixture_c83438/f1p0/939	48.52	16.1233	9.77333	163.377	2.93333	124.35
1934	i0_HQ_mixture_c35491/f3p0/984	1.74	2.58667	0.463333	163.24	0	45.4467
1935	i1_HQ_mixture_c127953/f3p8/1230	163.193	47.08	80.3067	60.84	33.2433	37.9967
1936	i1_LQ_mixture_c193673/f1p33/1542	62.4133	138.42	109.617	163.07	119.84	17.6267
1937	i0_LQ_mixture_c86482/f1p0/751	29.1467	10.7467	2.34667	162.907	0.603333	89.87
1938	i2_HQ_mixture_c40556/f8p4/2434	51.5233	142.793	162.793	45.2667	74.8567	9.76
1939	i0_LQ_mixture_c110829/f1p0/842	47.8933	89.06	82.7033	162.74	78.3467	55.1933
1940	i1_HQ_mixture_c199064/f2p37/1098	101.097	151.7	162.67	125.273	13.74	12.78
1941	i0_HQ_mixture_c18125/f2p0/951	59.34	162.47	111.037	135.79	111.003	99.5333
1942	i1_LQ_mixture_c169752/f1p10/1299	30.8567	16.4267	37.6533	162.377	26.2967	21.91
1943	i0_HQ_mixture_c104078/f3p9/863	162.343	44.9733	32	99.7433	15.1933	61.4
1944	i0_HQ_mixture_c153333/f4p0/761	76.2233	56.58	56.5367	82.5867	162.273	83.91
1945	i0_HQ_mixture_c153008/f2p0/312	44.21	2.41667	162.257	11.6533	68.27	32.7033
1946	i0_HQ_mixture_c41898/f5p0/647	162.257	87.7233	78.07	138.347	51.8367	116.81
1947	i1_HQ_mixture_c27108/f6p1/1443	62.5867	50.55	24.83	161.897	14.0467	86.8833
1948	i0_HQ_mixture_c154361/f10p0/764	161.893	102.9	55.7533	6.11333	53.6133	7.77667
1949	i1_HQ_mixture_c35495/f2p12/1959	25.81	102.523	161.853	21.7633	55.4567	1.43333
1950	i0_LQ_mixture_c139199/f1p1/896	150.813	161.753	127.66	16.4233	117.143	60.7967
1951	i0_HQ_mixture_c33411/f6p17/591	87.1967	44.85	161.6	91.6067	65.1633	121.423
1952	i2_HQ_mixture_c58266/f3p0/2049	33.81	161.54	133.99	46.8133	83.27	2.95667
1953	i2_HQ_mixture_c9103/f3p0/2514	52.23	14.1467	22.04	59.0367	14.3867	161.513
1954	i0_HQ_mixture_c142845/f3p5/625	42.5067	49.7467	95.0433	53.02	161.343	76.6233
1955	i0_HQ_mixture_c15740/f11p0/470	77.89	40.1767	11.8333	42.82	1.67	161.303
1956	i1_HQ_mixture_c208418/f5p4/1760	59.38	56.8867	73.12	50.37	161.223	59.2267
1957	i1_LQ_mixture_c14695/f1p3/1115	61.14	161.187	110.603	79.7633	64.7967	18.3667
1958	i1_HQ_mixture_c2362/f18p5/1495	149.72	161.027	14.9633	98.5767	0.84	37.2567
1959	i1_HQ_mixture_c1698/f15p2/1243	160.933	107.59	42.8533	4.28333	57.6467	18.0333
1960	i2_HQ_mixture_c137538/f49p0/2296	36.7233	102.95	146.45	41.0667	160.93	14.6333
1961	i1_LQ_mixture_c192190/f1p34/1243	127.413	128.34	157.593	93.9333	82.0667	160.893
1962	i0_HQ_mixture_c720/f20p0/703	67.6433	4.38667	160.88	11.83	87.8467	35.17
1963	i1_HQ_mixture_c163420/f2p0/1132	15.23	127.883	160.797	68.0467	76.2533	1.37
1964	i1_HQ_mixture_c207145/f224p31/1299	59.7367	24.5467	27.3867	58.2133	160.79	34.6567
1965	i0_LQ_mixture_c124015/f1p0/245	92.1467	98.4967	112.603	160.7	72.9867	93.3167
1966	i1_LQ_mixture_c67667/f1p2/1313	39.8333	160.533	64.8667	79.2767	61.0333	12.44
1967	i1_HQ_mixture_c137075/f5p4/1048	68.96	131.227	55.76	160.48	76.7833	137.19
1968	i0_HQ_mixture_c3959/f6p41/980	32.54	160.42	100.897	91.15	78.0833	6.66667
1969	i1_LQ_mixture_c65964/f1p2/1984	28.88	34.1133	9.92333	160.267	4.23667	140.497
1970	i1_HQ_mixture_c139233/f17p0/1939	140.07	111.187	99.4867	105.53	107.76	160.07
1971	i2_HQ_mixture_c169188/f3p2/2158	44.9033	101.757	159.987	3.71667	5.90333	12.0733
1972	i0_LQ_mixture_c62753/f1p0/828	113.357	135.177	153.897	44.4967	159.973	66.77
1973	i0_HQ_mixture_c7838/f8p1/887	98.8667	54.6833	159.937	71.1767	36.2533	69.8433
1974	i0_LQ_mixture_c60455/f1p0/986	28.23	134.14	96.8333	159.923	71.28	75.45
1975	i1_HQ_mixture_c34434/f2p3/1889	159.867	65.13	22.6867	4.66	10.6467	17.9533
1976	i1_LQ_mixture_c7725/f4p0/1677	43.44	35.27	10.7567	159.837	56.7533	55.6933
1977	i1_LQ_mixture_c40037/f1p2/1204	46.34	80.12	88.31	91.6	159.83	68.0733
1978	i1_HQ_mixture_c214460/f2p0/1226	24.8067	118.113	99.0633	31.1033	159.793	0.35
1979	i0_LQ_mixture_c995/f26p0/887	96.6733	104.28	110.85	94.14	142.97	159.757
1980	i0_LQ_mixture_c6222/f1p7/738	152.23	81.5633	153.583	159.753	52.13	7.04
1981	i1_LQ_mixture_c165728/f1p0/1401	25.6067	124.923	159.673	143.227	69.7933	1.02
1982	i1_HQ_mixture_c31062/f5p1/1241	146.93	159.46	142.617	31.4367	88.9167	121.937
1983	i1_HQ_mixture_c37097/f4p4/1143	64.9367	59.6967	108.16	114.65	64.3833	159.457
1984	i0_HQ_mixture_c76290/f17p0/597	91.3933	47.7	159.393	94.0567	64.9867	124.117
1985	i0_HQ_mixture_c142190/f2p0/734	104.323	123.267	96.36	84.0133	77.85	159.35
1986	i0_HQ_mixture_c75115/f14p0/580	80.9367	51.9533	45.7233	159.13	18.9567	118.8
1987	i1_LQ_mixture_c48088/f1p15/1522	64.9533	159.093	61.1667	62.89	21.9967	61.5367
1988	i1_LQ_mixture_c143857/f1p9/1578	159.03	23.7533	30.9633	0.346667	11.08	8.31
1989	i0_HQ_mixture_c22219/f2p1/654	27.19	2.56333	17.51	1.32333	158.903	2.21333
1990	i1_LQ_mixture_c172104/f1p26/1714	0	0.903333	1.60333	158.843	1.43	71.0233
1991	i0_HQ_mixture_c20559/f3p5/894	48.9533	158.713	99.4433	61.7833	38.29	7.11
1992	i1_HQ_mixture_c159456/f19p4/1104	158.703	131.303	150.007	126.307	36.8267	6.93
1993	i0_HQ_mixture_c153894/f5p0/414	86.4033	79.5	158.593	92.45	104.023	152.33
1994	i1_HQ_mixture_c159818/f7p17/1112	103.363	72.2167	158.503	23.7633	43.08	57.72
1995	i0_LQ_mixture_c81254/f1p8/687	28.33	66.98	158.457	38.4767	42.9867	2.69333
1996	i0_LQ_mixture_c79667/f1p0/741	110.273	85.15	57.7133	158.347	13.52	123.42
1997	i0_HQ_mixture_c11787/f12p0/778	64.6467	158.297	95.37	71.6267	114.33	110.777
[truncated: 69,656 more rows]
