# Supplementary material for: Organ-Specific Transcriptome Analysis Identifies Candidate Genes Involved in the Stem Specialization of Bermudagrass (Cynodon dactylon L.)
Source: Front Genet. 2021 Jun 23;12:678673. doi: 10.3389/fgene.2021.678673 (PMC8260954; doi:10.3389/fgene.2021.678673)
Supplement: Supplementary Table 5 — Expression profiles of the unigenes previously used as reference genes in RT-qPCR. [file Table_5.XLSX]

## Sheet: Table S5
Table S5. Expression profiles of the unigenes previously used as reference genes in RT-qPCR
Gene Name	NCBI accession No.	Gene ID in this study	Average RPKM in different organs						Max RPKM	Min RPKM	Min/Max	C.V.
			Shoot	Stolon	Rhizome	Leaf	Root	Inflorescence
ACT	ES295104	i1_HQ_mixture_c66834/f3p7/1585	51.8833	37.5833	175.7	25.58	237.81	89.09	237.81	25.58	0.107565	0.758074
EF-1a	ES296122	i1_HQ_mixture_c209342/f14p13/1687	155.33	97.44	205.943	96.2567	115.487	167.807	205.943	96.2567	0.467394	0.287526
TUB	ES302563	i1_LQ_mixture_c38148/f1p25/1713	4.57333	35.3833	95.9467	18.5467	20.0867	30.1233	95.9467	4.57333	0.0476654	0.859122
PP2A	ES306101	i1_LQ_mixture_c63885/f1p6/1427	48.3933	40.05	65.5733	33.7067	52.1067	43.7033	65.5733	33.7067	0.51403	0.213105
TIP41	ES303032	i1_HQ_mixture_c198349/f5p0/1109	10.34	9.13333	10.7933	9.94333	8.16333	15.15	15.15	8.16333	0.538834	0.208819
CACS	ES306283	i1_HQ_mixture_c16861/f29p5/1934	26.6067	20.2667	30.5	16.2067	25.4733	20.6	30.5	16.2067	0.531366	0.203265
UPL7	ES295712	i8_LQ_mixture_c37/f1p0/8924	0.04	0.02	0.00666667	0.0166667	0.0333333	0.0266667	0.04	0.00666667	0.166667	0.458676
GAPDH	ES302571	i1_HQ_mixture_c103546/f2p6/1427	111.197	365.693	487.22	58.7233	337.993	96.06	487.22	58.7233	0.120527	0.665432
PIP2	ES304779	i1_LQ_mixture_c144103/f1p25/1962	22.3133	7.77333	8.87667	11.4567	77.4433	5.23	77.4433	5.23	0.0675333	1.1406
