# Supplementary material for: Organ-Specific Transcriptome Analysis Identifies Candidate Genes Involved in the Stem Specialization of Bermudagrass (Cynodon dactylon L.)
Source: Front Genet. 2021 Jun 23;12:678673. doi: 10.3389/fgene.2021.678673 (PMC8260954; doi:10.3389/fgene.2021.678673)
Supplement: Supplementary Table 6 — Unigenes stably expressed in different organs. [file Table_6.XLSX]

## Sheet: Table S6
Table S6. Unigenes stably expressed in different organs
Unigene No.	Gene ID	Gene Name	NR database annotation	Average RPKM in different organs						Max RPKM	Min RPKM	Min/Max	C.V.
				Shoot	Stolon	Rhizome	Leaf	Root	Inflorescence
49423	i3_LQ_mixture_c21592/f1p1/3502	EMSY3-1	protein EMSY-LIKE 3 isoform X1	3.1	3.27333	3.28333	3.31667	3.11	3.15	3.31667	3.1	0.934673	0.0274181
15418	i3_HQ_mixture_c26306/f2p4/3632	SUD1	probable E3 ubiquitin ligase SUD1	19.8667	20.02	20.1	20.3333	19.1167	20.46	20.46	19.1167	0.934343	0.0217115
33150	i1_LQ_mixture_c39192/f1p3/1821	CNOT11	CCR4-NOT transcription complex subunit 11	6.85	6.72333	6.96	6.68	7.13333	6.59333	7.13333	6.59333	0.924299	0.0266859
16012	i2_LQ_mixture_c10410/f1p3/2149	TAF12B	transcription initiation factor TFIID subunit 12b	18.8967	17.9	19.4867	17.8767	19.4633	19.22	19.4867	17.8767	0.917379	0.0360591
40882	i2_HQ_mixture_c1962/f38p42/2570	CNGC17	probable cyclic nucleotide-gated ion channel 17	4.49	4.71333	4.92333	4.59667	4.58	4.77	4.92333	4.49	0.911984	0.0304086
16142	i1_HQ_mixture_c182817/f10p7/1683	dnaJ49	chaperone protein dnaJ 49	19.3033	17.6733	17.9667	17.8933	17.5533	18.52	19.3033	17.5533	0.909342	0.0329765
15975	i2_HQ_mixture_c1924/f11p0/2297	CRCK3	calmodulin-binding receptor-like cytoplasmic kinase 3	18.4533	19.5467	18.08	17.7733	19.0967	17.79	19.5467	17.7733	0.909277	0.0360142
30152	i4_LQ_mixture_c5522/f1p17/4354	SPAST	probable Spastin protein	7.98333	8.09	8.24667	7.51667	7.50667	8.27333	8.27333	7.50667	0.907333	0.039728
15038	i0_HQ_mixture_c55850/f3p0/804	ORMDL3	ORM1-like protein 3	19.1267	20.45	20.5233	20.2233	20.0533	21.1	21.1	19.1267	0.906477	0.0294867
34648	i1_HQ_mixture_c8344/f2p4/1814	EMSY3-2	protein EMSY-LIKE 3 isoform X2	6.32667	6.62667	6.33	6.45333	5.96667	6.56	6.62667	5.96667	0.900402	0.0335562
