# Supplementary material for: Organ-Specific Transcriptome Analysis Identifies Candidate Genes Involved in the Stem Specialization of Bermudagrass (Cynodon dactylon L.)
Source: Front Genet. 2021 Jun 23;12:678673. doi: 10.3389/fgene.2021.678673 (PMC8260954; doi:10.3389/fgene.2021.678673)
Supplement: Supplementary Table 7 — Expression profiles of four selected unigenes in different organs. [file Table_7.XLSX]

## Sheet: Table S7
Table S7. Expression profiles of four selected unigenes in different organs
Unigene No.	Gene ID	Gene Name	NR database annotation	Average RPKM in different organs						Pearson correlation R value with the RT-qPCR results
				Shoot	Stolon	Rhizome	Leaf	Root	Inflorescence
5084	i2_LQ_mixture_c26208/f1p0/2533	PDS1	phytoene desaturase 1	27.4933	33.5433	14.9167	68.21	11.7	53.6533	0.905196
26300	i3_HQ_mixture_c60504/f3p2/3266	PHOT1A	phototropin-1A	10.1133	3.16	2.16	3.38333	1.12	1.88	0.855163
27213	i4_HQ_mixture_c1491/f2p0/4141	PhyA	phytochrome A	4.56	5.37333	9.64667	1.81	5.18	3.81	0.982579
68941	i3_LQ_mixture_c30370/f1p0/3030	ERF1	ethylene responsive factor 1	0.91	0.983333	0.743333	1.15667	0.636667	1.19	0.879595
