# Supplementary material for: Organ-Specific Transcriptome Analysis Identifies Candidate Genes Involved in the Stem Specialization of Bermudagrass (Cynodon dactylon L.)
Source: Front Genet. 2021 Jun 23;12:678673. doi: 10.3389/fgene.2021.678673 (PMC8260954; doi:10.3389/fgene.2021.678673)
Supplement: Supplementary Table 8 — Unigenes with enhanced expression in specific organs. [file Table_8.XLSX]

## Sheet: Table S8
Table S8. Unigenes with enhanced expression in specific organs
Category	Gene ID	Average RPKM in different organs
		Shoot	Stolon	Rhizome	Leaf	Root	Inflorescence
Shoot enhanced	i0_HQ_mixture_c129507/f14p0/809	565.597	0.536667	56.8533	0.266667	5.52667	9.8
	i0_LQ_mixture_c6625/f2p0/482	677.827	19.6	23.62	180.573	21.3967	34.2867
	i1_LQ_mixture_c220059/f1p12/995	942.243	144.283	152.72	32.9133	51.56	204.51
	i0_HQ_mixture_c18972/f2p3/626	1063.49	47.5733	19.9033	645.647	1.06667	8.43
	i0_LQ_mixture_c137921/f1p0/775	891.837	157.893	142.423	43.9867	39.4833	251.693
	i0_LQ_mixture_c154238/f1p0/893	1200.22	224.387	216.053	81.1633	53.0433	381.427
	i0_LQ_mixture_c110342/f1p0/814	1719.53	142.823	110.607	1150.95	10.7533	90.99
	i0_HQ_mixture_c102795/f5p0/690	553.287	170.39	57.8	18.1	69.0133	40.57
	i0_HQ_mixture_c133198/f2p0/864	793.637	312.353	108.533	18.82	96.72	68.3667
	i0_LQ_mixture_c115105/f1p0/616	1414.75	255.58	232.787	569.427	49.1	179.43
	i0_HQ_mixture_c11254/f15p68/470	194.14	7.45667	65.0833	0	0.31	0
	i0_LQ_mixture_c22016/f1p0/718	142.32	13.0167	10.27	0.756667	2.65667	3.13
	i0_HQ_mixture_c15629/f14p0/448	288.4	106.377	27.5267	16.4433	25.0267	6.05
	i1_HQ_mixture_c207795/f85p17/1494	144.22	5.27667	0.183333	5.15333	0.633333	32.54
	i1_HQ_mixture_c29742/f6p2/1793	87.8833	0.0766667	0.01	0.0266667	0.0233333	0
	i0_LQ_mixture_c103620/f5p0/714	183.243	19.82	17.6467	6.38	25.8667	26.9333
	i1_LQ_mixture_c143857/f1p9/1578	159.03	23.7533	30.9633	0.346667	11.08	8.31
	i2_HQ_mixture_c168693/f4p0/2109	183.47	59.2467	20.8667	1.38	14.9133	3.58667
	i0_HQ_mixture_c21053/f3p0/458	81.7233	0.173333	1.58333	0	0	0
	i0_LQ_mixture_c42530/f1p0/692	828.307	119.953	10.4233	609.8	0.153333	10.6967
	i1_LQ_mixture_c65763/f1p16/1562	99.98	8.19333	1.39333	3.41333	0.346667	12.57
	i1_LQ_mixture_c5819/f1p5/1136	85.0867	1.08333	1.94	0	8.42	0
	i1_HQ_mixture_c165773/f3p9/1543	173.483	33.7133	39.6	0.723333	15.6533	12.2933
	i1_HQ_mixture_c176092/f2p2/1085	189.673	15.92	26.83	36.2833	16.8533	32.8733
	i0_LQ_mixture_c3895/f2p3/540	91.9633	2.98	26.06	0.766667	2.72333	8.39667
	i0_LQ_mixture_c83859/f1p3/876	133.313	22.7133	27.3467	10.9933	15.7367	10.01
	i0_LQ_mixture_c80949/f1p0/610	78.2633	3.47	4.66	1.72333	12.8667	11.99
	i0_LQ_mixture_c10133/f1p1/765	150.397	9.08	14.1833	2.08333	41.8533	39.7767
	i0_HQ_mixture_c87231/f2p4/497	49.0933	0.863333	4.68333	0	0	0.223333
	i1_LQ_mixture_c17809/f1p9/1308	87.6333	13.0933	18.82	0.326667	6.26667	7.29667
	i0_HQ_mixture_c5049/f3p9/893	103.56	18.4233	24.3967	3.82667	7.4	8.25667
	i1_LQ_mixture_c35955/f1p7/1718	65.2533	10.9133	10.4867	1.12	0.34	3.20333
	i1_HQ_mixture_c34434/f2p3/1889	159.867	65.13	22.6867	4.66	10.6467	17.9533
	i1_HQ_mixture_c208239/f2p0/1072	88.22	14.5067	6.39	6.98667	15.7367	5.87
	i1_HQ_mixture_c7393/f4p10/1414	116.18	10.4833	11.1367	18.2033	12.0733	25.8
	i1_LQ_mixture_c55150/f1p5/1476	50.1633	6.66667	3.51333	0.353333	0.5	0.686667
	i1_HQ_mixture_c25753/f2p4/1802	56.38	1.29	0.973333	13.0333	0.496667	2.17667
	i0_LQ_mixture_c57690/f1p0/857	120.423	6.29667	3.72	58.6533	1.43	12.2533
	i1_LQ_mixture_c65969/f1p7/1565	47.5533	1.78	0.953333	1.44	0	6.29333
	i1_LQ_mixture_c12905/f1p5/1503	145.67	26.72	39.1133	16.7433	15.2533	14.2367
	i1_HQ_mixture_c25493/f3p1/1643	100.593	5.06333	4.80333	5.46333	32.3933	20.1333
	i0_HQ_mixture_c42310/f3p0/956	103.803	28.89	18.7467	8.93333	11.7967	3.22333
	i0_HQ_mixture_c75279/f3p0/633	40.65	0.296667	2.81	0	1.83667	3.89333
	i1_LQ_mixture_c1274/f20p2/1276	81.4133	8.09	1.63667	1.15333	21.06	17.8633
	i1_HQ_mixture_c2413/f22p6/1600	99.22	24.4	13.18	24.17	2.39667	4.14
	i0_LQ_mixture_c28045/f1p0/846	83.4333	4.15333	29.5967	12.26	1.30333	5.84667
	i1_HQ_mixture_c174693/f6p0/1035	67.0167	11.3367	6.38667	6.64333	11.68	0.82
	i0_HQ_mixture_c2183/f3p0/642	47.08	3.46333	4.14	4.02333	1.70667	4.22667
	i0_LQ_mixture_c36358/f1p1/433	43.12	3.25667	2.44	0.74	0	8.36333
	i1_HQ_mixture_c114863/f17p2/1178	78.1133	17.4167	15.1567	2.05667	12.6667	2.80667
	i0_LQ_mixture_c11440/f1p0/538	32.94	0.753333	1.97333	0	2.25333	0.15
	i1_LQ_mixture_c121396/f1p0/1471	53.7567	2.09667	16.9833	5.18333	0.456667	1.24333
	i1_LQ_mixture_c15157/f1p4/1044	47.2533	1.65667	0.9	14.6933	0.166667	2.46667
	i1_HQ_mixture_c5480/f6p1/1740	93.1267	48.2267	6.31667	11.0633	0	0.233333
	i1_LQ_mixture_c142521/f1p7/1308	29.44	0.136667	1.09333	1.14667	0	0.106667
	i0_HQ_mixture_c35646/f2p3/484	97.8533	10.8833	28.9667	0.42	2.97333	28.3667
	i0_HQ_mixture_c21993/f2p0/646	80.92	14.88	17.0933	3.62667	14.2867	5.03333
	i0_LQ_mixture_c19498/f1p0/597	35.8267	4.01333	0.52	0.64	4.44667	2.47
	i0_HQ_mixture_c17860/f4p1/596	79.7833	15.99	15.05	0	21.18	4
	i0_LQ_mixture_c85704/f1p2/923	139.057	73.4033	33.05	5.79	2.24333	1.32667
	i1_HQ_mixture_c207752/f3p1/1140	102.38	14.3167	29.56	17.0667	8.23333	10.0367
	i2_LQ_mixture_c123638/f1p4/2079	34.46	2.87333	1.5	1.24333	3.06667	3.16667
	i0_LQ_mixture_c85202/f1p16/613	51.8667	6.93333	8.81667	2.17667	8.72	2.95333
	i1_LQ_mixture_c221464/f1p1/1015	67.1833	12.6633	5.98333	0.663333	20.0433	5.81333
	i0_LQ_mixture_c57470/f1p0/848	30.2933	1.56667	1.43333	0.0733333	3.16	2.07333
	i1_LQ_mixture_c204044/f1p2/1011	81.5967	12.2733	16.57	16.4933	3.40333	11.6167
	i1_HQ_mixture_c5690/f11p2/1530	74.7767	18.02	6.89	1.27333	13.6233	14.1533
	i1_LQ_mixture_c100290/f1p15/1787	23.7933	0.923333	0.01	0.256667	0.11	1.76667
	i0_HQ_mixture_c6936/f2p6/803	48.25	3.26333	4.69667	13.1767	0.733333	7.19667
	i0_LQ_mixture_c23826/f1p0/911	39.16	4.85667	4.98333	0.926667	1.62	7.81667
	i1_LQ_mixture_c191846/f1p2/1907	18.3733	0	0	0.156667	0	0
	i0_HQ_mixture_c153865/f11p0/581	106.387	34.6333	6.16	39.0633	0.35	8.27
	i1_HQ_mixture_c4089/f8p7/1560	63.7233	20.6	15.9467	2.76667	1.09333	5.54667
	i2_LQ_mixture_c129804/f1p0/2613	121.577	18.18	28.2133	19.53	16.4633	21.6567
	i1_HQ_mixture_c207505/f19p26/1962	70.3133	5.51	9.71333	17.2533	10.98	9.66667
	i1_HQ_mixture_c3284/f11p0/1275	51.3333	18.0167	9.17333	0.5	1.12	5.45333
	i0_LQ_mixture_c59044/f1p1/992	31.86	5.58	7.48	0.85	0.21	0.92
	i1_HQ_mixture_c183886/f12p2/1334	31.8233	4.33333	0.443333	0.0433333	7.82	2.62
	i1_LQ_mixture_c75036/f1p1/1025	36.74	6.71333	10.6033	0.63	1.67667	1.25667
	i1_LQ_mixture_c40423/f1p18/1112	17.14	0.523333	0.63	0	0.25	0.0633333
	i1_LQ_mixture_c67960/f1p0/1456	49.33	9.65333	8.62667	8.37667	6.51	0.5
	i1_LQ_mixture_c65854/f1p4/1924	36.45	5.29	6.78667	2.88333	2.68	3.82333
	i1_LQ_mixture_c170431/f1p2/1114	91.7967	21.8633	34.1867	4.59667	6.77	9.67667
	i1_LQ_mixture_c26952/f1p6/1742	26.4633	0.516667	0.186667	9.93	0.01	1.17667
	i0_HQ_mixture_c3330/f2p2/724	17.2133	0.526667	0.55	0.546667	0.0666667	1.11333
	i1_LQ_mixture_c220281/f1p6/1071	63.1267	6.65	33.4333	0.00666667	3.82667	4.87
	i0_LQ_mixture_c41066/f1p0/626	17.29	0.316667	0.15	0.256667	0.176667	2.49667
	i2_LQ_mixture_c40865/f1p0/2733	24.69	1.18	3.8	0.696667	0.38	4.91667
	i2_LQ_mixture_c57199/f1p0/2378	32.5067	7.70333	5.58333	0.563333	3.47333	1.72
	i2_HQ_mixture_c19563/f10p6/2260	24.5933	1.61	3.10667	0.643333	3.92333	2.06
	i1_LQ_mixture_c148790/f1p7/1677	13.5333	0.176667	0	0.0466667	0.07	0
	i2_LQ_mixture_c60817/f1p0/2033	22.94	4.11667	1.23	0	4.79667	0.106667
	i1_HQ_mixture_c207243/f5p2/1399	74.28	20.2667	26.3733	4.09333	4.30333	6.61
	i1_LQ_mixture_c195127/f1p0/1362	32.1733	10.09	4.76667	3.75333	0.0833333	1.03667
	i0_LQ_mixture_c7006/f1p0/825	30.6033	0.676667	10.44	2.10667	2.26	2.73333
	i0_HQ_mixture_c22335/f2p0/963	700.09	201.007	417.777	49.1767	19.2567	0.6
	i1_LQ_mixture_c67395/f1p6/1107	64.6067	9.77667	4.32667	14.8433	3.77667	19.62
	i1_HQ_mixture_c5455/f3p7/1692	26.49	4.55667	2.83667	0.326667	1.71	4.80333
	i1_HQ_mixture_c2478/f4p4/2000	24.24	1.31	1.87667	2.09667	3.59333	3.14333
	i1_HQ_mixture_c12669/f3p5/1855	14.6133	0.463333	0.153333	0.546667	0	1.50333
	i1_LQ_mixture_c147178/f1p3/1594	18.9733	2.24667	2.99333	0.77	0.143333	0.886667
	i1_HQ_mixture_c49294/f4p0/1787	27.15	2.26	0.356667	2.81333	2.24	7.67
	i1_LQ_mixture_c195216/f1p0/1387	19.6467	0.693333	4.9	1.79667	0.306667	0.18
	i1_LQ_mixture_c208088/f81p16/1584	29.0833	2.28333	9.33667	0	5.69667	0
	i1_LQ_mixture_c126499/f1p0/1105	55.1	6.88667	12.9167	2.35667	12.4867	9.46333
	i1_LQ_mixture_c8347/f2p3/1559	39.79	7.51	3.56667	7.96667	4.05333	5.73667
	i2_HQ_mixture_c157796/f11p0/2176	72.6333	20.5233	14.5067	11.0667	7.60667	8.06
	i0_LQ_mixture_c36066/f1p0/978	19.9167	0.893333	0.22	6.50333	0	1.53
	i1_HQ_mixture_c159279/f5p1/1760	25.0667	0.806667	0.19	2.55	9.69333	1.78333
	i1_LQ_mixture_c191401/f1p5/1803	35.2633	10.5133	7.87667	3.24333	0.76	2.98667
	i2_HQ_mixture_c121739/f2p0/2170	138.23	20.3833	31.88	14.8633	4.35	57.2533
	i1_LQ_mixture_c146657/f1p6/1340	34.0667	8.80333	5.53667	1.89333	4.99667	3.40333
	i3_HQ_mixture_c31450/f2p0/3406	24.93	2.27667	4.36667	1.09	3.55667	4.21
	i0_LQ_mixture_c82142/f1p0/778	28.9967	5.46667	5.90333	1.20667	0.48	6.78667
	i1_LQ_mixture_c188669/f1p20/1923	20.27	0	0.523333	0.816667	8.92333	0.866667
	i0_HQ_mixture_c9996/f2p0/482	42.9533	3.67	1.56	1.78333	0.3	26.5567
	i1_LQ_mixture_c169200/f1p0/1540	18.0667	2.72333	1.98667	0.223333	3.36	0.733333
	i1_HQ_mixture_c184425/f5p0/1096	23.8467	3.77	1.22333	1.57	3.00667	5.26667
	i1_LQ_mixture_c84585/f1p7/1447	32.8833	6.54333	0.293333	3.50333	0.116667	13.4533
	i1_LQ_mixture_c47679/f1p0/1372	10.9467	0.366667	1.03667	0.216667	0.52	0.07
	i2_HQ_mixture_c55137/f2p0/2935	14.4367	1.69	1.43333	0.176667	1.69667	0.72
	i1_HQ_mixture_c152468/f2p0/1031	28.5733	8.23	4.15667	1.35333	6.03333	0.153333
	i1_HQ_mixture_c105195/f3p0/1114	21.79	1.37	0.84	0.983333	6.13667	3.83333
	i1_HQ_mixture_c50251/f2p4/1374	56.5467	13.4533	21.9033	2.82	4.59333	5.18333
	i4_LQ_mixture_c8870/f1p0/4877	15.3067	1.52667	2.64	1.38333	0.183333	1.01333
	i0_LQ_mixture_c106070/f1p1/505	10.17	0.156667	1.55	0	0	0
	i1_LQ_mixture_c69376/f1p0/1711	18.2667	3.53667	2.99667	1.03	1.72333	0.596667
	i2_HQ_mixture_c75831/f2p0/2047	28.0867	5.05667	9.54333	0	5.52667	0
	i2_LQ_mixture_c35906/f2p1/2176	8.67333	0.02	0.133333	0.55	0.02	0.0566667
	i1_LQ_mixture_c39796/f1p16/1532	31.16	0.336667	8.23333	0	14.7233	0
	i1_LQ_mixture_c22729/f1p2/1798	8.57	0.263333	0.0833333	0.0966667	0.173333	0.0933333
	i0_LQ_mixture_c105847/f1p0/970	15.63	0.72	0.656667	1.15333	3.92667	1.5
	i2_LQ_mixture_c9942/f1p0/2714	15.8933	0.8	1.44667	1.03333	0.853333	4.10333
	i1_HQ_mixture_c31711/f2p4/1854	18.5833	2.26333	2.47333	0.543333	3.81333	1.94333
	i1_HQ_mixture_c207517/f13p6/1152	29.09	3.91667	9.35	2.03333	5.77	0.51
	i1_LQ_mixture_c106974/f1p1/1662	16.39	2.94333	1.54667	0.623333	0.866667	2.90333
	i1_LQ_mixture_c168586/f1p0/1693	8.83333	0.0333333	0	0.79	0	0.606667
	i2_LQ_mixture_c5293/f1p0/2376	43.7033	6.77	5.94	4.10333	5.13	14.37
	i0_LQ_mixture_c105074/f1p0/662	47.0467	3.40333	1.38667	31.8433	0.556667	2.53
	i1_LQ_mixture_c121258/f1p1/1655	7.77333	0.31	0.0433333	0.0533333	0	0.0466667
	i1_HQ_mixture_c33314/f4p8/1366	23.6867	2.47667	4.93	1.50333	6.48667	1.42
	i1_LQ_mixture_c166686/f1p0/1603	13.47	1.26667	0.58	3.45	0.136667	1.28667
	i0_LQ_mixture_c44405/f1p13/504	31.3133	8.68667	4.16667	3.92333	0.68	7.17
	i1_LQ_mixture_c11797/f1p5/1711	7.84	0.166667	0.01	0.143333	0.02	0.846667
	i1_HQ_mixture_c161007/f15p21/1813	11.2	2.26667	0.84	0.333333	0.38	0.74
	i2_LQ_mixture_c98018/f1p0/2052	17.61	0.41	0.333333	1.08	8.11333	1.15333
	i1_LQ_mixture_c169403/f1p1/1547	25.6633	1.32333	0.77	1.72	13.1733	2.27667
	i2_LQ_mixture_c124920/f1p3/2279	36.8133	10.53	10.7733	0.946667	6.64667	1.66667
	i1_HQ_mixture_c127612/f2p4/1416	33.4633	7.16333	14.8833	2.26667	2.63333	0.34
	i1_HQ_mixture_c137946/f4p2/1899	24.0767	3.90667	1.19	1.26333	3.22	8.35
	i1_LQ_mixture_c66760/f1p7/1221	36.83	2.07	1.41667	15.4567	1.32	10.5
	i1_LQ_mixture_c127969/f1p22/1712	12.7367	3.16	0.21	1.33	0.36	1.75333
	i0_LQ_mixture_c85798/f1p10/728	9.31667	0.0333333	1.07	0	2.36333	0
	i1_LQ_mixture_c165764/f1p8/1312	7.03	0.403333	0.5	0.103333	0.04	0.136667
	i0_HQ_mixture_c40757/f3p0/781	17.0733	2.14667	1.4	2.93333	4.17333	0.613333
	i1_LQ_mixture_c33380/f1p8/1567	11.4033	0	2.26	1.14667	1.47	0.756667
	i1_LQ_mixture_c166449/f1p0/1419	13.5867	1.03667	1.67	3.69667	0	1.52
	i1_HQ_mixture_c51526/f3p1/2012	8.58667	1.1	1.10667	0.233333	0.493333	0
	i2_HQ_mixture_c107563/f2p2/2196	7.28	0.343333	0.113333	0.0333333	0.55	0.683333
	i0_LQ_mixture_c84370/f2p0/821	20.1033	0.73	1.64	1.40333	3.24	7.62667
	i2_LQ_mixture_c50993/f1p0/2224	33.5533	2.06333	2.36667	4.01333	10.8533	8.83
	i0_LQ_mixture_c19155/f1p8/926	26.0067	2.55	9.05333	2.75	2.40333	3.83667
	i1_HQ_mixture_c48304/f2p12/1482	5.92	0	0.06	0.32	0.0566667	0.0866667
	i2_LQ_mixture_c127557/f1p2/2082	8.44	1.69667	0.683333	0	0.436667	0.286667
	i2_HQ_mixture_c2678/f26p7/2613	24.7367	5.11	4.91	3.08333	1.97667	4.36667
	i0_LQ_mixture_c174153/f1p0/203	5.28667	0	0	0	0	0
	i1_LQ_mixture_c167240/f1p5/1343	12.1667	3.14	3.29	0	0.46	0
	i0_LQ_mixture_c173299/f1p0/225	22.58	0	2.42333	0	3.01333	11.88
	i2_LQ_mixture_c97440/f1p0/2094	18.12	6.91	4.46	1.2	0.0566667	0.23
	i1_LQ_mixture_c11072/f3p0/1158	59.59	29.86	13.2833	0.96	3.31333	6.92667
	i0_LQ_mixture_c31072/f1p0/251	9.95	0	0	0	2.81667	1.94333
	i0_LQ_mixture_c83121/f1p1/537	7.67	0.563333	0.11	0	1.15333	0.663333
	i1_HQ_mixture_c25273/f3p2/1164	27.6667	12.26	7.72333	0.423333	2.02	0.15
	i2_LQ_mixture_c144382/f1p7/2551	7.66333	0.636667	0.826667	0.41	0.39	0.313333
	i0_LQ_mixture_c39778/f2p0/545	36.53	1.39333	13.7	4.19333	8.01667	4.24
	i1_LQ_mixture_c12681/f1p0/1236	15.99	1.44333	1.64667	0.86	6.04	1.02667
	i1_HQ_mixture_c136655/f19p6/1521	42.2667	13.3633	10.9133	0	11.56	1.52667
	i0_LQ_mixture_c44039/f1p10/927	7.42	0.236667	0.693333	0.273333	0.656667	0.693333
	i0_LQ_mixture_c107319/f1p10/745	9.78667	0.343333	0.62	0.863333	1.33667	1.8
	i0_LQ_mixture_c108218/f1p0/574	10.91	0.466667	1.79667	3.67	0.09	0.0633333
	i1_LQ_mixture_c100216/f1p1/1742	16.1967	5.65	1.75	2.83667	0.81	0.383333
	i1_LQ_mixture_c144011/f1p0/1896	9.65	1.38667	1.77333	0.03	1.41667	0.28
	i3_LQ_mixture_c7249/f1p0/3182	17.1133	4.01333	3.58	3.21	0.72	0.846667
	i1_LQ_mixture_c120899/f1p1/1898	7.84	0.216667	0.563333	0.356667	1.44667	0.53
	i3_LQ_mixture_c61311/f47p0/3730	71.03	30.5467	29.3867	0.223333	2.48667	3.72
	i0_LQ_mixture_c19287/f1p0/981	5.88	0.0933333	0.783333	0.376667	0.03	0.0233333
	i1_LQ_mixture_c140200/f1p0/1664	11.6267	1.15667	0.423333	0.703333	0.0733333	4.71333
	i0_HQ_mixture_c35762/f3p0/836	12.12	1.17	1.30333	0.246667	4.38333	0.5
	i3_LQ_mixture_c13018/f1p0/3225	5.83333	0.163333	0.656667	0	0.45	0.07
	i1_LQ_mixture_c171114/f1p3/1914	6.76	0.48	0.38	0.02	0.86	0.546667
	i1_LQ_mixture_c49265/f1p0/1186	6.37	0.55	0.566667	0.71	0.02	0.0633333
	i1_LQ_mixture_c181991/f1p0/1026	16.7567	6.92667	1.47333	0.173333	1.04	2.68667
	i1_LQ_mixture_c165508/f1p21/1905	27.64	4.69333	0.67	8.06667	0.653333	9.10333
	i1_HQ_mixture_c90939/f2p0/1065	9.54	0.383333	2.40333	0.183333	0.58	1.58333
	i0_LQ_mixture_c176331/f1p5/203	28.9033	12.8	11.7	0	0	0
	i1_LQ_mixture_c32092/f1p5/1199	23.8767	4.10667	3.54333	2.15667	5.61333	4.06333
	i1_LQ_mixture_c112175/f1p10/1039	20.4133	2.67667	4.32	2.97	2.27	3.81
	i2_LQ_mixture_c8371/f1p2/2259	8.37	0.103333	0.19	0	0	3.74
	i1_LQ_mixture_c4884/f1p0/1743	9.06333	0.616667	0.47	1.56333	1.56667	0.51
	i0_HQ_mixture_c24590/f2p0/803	25.5933	3.54333	3.95667	7.56333	3.59667	2.64333
	i2_LQ_mixture_c9212/f1p11/2907	8.41	0.773333	1.82	0.983333	0.106667	0.453333
	i2_LQ_mixture_c51878/f1p11/2711	10.48	1.86333	2.29667	0.103333	1.24667	0.763333
	i2_LQ_mixture_c94681/f1p0/2051	9.20333	0.9	0	2.08	2.04667	0
	i0_LQ_mixture_c57890/f1p0/887	6.62333	0.87	0.26	0	1.06	0.283333
	i2_LQ_mixture_c55023/f1p0/2152	8.89667	1.04667	0	0.226667	1.50667	2.03
	i0_HQ_mixture_c116864/f2p0/710	7.85333	0.0733333	0.41	0	2.41	0.883333
	i2_LQ_mixture_c70373/f1p2/2827	39.7	7.72333	24.4967	0.19	3.09	0.14
	i2_LQ_mixture_c9025/f1p0/2413	11.7367	1.86667	3.25667	0.91	1.10667	0.643333
	i2_HQ_mixture_c158173/f12p0/2094	5.73667	1.16333	0.356667	0	0.116667	0.18
	i0_LQ_mixture_c22008/f1p0/392	20.8733	4.42	1.72333	1.33333	9.07667	0.403333
	i1_HQ_mixture_c26630/f3p2/1651	5.78333	0	0.256667	0.713333	0.143333	0.836667
	i2_LQ_mixture_c129276/f1p0/2333	5.60667	0.0933333	0.186667	0.923333	0.00666667	0.566667
	i1_LQ_mixture_c190757/f1p0/1931	5.5	0.84	0.16	0.513333	0.0533333	0.136667
	i0_LQ_mixture_c37218/f1p3/675	9.71333	3.04667	2.37	0	0.556667	0
	i0_LQ_mixture_c110467/f1p6/960	7.01	0.846667	0.48	0.743333	0.333333	0.9
	i1_LQ_mixture_c125212/f1p14/1850	24.3	3.42	4.51	1.81333	1.12667	9.74
	i0_LQ_mixture_c49465/f1p3/245	3.66	0	0	0	0	0
	i1_LQ_mixture_c40504/f2p3/1594	33.17	6.26667	1.77	6.5	10.8567	4.12
	i1_HQ_mixture_c18512/f4p3/1587	4.21667	0.0366667	0.306667	0	0.32	0
	i1_HQ_mixture_c81742/f2p1/1407	5.74	0.416667	1.28	0.0133333	0.46	0.0333333
	i1_LQ_mixture_c50573/f1p2/2004	9.38	2.23667	0.94	0.346667	2.07333	0.3
	i1_LQ_mixture_c88106/f1p7/1401	4.67333	0	0.256667	0.816667	0	0.13
	i1_HQ_mixture_c5141/f3p3/1246	39.8033	6.01333	5.58	17.7133	1.77667	5.27333
	i1_HQ_mixture_c54282/f2p1/1553	17.1567	4.56	5.75333	1.74333	1.42333	0.233333
	i1_HQ_mixture_c23505/f5p6/1668	8.82333	2.40667	1.9	0.656667	0.0533333	0.366667
	i1_LQ_mixture_c11151/f2p0/1394	17.0767	3.26333	3.18667	4.71333	0.04	2.44667
	i1_HQ_mixture_c32189/f4p2/1171	70.74	6.48	11.1233	24.53	7.99667	17.1933
	i2_HQ_mixture_c8873/f2p2/2824	5.97	0.936667	1.3	0.18	0.06	0.103333
	i0_LQ_mixture_c42786/f1p0/510	9.79	1.73667	1.64667	0.13	2.46333	0.436667
	i1_LQ_mixture_c69667/f1p1/1283	9.08	1.20667	1.39667	0.883333	1.27333	0.956667
	i1_LQ_mixture_c100434/f1p0/1347	12.2133	1.80333	1.73	3.74333	0.743333	0.863333
	i0_LQ_mixture_c111283/f1p0/834	21.6333	2.46	6.69333	2.78333	1.90667	4.47
	i0_HQ_mixture_c4963/f3p0/936	48.12	32.4133	10.6233	0.0966667	0.213333	1.50333
	i1_LQ_mixture_c142212/f1p0/1410	7.85667	0.846667	0.956667	0.0866667	0.666667	2.04
	i2_HQ_mixture_c23055/f3p1/2371	13.4567	1.65667	3.35667	0.283333	4.76333	0.15
	i3_HQ_mixture_c9102/f4p3/3267	7.40667	1.47333	0.866667	0.316667	0.1	1.41
	i4_HQ_mixture_c711/f7p0/4553	6.16333	0.343333	0.513333	0.4	0.463333	1.23
	i2_LQ_mixture_c8731/f1p13/2605	5.57667	0.57	0.39	0.11	0.32	0.976667
	i1_LQ_mixture_c193619/f1p0/1413	5.02667	0.29	0.236667	0.913333	0.09	0.356667
	i0_HQ_mixture_c27603/f4p0/908	53.0033	7.21667	11.9267	12.31	0.0966667	18.32
	i1_HQ_mixture_c163512/f2p0/1405	31.5533	14.2133	8.56667	0.0533333	4.62667	0.973333
	i0_LQ_mixture_c2960/f1p10/774	4.41	0.546667	0.593333	0	0	0.15
	i3_LQ_mixture_c36598/f1p0/3960	4.73333	0.276667	0.76	0.07	0.0766667	0.436667
	i0_LQ_mixture_c108904/f1p0/955	30.1567	12.0433	3.62333	2.27667	1.98667	7.13
	i1_HQ_mixture_c9024/f10p4/1839	12.41	3.02333	0.416667	1.41667	0.806667	3.65333
	i2_HQ_mixture_c113087/f3p0/2069	15.4867	1.59667	0.656667	5.68	0.333333	4.16667
	i0_HQ_mixture_c55657/f2p0/536	9.46333	0.243333	0.96	0.06	0.316667	4.83667
	i3_HQ_mixture_c61545/f65p0/3184	11.6333	0.653333	4.41333	0	3.56667	0
	i2_HQ_mixture_c68559/f2p1/2670	5.41667	1.38333	0.503333	0.13	0.0566667	0.35
	i1_LQ_mixture_c143266/f1p0/1403	80.1	19.5767	5.29333	24.13	4.85333	23.2567
	i2_LQ_mixture_c48867/f1p61/2479	16.6067	2.26	3.97333	3.48667	2.75333	1.15667
	i2_LQ_mixture_c11141/f1p0/2514	3.58333	0.143333	0.176667	0	0	0.29
	i4_LQ_mixture_c1563/f1p0/4386	4.16667	0.25	0.16	0	0.0866667	0.696667
	i1_HQ_mixture_c15464/f12p1/1131	5.23	0.02	0.596667	0.806667	0.17	0.666667
	i4_LQ_mixture_c7669/f1p0/4276	5.41	0.52	0.69	0.28	0.943333	0.0266667
	i1_LQ_mixture_c54627/f1p0/1629	6.77667	0.64	0.29	0.666667	0.893333	1.38667
	i1_LQ_mixture_c38065/f1p6/1647	3.20667	0.163333	0.1	0	0.0233333	0.0266667
	i2_LQ_mixture_c162632/f1p0/2209	4.21	0.316667	0.0733333	0	0.02	0.906667
	i2_HQ_mixture_c2685/f3p0/2280	4.35667	0.23	0.29	0	0.97	0
	i2_LQ_mixture_c19268/f1p0/2554	4.52333	0	0	0.16	1.52667	0
	i2_LQ_mixture_c141942/f1p0/2869	3.53333	0.183333	0.0233333	0	0.513333	0
	i2_LQ_mixture_c39827/f1p5/2214	11.47	1.46	3.31333	2.81667	0.09	0.98
	i2_HQ_mixture_c139000/f10p0/2263	37.4633	9.97667	8.46	7.65667	5.29333	3.28667
	i2_HQ_mixture_c30084/f19p0/2726	5.39	0.273333	0.203333	0	0	2.13333
	i2_LQ_mixture_c54364/f1p0/2422	6.07667	1.51667	0.673333	0.113333	1.01333	0
	i1_LQ_mixture_c192520/f1p4/1825	3.63667	0.34	0.36	0	0.176667	0
	i1_LQ_mixture_c37861/f1p2/1358	5.68333	0.733333	0.386667	0.123333	1.55333	0.136667
	i3_LQ_mixture_c48261/f1p118/3041	5.87333	0.98	1.22	0.0566667	0.623333	0.27
	i0_LQ_mixture_c31597/f1p0/248	9.75	0	1.96333	1.05	0.83	3.20333
	i1_HQ_mixture_c26597/f2p2/1449	9.68333	2.57333	1.19667	0.186667	2.09667	0.956667
	i2_LQ_mixture_c84744/f1p8/2705	18.89	6.62	3.46333	0.386667	4.81333	0.943333
	i1_LQ_mixture_c169194/f1p1/1279	3.7	0.453333	0.366667	0	0.09	0.136667
	i3_HQ_mixture_c6812/f3p8/3224	3.31333	0.25	0.133333	0.0233333	0	0.256667
	i0_LQ_mixture_c59267/f1p4/736	8.12	2.66	1.77	0.24	0.79	0.0833333
	i4_LQ_mixture_c2357/f1p0/4290	5.89667	0.856667	0.413333	0.64	0.37	1.06667
	i2_HQ_mixture_c32058/f3p0/2618	16.7733	2.93	1.52	2.03333	1.60333	6.14667
	i1_LQ_mixture_c106644/f1p0/1341	16.5733	2.47667	3.36333	3.79333	1.55667	2.85
	i1_LQ_mixture_c193004/f1p7/1337	7.98333	0.41	0.73	0.216667	1.8	2.3
	i1_LQ_mixture_c168566/f1p148/1002	8.78333	3.22	2.45667	0	0.18	0.403333
	i1_LQ_mixture_c171313/f1p0/1619	9.89333	3.08333	3.05667	0.0266667	0	1.22667
	i2_HQ_mixture_c88178/f2p6/2896	15.9333	1.39667	3.9	5.13667	1.59333	1.41
	i0_LQ_mixture_c175212/f1p0/204	2.47	0	0	0	0	0
	i1_LQ_mixture_c171364/f1p36/1520	10.2767	1.72667	1.52	0.793333	2.61	1.19667
	i1_LQ_mixture_c168437/f1p2/1974	4.24667	0.26	0.0166667	1.22667	0	0.326667
	i1_LQ_mixture_c145689/f1p6/1291	9.19667	1.88	1.36333	0.46	1.26333	1.83333
	i1_LQ_mixture_c181748/f1p6/955	11.4733	2.01667	0.873333	1.99333	2.62667	1.57
	i3_LQ_mixture_c8331/f1p0/3150	8.73333	1.27	1.18333	0	3.90333	0
	i2_LQ_mixture_c122845/f1p0/2242	2.97	0.406667	0.0166667	0.1	0	0.08
	i1_LQ_mixture_c194698/f1p2/1729	8.1	0.573333	0.32	0.876667	2.25333	1.71333
	i1_LQ_mixture_c190318/f1p0/1818	10.8867	2.49	3.21	0.49	1.54333	0.796667
	i2_LQ_mixture_c107197/f1p19/2759	7.76667	1.27667	2.76333	0.94	0.263333	0.17
	i4_LQ_mixture_c1921/f1p0/4677	3.73667	0.236667	0.34	0.376667	0.0966667	0.333333
	i1_LQ_mixture_c121364/f1p15/1880	5.81	0.746667	0.913333	0.703333	0.69	0.423333
	i1_HQ_mixture_c3868/f3p0/1723	7.47	0.69	0.0766667	0	0.386667	3.98333
	i0_LQ_mixture_c174977/f1p0/223	2.33	0	0	0	0	0
	i0_LQ_mixture_c24843/f1p1/687	4.57667	0.0366667	0.0333333	1.91333	0.0333333	0.26
	i3_LQ_mixture_c34451/f1p1/3978	7.61667	1.05667	0.17	1.43333	2.13667	0.546667
	i1_LQ_mixture_c11828/f3p1/1897	16.8067	4.16667	6.44667	0.0533333	3.88	0
	i2_LQ_mixture_c9485/f1p14/2904	5.78	1.02	1.31333	0.0833333	0.703333	0.42
	i2_LQ_mixture_c148771/f1p0/2727	12.43	2.06667	2.06333	0.123333	3.73667	2.21333
	i1_LQ_mixture_c7675/f1p18/2346	8.79333	0.973333	1.46	1.38333	2.18667	0.57
	i2_LQ_mixture_c36888/f1p1/2707	4.52667	0.756667	0.68	0.0333333	0.0233333	0.86
	i0_LQ_mixture_c105776/f1p1/750	3.61333	0.2	0.76	0	0.446667	0.0333333
	i2_LQ_mixture_c129228/f1p0/2628	4.36	0.423333	0.606667	0.01	0.61	0.553333
	i1_HQ_mixture_c184777/f8p9/1468	76.0267	12.5467	1.79333	29.26	0.376667	29.9
	i0_LQ_mixture_c88776/f1p5/488	5.97333	0.693333	0.223333	0.813333	0.166667	1.93
	i0_LQ_mixture_c11611/f1p0/529	26.2133	8.65	11.1667	0	4.1	0.153333
	i1_LQ_mixture_c68400/f1p4/1683	11.2267	1.86667	2.01333	0.453333	4.04667	0.72
	i2_LQ_mixture_c149500/f1p0/2574	3.09	0.15	0.216667	0.0266667	0.0766667	0.493333
	i2_HQ_mixture_c13357/f2p0/2313	7.44	1.00667	0.27	0.33	0.16	3.56333
	i1_LQ_mixture_c102004/f1p5/2009	3.47667	0.303333	0.0966667	0	0.95	0.02
	i2_HQ_mixture_c168633/f31p0/2256	13.57	2.08667	0.54	6.20333	0.216667	2.41667
	i1_LQ_mixture_c82195/f1p2/1889	8.92667	1.54667	0.536667	0.696667	0.173333	3.86667
	i1_LQ_mixture_c166577/f1p4/1425	7.32	1.33667	1.74667	1.69667	0.436667	0.0433333
	i0_HQ_mixture_c79176/f2p0/610	2.86	0.113333	0.283333	0	0.413333	0
	i2_HQ_mixture_c2469/f4p2/2954	12.37	4.83667	2.57	0.326667	2.22667	0.363333
	i1_LQ_mixture_c49292/f1p1/1125	2.88667	0.453333	0	0.34	0	0.06
	i1_HQ_mixture_c12660/f6p75/1972	5.47667	0.383333	0.996667	0.836667	1.01	0.243333
	i1_LQ_mixture_c12893/f1p0/1481	7.60333	0.873333	0.81	0.693333	2.28333	0.973333
	i0_LQ_mixture_c136978/f1p0/432	2.24667	0	0	0	0	0.303333
	i1_LQ_mixture_c54748/f1p5/1435	2.28333	0.103333	0.0933333	0.0333333	0.0666667	0.05
	i6_LQ_mixture_c106/f1p0/6905	5.34667	1.29667	1.53	0.223333	0.0833333	0.276667
	i2_LQ_mixture_c3950/f1p0/2781	7.20333	1.66333	0.86	0	2.02333	0.723333
	i1_LQ_mixture_c105852/f1p2/1621	2.80333	0.243333	0.0133333	0.636667	0	0.0133333
	i2_HQ_mixture_c5710/f10p8/2420	10.5567	4.09333	3.46667	0.483333	0.303333	0.323333
	i3_LQ_mixture_c12602/f1p0/3177	5.15667	0.426667	0.27	0.936667	0.9	0.75
	i0_LQ_mixture_c28252/f1p0/691	4.13667	0.666667	0.15	0.463333	0.18	0.813333
	i2_HQ_mixture_c169788/f28p0/2273	13.62	3.55333	4.49333	1.07	1.75	0.89
	i3_HQ_mixture_c1365/f8p0/3273	4.41	0.75	0.81	0	0.773333	0.25
	i1_LQ_mixture_c8490/f1p0/1230	7.67333	2.05	0.64	0.726667	1.66667	0.773333
	i1_LQ_mixture_c64654/f1p7/1276	3.10333	0.0333333	0.376667	0	0.883333	0
	i3_LQ_mixture_c41231/f1p23/3875	2.32333	0.176667	0.0933333	0.0266667	0.113333	0.116667
	i1_LQ_mixture_c6379/f3p10/1842	13.0133	1.99667	2.42333	1.54	3.25	2.01
	i4_LQ_mixture_c1863/f1p0/4545	2.54	0.196667	0.0766667	0.0433333	0.343333	0.0966667
	i2_LQ_mixture_c3716/f1p3/2612	4.33333	1.18	0.63	0.36	0.136667	0.273333
	i3_LQ_mixture_c18177/f1p0/3526	3.21667	0.753333	0.176667	0.23	0.0566667	0.253333
	i0_LQ_mixture_c175524/f1p0/232	1.73333	0	0	0	0	0
	i5_LQ_mixture_c1356/f1p0/5408	3.86667	0.673333	1.03667	0.113333	0.0433333	0.27
	i3_LQ_mixture_c44686/f1p0/3724	2.98667	0.776667	0.326667	0.02	0.07	0.0633333
	i2_LQ_mixture_c70440/f1p2/2830	8.27333	0.963333	1.05667	1.05667	0.916667	2.55
	i3_LQ_mixture_c20352/f1p2/3862	4.97667	0.823333	1.31333	0.156667	0.536667	0.423333
	i0_LQ_mixture_c2046/f6p0/949	139.397	77.79	34.3233	3.02	17.2233	5.37
	i2_LQ_mixture_c127494/f1p0/2830	7.65333	4.3	1.37667	0.22	0.00333333	0.0933333
	i4_LQ_mixture_c4689/f1p51/5016	2.18667	0.263333	0.18	0.00666667	0.0366667	0.04
	i0_LQ_mixture_c28298/f1p0/725	13.1933	3.86333	4.44333	0.176667	2.01667	1.04333
	i0_LQ_mixture_c3357/f1p4/945	4.57667	0.926667	1.00667	0	1	0
	i1_HQ_mixture_c5696/f7p1/1549	7.52	1.19667	1.88667	0.88	0	1.92
	i0_LQ_mixture_c81263/f1p0/684	41.85	15.4267	9.48	0.553333	12.34	2.41333
	i2_LQ_mixture_c19017/f1p13/2325	1.74	0	0.11	0	0	0
	i2_LQ_mixture_c149946/f1p0/2884	2.89333	0.29	0.52	0.226667	0.136667	0.0933333
	i0_LQ_mixture_c24535/f1p0/716	4.11333	0.413333	0.396667	0.676667	0	1.00333
	i2_HQ_mixture_c2654/f10p43/2420	4.42333	1.12333	0.256667	0	0.02	1.40333
	i1_LQ_mixture_c83232/f1p0/1460	2.28667	0.41	0	0	0.26	0
	i2_LQ_mixture_c54697/f1p0/2643	4.78333	1.29667	0.583333	0	1.20667	0.08
	i2_LQ_mixture_c86335/f1p1/2309	5.88667	0.406667	0.51	0.823333	0.916667	1.61667
	i3_LQ_mixture_c27820/f1p0/3157	4.08667	0.156667	0.346667	0.316667	0.02	1.63667
	i1_LQ_mixture_c165047/f1p2/1581	1.60667	0	0	0	0.00666667	0
	i2_LQ_mixture_c89886/f1p0/3023	3.03333	0.09	0.103333	0.356667	0	0.886667
	i1_LQ_mixture_c164024/f1p0/1115	7.31333	1.79333	1.14	0.88	0.29	1.62
	i3_LQ_mixture_c6169/f1p0/3378	1.99667	0.11	0.08	0	0.0833333	0.136667
	i2_LQ_mixture_c107364/f1p1/2260	10.2733	1.9	6.13667	0.0433333	0.61	0
	i0_LQ_mixture_c65674/f1p0/706	3.15	0.0933333	0.576667	0.0433333	0.663333	0.193333
	i1_LQ_mixture_c166563/f1p1/1492	4.06333	0.243333	1.53333	0.143333	0.566667	0
	i0_LQ_mixture_c107304/f1p6/877	6.00333	0.803333	3.18667	0.18	0.03	0.226667
	i1_LQ_mixture_c14649/f1p3/1058	37.7467	12.34	10.54	1.46333	7.00333	4.82667
	i0_LQ_mixture_c116172/f1p0/873	2.51333	0	0.253333	0.0333333	0.136667	0.526667
	i3_LQ_mixture_c36228/f1p0/3166	5.42333	1.54667	1.23	0.0333333	0.82	0.233333
	i1_HQ_mixture_c87814/f5p4/1463	1.63667	0.09	0	0	0	0
	i3_LQ_mixture_c20289/f1p1/3624	1.76667	0.0133333	0.06	0.00666667	0.0166667	0.133333
	i0_LQ_mixture_c42445/f1p1/545	3.31333	0	0	0.27	1.05	0.456667
	i2_LQ_mixture_c106371/f1p4/2527	3.46	0.0333333	0.47	1.35667	0.03	0.04
	i3_LQ_mixture_c20004/f1p0/3462	2.53333	0.0666667	0	0	0.516667	0.42
	i1_LQ_mixture_c4124/f1p0/1721	7.74333	1.00333	1.56	0.316667	2.3	1.04
	i0_LQ_mixture_c48589/f1p0/357	1.52	0	0	0	0	0
	i1_HQ_mixture_c26350/f2p1/1505	2.89	0.626667	0.0733333	0.156667	0.256667	0.266667
	i2_HQ_mixture_c19474/f2p6/2569	2.68667	0.42	0.763333	0	0	0
	i0_LQ_mixture_c66852/f2p0/992	11.51	2.13667	0.856667	2.35667	2.98333	1.67333
	i0_LQ_mixture_c172003/f1p0/236	1.49	0	0	0	0	0
	i1_HQ_mixture_c9411/f2p3/1936	11.8433	3.90667	2.1	0.51	2.65667	1.18333
	i2_LQ_mixture_c127138/f1p0/2757	5.20333	1.18667	0.616667	0.0666667	0.913333	0.94
	i1_LQ_mixture_c4197/f1p5/1719	6.63	0.456667	0.586667	1.05	1.91333	1.16667
	i1_LQ_mixture_c156923/f1p0/1025	3.93333	0.42	0.306667	0.146667	0.833333	0.783333
	i2_LQ_mixture_c106335/f1p0/2618	2.02667	0.32	0.223333	0.01	0.0133333	0.03
	i2_LQ_mixture_c7898/f1p1/2374	3.38	0.273333	0.443333	0.353333	0.64	0.24
	i3_LQ_mixture_c23536/f1p1/3293	1.92	0.166667	0.29	0.04	0	0
	i2_LQ_mixture_c48342/f1p0/2747	2.38	0.206667	0	0.413333	0.336667	0
	i1_HQ_mixture_c49869/f2p0/1370	6.34667	0.226667	0.0666667	1.94333	1.28333	1.41667
	i1_LQ_mixture_c142597/f1p2/1175	3.20667	0.38	0.196667	0.16	0.633333	0.43
	i2_LQ_mixture_c129020/f1p0/2633	1.83333	0.266667	0.153333	0	0.01	0
	i1_LQ_mixture_c63491/f1p6/1952	8.31	2.58333	1.44	2.18667	0.0466667	0.656667
	i1_LQ_mixture_c194723/f1p5/1702	8.72333	2.11333	0.473333	0.616667	2.10333	2.03333
	i2_LQ_mixture_c69524/f1p0/2664	4.34	0.25	0.64	0.0166667	1.96333	0.0866667
	i1_HQ_mixture_c51647/f3p2/1396	2.98667	0	0.0333333	0	0.166667	1.41
	i0_LQ_mixture_c5016/f1p0/466	6.6	3.12	0.523333	0.86	0.556667	0.163333
	i1_HQ_mixture_c85064/f2p2/1794	7.63667	1.34	1.78667	0.126667	2.86	0.153333
	i3_HQ_mixture_c9724/f3p0/3656	2.27	0.343333	0.14	0	0.193333	0.233333
	i3_LQ_mixture_c38277/f1p0/3672	2.56667	0.71	0.333333	0.0366667	0.106667	0.0333333
	i0_LQ_mixture_c115343/f1p0/816	13.7733	2.66667	1.24333	0.45	0.196667	7.87
	i1_LQ_mixture_c11388/f1p0/1946	3.98	0.0333333	0.0566667	2.26333	0.126667	0.166667
	i3_LQ_mixture_c26057/f1p15/3843	5.65333	2.14667	1.36667	0.146667	0.346667	0.316667
	i3_LQ_mixture_c36782/f1p0/3761	3.2	0.4	1.34	0.0266667	0.106667	0
	i2_LQ_mixture_c142579/f1p6/2930	3.81	0.406667	0.4	0.196667	0.766667	0.72
	i1_LQ_mixture_c147135/f1p0/1819	5.12667	1.01333	0.476667	0.103333	0.56	1.67
	i0_LQ_mixture_c36393/f2p0/739	1.99333	0.49	0.136667	0	0.0633333	0
	i1_LQ_mixture_c191575/f1p0/1253	2.58	0	0	1.11333	0	0.17
	i3_LQ_mixture_c24884/f1p0/3443	2.33	0.0133333	0.75	0.0633333	0.156667	0.06
	i1_HQ_mixture_c3885/f2p20/1801	23.4533	4.03	5.36333	4.32	1.73333	6.72667
	i0_LQ_mixture_c124507/f1p1/327	8.97667	5.34667	1.55	0.803333	0	0
	i1_LQ_mixture_c58413/f1p0/1057	3.1	0.463333	0.11	0	0.896667	0.38
	i1_LQ_mixture_c165572/f1p2/1361	1.22333	0	0	0	0	0
	i3_LQ_mixture_c36169/f1p0/3787	2.19333	0	0.0933333	0	0.73	0.163333
	i0_LQ_mixture_c136474/f1p0/892	4.37667	1.28333	0.833333	0	0.816667	0.236667
	i0_LQ_mixture_c35788/f1p0/846	2.97667	0.46	0.38	0.15	0.14	0.666667
	i0_LQ_mixture_c83520/f3p0/699	2.48333	0	0	1.30667	0	0
	i0_LQ_mixture_c13079/f1p0/514	29	9.94667	3.96	0	13.5933	0.326667
	i1_LQ_mixture_c34183/f1p8/2112	4.03667	0.793333	0.196667	0.996667	0.153333	0.75
	i3_LQ_mixture_c44276/f1p15/3285	1.57333	0.303333	0.0633333	0.06	0	0
	i1_LQ_mixture_c32755/f1p0/1620	9.44333	0.956667	1.41333	0.513333	0.23	5.19333
	i2_LQ_mixture_c109853/f1p0/2787	2.86	0.07	1.03667	0	0.62	0
	i4_LQ_mixture_c5743/f1p5/4689	9.2	0.416667	1.16667	2.01667	1.12667	3.34
	i1_LQ_mixture_c8021/f1p3/2031	2.45	0.5	0.36	0	0.07	0.39
	i1_LQ_mixture_c190946/f1p1/1737	4.54667	0.826667	0.316667	1.44667	0.276667	0.55
	i3_LQ_mixture_c34895/f1p0/3753	1.40333	0	0	0	0.276667	0
	i3_LQ_mixture_c55670/f1p0/3395	1.46667	0.16	0.0433333	0	0.14	0
	i1_LQ_mixture_c86796/f1p1/1147	3.69	0.546667	0.37	0.15	0.883333	0.62
	i2_LQ_mixture_c173531/f1p0/2009	6.41333	1.98	0.486667	0.876667	0.296667	1.65333
	i1_HQ_mixture_c94509/f3p8/1791	2.47667	0.423333	0.433333	0	0.346667	0.163333
	i4_HQ_mixture_c1224/f2p5/4181	2.17667	0.526667	0.216667	0.0966667	0.15	0.0833333
	i1_LQ_mixture_c48766/f1p4/1697	1.67333	0.113333	0.116667	0	0.343333	0
	i1_LQ_mixture_c12948/f1p4/1682	3.60333	0.76	1.14333	0.196667	0.09	0.313333
	i2_LQ_mixture_c84633/f1p11/2973	2.24	0.293333	0.43	0.02	0.223333	0.176667
	i0_LQ_mixture_c30122/f1p0/276	1.09	0	0	0	0	0
	i1_LQ_mixture_c221019/f1p1/1015	2.79	0.283333	0.04	0.41	0.07	0.903333
	i2_LQ_mixture_c149753/f1p0/2105	2.7	0.466667	0.273333	0.01	0.806667	0.0633333
	i1_LQ_mixture_c21420/f1p0/1085	1.61667	0.02	0.21	0	0.27	0.04
	i1_LQ_mixture_c6836/f1p0/1394	3.07	0.733333	0.623333	0.0166667	0.56	0.0633333
	i2_LQ_mixture_c56097/f1p0/2496	1.54667	0.0666667	0.0466667	0.09	0.04	0.233333
	i2_HQ_mixture_c98713/f8p0/2306	2.95333	1.09	0.253333	0	0.443333	0.103333
	i3_LQ_mixture_c4253/f1p0/3556	1.65	0.0433333	0.08	0.06	0	0.406667
	i1_LQ_mixture_c143862/f1p2/1964	4.13667	1.26333	1.09	0	0.566667	0.156667
	i2_HQ_mixture_c49071/f2p0/2818	3.23	0.55	1.13	0.216667	0.04	0.24
	i0_LQ_mixture_c117767/f1p0/901	4.03333	1.03667	0.496667	0.563333	0.666667	0.216667
	i3_LQ_mixture_c53853/f1p0/3444	3.92667	1.38	0.14	0.64	0.153333	0.566667
	i1_LQ_mixture_c134238/f1p0/1040	4.43	1.19667	1.48	0	0.706667	0
	i0_LQ_mixture_c2170/f8p0/640	42.78	4.95	0.97	3.53	29.54	2.75
	i3_HQ_mixture_c2108/f3p1/3594	13.9033	5.9	1.73667	0.25	1.07	3.90667
	i0_LQ_mixture_c86334/f1p0/633	6.55667	0.51	0.696667	2.36667	0.156667	1.79
	i2_LQ_mixture_c15230/f1p0/2083	10.9667	1.35333	0.916667	0.943333	0.0366667	6.68333
	i7_LQ_mixture_c197/f1p0/7532	2.4	0.566667	0.48	0.153333	0.08	0.0866667
	i1_LQ_mixture_c189528/f1p0/1373	1.43667	0.0766667	0.0233333	0.106667	0.143333	0.0566667
	i2_HQ_mixture_c171217/f3p0/2099	1.02667	0	0	0	0	0
	i2_LQ_mixture_c35340/f4p0/2524	1.89333	0.07	0	0.03	0.47	0.303333
	i1_HQ_mixture_c11435/f12p4/1290	23.09	2.43333	3.46	5.86667	2.79333	7.52333
	i0_LQ_mixture_c117202/f1p0/825	30.22	10.7867	16.3133	1.98333	0.126667	0
	i3_LQ_mixture_c44075/f1p0/3846	1.42	0.0133333	0.333333	0	0.07	0
	i0_LQ_mixture_c63880/f1p0/797	25.08	5.97667	4.2	0.203333	13.17	0.526667
	i3_LQ_mixture_c27798/f1p5/3083	1.52	0.03	0.0433333	0.0466667	0.14	0.266667
	i0_HQ_mixture_c64031/f2p11/956	6.25667	1.25667	0.803333	1.81667	0	1.38667
	i3_LQ_mixture_c5999/f1p0/3337	3.78667	0.88	0.22	0.99	0.183333	0.526667
	i1_LQ_mixture_c48003/f1p1/1755	7.29	1.93667	1.84667	0.353333	1.51	0.656667
	i2_HQ_mixture_c147354/f2p0/2753	2.64333	0.173333	0.346667	0.206667	0.4	0.533333
	i1_LQ_mixture_c33626/f1p3/1936	1.88333	0.126667	0.146667	0	0.526667	0.1
	i1_LQ_mixture_c24208/f1p4/1595	4.67667	0.683333	1.23667	1.29333	0	0.486667
	i2_LQ_mixture_c43973/f1p5/2040	2.15	0.21	0.363333	0.16	0.36	0.0833333
	i2_LQ_mixture_c89521/f1p0/2942	2.61333	0.48	0.16	0.146667	0.173333	0.683333
	i2_LQ_mixture_c73888/f1p0/2311	2.45667	0.326667	0.55	0.366667	0.0333333	0.21
	i4_LQ_mixture_c9356/f1p5/4072	1.70667	0.29	0.163333	0.0666667	0.22	0
	i3_LQ_mixture_c53321/f1p6/3753	2.34	0.703333	0.25	0	0.23	0.19
	i1_LQ_mixture_c222050/f1p1/1005	2.76333	0.276667	0.386667	0.776667	0.363333	0
	i3_LQ_mixture_c11392/f1p11/3538	1.71667	0.0766667	0.26	0.0666667	0.0533333	0.303333
	i2_LQ_mixture_c23520/f1p0/2442	1.41333	0.153333	0.306667	0	0	0
	i1_LQ_mixture_c107632/f1p11/1931	8.02333	2.40333	2.67667	0.0733333	1.81	0.11
	i1_LQ_mixture_c63393/f2p4/1667	2.46333	0.623333	0	0.54	0	0.353333
	i2_LQ_mixture_c22048/f1p4/2982	2.16	0.49	0.396667	0.00666667	0.256667	0.0633333
	i2_LQ_mixture_c21772/f1p0/2843	1.47667	0.206667	0	0.136667	0	0.19
	i2_LQ_mixture_c149319/f1p8/2605	4.52333	0.4	0.433333	1.03	0.69	1.03
	i1_LQ_mixture_c36222/f1p24/1817	7.49667	3.34333	1.65667	0.49	0.426667	0.64
	i2_LQ_mixture_c162080/f1p1/2265	1.61667	0.21	0.23	0.0566667	0.18	0
	i3_LQ_mixture_c21615/f1p0/3235	1.22333	0.05	0	0	0.176667	0.06
	i2_LQ_mixture_c176126/f1p0/2017	3.70333	0.48	1.01667	0.0866667	0.383333	0.803333
	i0_LQ_mixture_c43139/f1p0/679	3.23667	0.17	0.936667	0.43	0.19	0.58
	i2_LQ_mixture_c73120/f1p0/2964	1.58333	0.05	0.253333	0.263333	0.05	0.0366667
	i3_LQ_mixture_c42397/f1p0/3765	5.14667	0.866667	0.25	1.09333	0.0133333	2.00667
	i0_HQ_mixture_c36472/f2p0/608	22.5167	5.02667	2.49667	1.32	9.87667	2.88333
	i2_LQ_mixture_c5753/f1p0/2144	5.71667	2.02333	1.31	0.366667	1.07	0.0333333
	i0_HQ_mixture_c119667/f3p0/251	4.60333	0	0	0	0.603333	3.08667
	i1_HQ_mixture_c103114/f2p0/1169	3.42667	0.406667	0.246667	0.0933333	0.306667	1.46
	i3_LQ_mixture_c52428/f1p0/3586	2.25333	0.343333	0.123333	0	0.473333	0.41
	i1_LQ_mixture_c195128/f1p2/1155	6.54333	1.83333	0.98	0.833333	1.11333	0.89
	i4_LQ_mixture_c5567/f1p55/4102	1.32	0.0866667	0.0233333	0	0	0.316667
	i0_LQ_mixture_c27567/f2p0/547	40.6467	2.73333	14.6733	7.82333	9.94	4.59
	i2_HQ_mixture_c7829/f3p6/2715	2.30667	0.513333	0.0933333	0	0.813333	0
	i2_LQ_mixture_c124354/f1p0/2903	1.46	0.08	0.19	0.07	0	0.24
	i4_LQ_mixture_c2883/f1p0/4578	1.47	0.0533333	0.00333333	0.426667	0.00333333	0.106667
	i3_LQ_mixture_c51811/f1p2/3469	2.22	0.0666667	0.753333	0.176667	0.326667	0.0266667
	i2_LQ_mixture_c142370/f1p0/2760	1.87	0.146667	0.02	0.306667	0.386667	0.143333
	i2_LQ_mixture_c67728/f1p0/2353	1.66667	0.123333	0.0566667	0.39	0.0333333	0.2
	i3_HQ_mixture_c2842/f3p0/3241	2.67333	0.336667	0.506667	0.2	0.173333	0.596667
	i3_LQ_mixture_c43228/f1p3/3183	3.66	0.94	0.903333	0.316667	0.61	0.0333333
	i2_LQ_mixture_c143957/f1p1/2632	10.5367	2.79667	1.63667	1.34	0.97	2.94667
	i4_HQ_mixture_c10311/f3p0/4286	2	0.423333	0.113333	0	0.576667	0.04
	i2_LQ_mixture_c148969/f1p0/2901	1.65	0.213333	0.123333	0.09	0.376667	0
	i1_LQ_mixture_c156874/f1p2/1013	2.48	0.373333	0.58	0	0.583333	0.103333
	i1_LQ_mixture_c49984/f1p6/1939	1.06333	0	0	0	0.223333	0
	i2_LQ_mixture_c42924/f1p0/2033	1.96333	0.216667	0.153333	0.313333	0.04	0.406667
	i0_LQ_mixture_c73585/f1p0/360	1.01	0	0	0.0566667	0.0533333	0.0666667
	i2_LQ_mixture_c38518/f1p0/2944	2.41333	0.343333	0.203333	0.196667	0.0233333	0.816667
	i1_LQ_mixture_c54857/f1p2/1918	1.99	0.9	0.196667	0	0	0.0666667
	i4_LQ_mixture_c1554/f1p8/4683	1.60333	0.11	0.376667	0.0166667	0.113333	0.163333
	i2_LQ_mixture_c108551/f1p0/2177	2.40667	0.853333	0	0	0.736667	0
	i2_LQ_mixture_c91756/f1p0/2679	3.86	0.636667	1.06667	0.34	0.773333	0.226667
	i1_LQ_mixture_c52113/f1p2/1427	1.25333	0.163333	0.0133333	0.106667	0.05	0.106667
	i0_LQ_mixture_c64252/f1p0/544	1.65667	0.233333	0	0	0.613333	0
	i1_LQ_mixture_c52352/f1p0/1301	6.66667	0.44	0.723333	0.503333	2.09667	2.09667
	i1_HQ_mixture_c44640/f24p11/1245	4.6	0	1.8	0	1.99333	0
	i2_LQ_mixture_c92494/f1p0/2808	4.17333	0.553333	1.01	0.32	0.436667	1.04667
	i0_LQ_mixture_c37568/f1p0/725	571.46	211.707	70.3333	72.8833	93.7833	121.947
	i2_LQ_mixture_c160483/f2p0/2952	1.65333	0	0.506667	0.153333	0	0.19
	i3_LQ_mixture_c9037/f1p3/3715	2.84333	0.333333	0.78	0.203333	0.5	0.226667
	i3_LQ_mixture_c11405/f1p4/3331	3.03	0.593333	0.83	0.03	0.63	0.146667
	i2_HQ_mixture_c158597/f3p0/2868	1.89333	0.0933333	0	0.0733333	0.05	0.88
	i2_LQ_mixture_c105162/f1p0/2124	2.03667	0	1.24	0	0	0
	i4_LQ_mixture_c9708/f1p18/4075	1.46667	0.166667	0.126667	0.13	0.0133333	0.233333
	i1_HQ_mixture_c136812/f3p3/1924	1.36	0.18	0.08	0.0733333	0.146667	0.09
	i1_LQ_mixture_c23879/f1p0/1338	1.62	0.21	0.28	0.11	0	0.23
	i5_LQ_mixture_c356/f1p0/5239	2.41	0.973333	0.256667	0.153333	0.183333	0.06
	i2_LQ_mixture_c105318/f1p1/2347	1.09667	0	0.143333	0	0	0.17
	i2_LQ_mixture_c19799/f1p1/2258	1.29333	0.11	0.236667	0.01	0	0.153333
	i1_LQ_mixture_c24843/f1p1/1902	16.5667	0.93	0.29	5.12333	6.94	2.50667
	i2_LQ_mixture_c9503/f1p2/2728	4.34333	0.166667	0.783333	2.21333	0.133333	0.27
	i2_LQ_mixture_c147809/f1p0/2574	1.02	0.02	0.0966667	0	0.0133333	0.113333
	i3_LQ_mixture_c20077/f1p0/3496	1.23667	0.2	0.16	0.03	0.07	0
	i1_LQ_mixture_c12717/f1p0/1882	1.33667	0.0366667	0.126667	0	0.223333	0.176667
	i2_LQ_mixture_c48606/f1p0/2615	2.73333	1.37333	0.373333	0.0133333	0.0733333	0.133333
	i0_LQ_mixture_c31306/f1p0/313	1.12667	0	0	0	0.36	0
	i1_LQ_mixture_c36544/f1p0/1719	2.22667	0.236667	0.49	0	0.143333	0.613333
	i1_LQ_mixture_c203033/f1p4/1497	4.20333	0.646667	1.06667	0.336667	0.513333	0.9
	i3_LQ_mixture_c20889/f1p0/3811	2.54333	0.14	0.256667	0	1.30333	0.106667
	i1_LQ_mixture_c39988/f1p1/1733	2.34333	0.313333	0.273333	0.76	0.106667	0.156667
	i2_LQ_mixture_c44106/f1p0/2050	4.74333	0.993333	1.08	0.223333	1.52333	0.193333
	i0_LQ_mixture_c128044/f1p0/291	1.03333	0	0	0	0	0.303333
	i3_LQ_mixture_c39254/f1p0/3317	1.92667	0.05	0.0333333	0.35	0.523333	0.253333
	i2_LQ_mixture_c5986/f1p0/2261	1.54	0.576667	0.133333	0	0.12	0
	i2_LQ_mixture_c25016/f1p21/2332	1.04	0.123333	0	0	0.21	0
	i3_LQ_mixture_c37286/f1p0/3118	1.85333	0.136667	0.05	0.373333	0.423333	0.166667
	i1_HQ_mixture_c18939/f3p7/1395	2.61333	0.12	0.59	0.02	0.893333	0.29
	i2_LQ_mixture_c56409/f2p0/2230	2.66	0.823333	0.373333	0.423333	0.07	0.276667
	i3_LQ_mixture_c40802/f1p0/3749	3.50333	1.05	1.17667	0.03	0.463333	0.09
	i2_LQ_mixture_c53930/f1p1/2399	1.27	0.226667	0.163333	0.126667	0.0166667	0.0433333
	i4_LQ_mixture_c9885/f1p0/4071	1.13	0.123333	0.156667	0.0966667	0.01	0.05
	i3_HQ_mixture_c12741/f6p5/3631	4.44667	1.11	0.28	1.32333	0.38	0.663333
	i2_LQ_mixture_c163263/f1p0/2186	2.27333	0.223333	0.11	0.86	0.04	0.35
	i2_HQ_mixture_c4157/f3p1/2977	11.0067	4.88	1.72	1.71	0.383333	1.63333
	i0_LQ_mixture_c113758/f1p0/939	1.11333	0.05	0.146667	0	0.21	0.0266667
	i2_LQ_mixture_c163114/f1p0/2175	2.43667	0.403333	0.32	0.00333333	0.92	0.123333
	i1_LQ_mixture_c191751/f1p0/1784	1.96667	0.283333	0.216667	0.0433333	0.143333	0.62
	i1_LQ_mixture_c173278/f1p0/1561	2.85333	0.166667	0.0366667	0.28	1.42667	0.286667
	i2_LQ_mixture_c49010/f1p0/2118	1.82333	0.28	0.86	0	0.0333333	0
	i0_LQ_mixture_c31392/f1p0/300	2.31667	0	0	0	0.893333	0.78
	i3_LQ_mixture_c25522/f1p4/3303	3.56667	0.75	1.04333	0.55	0.356667	0.223333
	i2_LQ_mixture_c111523/f1p0/2728	1.78667	0.173333	0.136667	0.496667	0.24	0.1
	i2_LQ_mixture_c145982/f1p0/2262	1.06333	0.0966667	0.06	0.0266667	0.0433333	0.196667
	i3_LQ_mixture_c14163/f1p0/3057	6.74333	1.68667	1.88	1.45667	1	0.0966667
	i0_LQ_mixture_c51068/f1p1/748	3.31333	0.14	0.58	0.29	0.56	1.12333
	i2_LQ_mixture_c175861/f1p0/2037	1.45667	0.12	0.0966667	0.483333	0.136667	0
	i0_LQ_mixture_c20620/f1p8/912	2.28667	0.146667	0.176667	0.123333	0.06	1.16333
	i1_LQ_mixture_c181255/f1p0/1097	6.93667	1.52333	0.4	1.48667	0.873333	2.03667
	i1_LQ_mixture_c86214/f1p1/1562	1.29	0.0366667	0	0	0.59	0.0533333
	i1_LQ_mixture_c191911/f1p9/1250	6	0.973333	1.07	0.676667	2.09667	0.576667
	i2_LQ_mixture_c28237/f1p0/2062	1.77	0.456667	0.133333	0.383333	0	0.193333
	i2_LQ_mixture_c145583/f1p0/2639	1.74	0.37	0.253333	0.113333	0.2	0.203333
	i3_LQ_mixture_c39859/f1p1/3650	2.62667	0.486667	0.836667	0.09	0.15	0.463333
	i2_LQ_mixture_c56296/f1p0/2330	1.23333	0.103333	0.333333	0	0.166667	0.03
	i2_HQ_mixture_c94557/f2p0/2076	2.10667	0.116667	0	0	1.07667	0.32
	i0_LQ_mixture_c84443/f1p3/971	1.23667	0	0.443333	0.08	0.123333	0
	i2_LQ_mixture_c19567/f1p2/2798	1.55667	0.253333	0.146667	0	0.566667	0
	i1_LQ_mixture_c141828/f1p0/1226	3.08667	0.546667	0.256667	0.73	0.143333	0.823333
	i3_LQ_mixture_c30261/f1p0/3414	3.94667	2.21333	0.783333	0	0.116667	0.253333
	i1_LQ_mixture_c20221/f1p2/1227	2.18333	0.66	0.156667	0	0.456667	0.33
	i4_LQ_mixture_c3972/f1p0/4629	1.39333	0.18	0.253333	0.0733333	0.146667	0.163333
	i2_HQ_mixture_c109627/f2p0/2879	3.74667	0.303333	1.64667	0.333333	0.396667	0.49
	i0_HQ_mixture_c25207/f2p1/380	1.21333	0	0	0	0.646667	0
	i3_LQ_mixture_c8599/f1p0/3078	2.24	0.5	0.293333	0.0833333	0.393333	0.406667
	i2_HQ_mixture_c3620/f2p5/2736	1.20333	0.136667	0.0833333	0.17	0.0166667	0.233333
	i3_HQ_mixture_c45938/f2p0/3086	5.01	0.703333	1.49	0.38	1.33333	0.55
	i2_HQ_mixture_c157788/f6p0/2076	3.08333	1.04333	0.746667	0.0666667	0.323333	0.356667
	i3_LQ_mixture_c44587/f1p0/3288	1.19333	0.233333	0.226667	0.0433333	0.00666667	0.143333
	i0_LQ_mixture_c90705/f1p0/415	1.09	0.11	0.316667	0	0	0.126667
	i1_HQ_mixture_c47899/f2p1/1231	6.60667	1.82667	0.323333	0.876667	0.64	2.41
	i2_LQ_mixture_c8114/f1p1/2918	1.52667	0.686667	0.243333	0	0.0666667	0
	i0_LQ_mixture_c57953/f1p1/504	1.91333	0.29	0.12	0.213333	0.13	0.633333
	i0_LQ_mixture_c23087/f1p19/841	3.57333	0.453333	0.82	0.46	0.576667	0.74
	i2_LQ_mixture_c108715/f1p0/2416	2.9	0.366667	0.32	0.393333	0.713333	0.596667
	i1_LQ_mixture_c104224/f1p0/1439	1.34333	0	0.733333	0	0.0866667	0.0166667
	i1_LQ_mixture_c55595/f1p15/1527	2.66667	0.33	0.0466667	0.45	0.0366667	1.29667
	i1_LQ_mixture_c127544/f1p0/1617	1.88667	0.313333	0.336667	0.33	0.383333	0.03
	i4_LQ_mixture_c1825/f1p0/4572	1.16333	0.346667	0.2	0.00333333	0.12	0
	i2_LQ_mixture_c35950/f1p28/2424	13.34	3.96667	2.4	0.496667	4.36333	1.62
	i4_LQ_mixture_c7856/f1p7/4843	1.67333	0.376667	0.21	0.03	0.496667	0.0666667
	i2_LQ_mixture_c49191/f1p24/2698	1.05	0	0.18	0.296667	0.0466667	0.0366667
	i1_LQ_mixture_c36329/f1p0/1228	3.1	1.39667	0.913333	0.283333	0	0.02
	i5_LQ_mixture_c1687/f1p0/5079	1.49	0.44	0.29	0.0766667	0.0966667	0.1
	i1_LQ_mixture_c146256/f1p3/1979	1.18333	0.0266667	0.433333	0.0333333	0.21	0
	i3_LQ_mixture_c6314/f1p0/3889	2.27667	0	1.12	0.233333	0	0.446667
	i3_LQ_mixture_c21757/f1p0/3309	1.39333	0.233333	0.556667	0.123333	0.00666667	0
	i3_LQ_mixture_c23615/f1p14/3934	1.8	0.306667	0.28	0	0.483333	0.26
	i1_HQ_mixture_c137088/f3p0/1680	28.59	5.52333	0.79	6.72333	0.986667	14.0967
	i0_LQ_mixture_c63882/f1p19/722	4.88333	0.69	2.42333	0.523333	0.79	0
	i2_HQ_mixture_c87218/f2p15/2960	1.36333	0.143333	0.21	0.243333	0.116667	0.193333
	i2_LQ_mixture_c32469/f1p7/2662	2	0.306667	0.37	0.146667	0.35	0.37
	i2_HQ_mixture_c152217/f2p0/2050	1.8	0.12	0.553333	0.456667	0.2	0.02
	i1_LQ_mixture_c144877/f1p2/1202	10.14	3.89333	2.48333	0.146667	2.69	0.48
	i0_LQ_mixture_c38817/f1p0/871	2.9	0.343333	1.26333	0.186667	0.156667	0.503333
	i1_LQ_mixture_c101772/f1p5/1609	5.50333	0.996667	1.74667	1.44	0.336667	0.536667
	i3_LQ_mixture_c8093/f1p0/3507	1.13	0.21	0.09	0	0.376667	0.01
	i2_LQ_mixture_c69532/f1p0/2282	1.19333	0.36	0.223333	0	0.0933333	0.0766667
	i1_LQ_mixture_c13640/f1p2/1711	3.48667	0.446667	0.446667	0.0333333	2.12	0
	i5_LQ_mixture_c295/f1p0/5430	1.31333	0.256667	0.236667	0.126667	0.206667	0.0466667
	i1_LQ_mixture_c63829/f1p3/1093	3.21	0.496667	0.796667	0.64	0.39	0.456667
	i2_LQ_mixture_c7037/f1p0/2860	3.90667	1.63333	1.56	0.216667	0.0133333	0.0566667
	i2_LQ_mixture_c142897/f1p0/2349	1.48	0.243333	0.123333	0.11	0.526667	0.0533333
	i3_LQ_mixture_c8610/f1p0/3769	1.09667	0.13	0.316667	0.0466667	0.18	0
	i2_HQ_mixture_c6579/f3p0/2901	1.22	0	0.04	0.43	0	0.33
	i3_LQ_mixture_c38623/f1p0/3776	2.70333	0.323333	0.666667	0.326667	0.666667	0.3
	i1_LQ_mixture_c17720/f1p0/1768	10.0633	1.36667	1.58	0.77	1.00667	4.92
	i0_LQ_mixture_c32060/f1p1/282	1.06	0.643333	0	0	0	0
	i1_HQ_mixture_c120848/f2p0/1440	3.47	0.183333	0.763333	0.0266667	1.74667	0.34
	i1_LQ_mixture_c6448/f1p2/1171	15.33	4.04	3.92333	1.69333	2.65	2.61667
	i1_LQ_mixture_c5019/f1p4/1808	1.50333	0	0	0.77	0.326667	0
	i1_LQ_mixture_c106547/f1p25/1774	13.15	4.41333	2.37	0	5.96333	0
	i2_LQ_mixture_c9766/f1p12/2757	3.17667	0.79	0.59	0.07	0.793333	0.533333
	i3_LQ_mixture_c7992/f1p0/3684	1.24667	0.27	0.323333	0	0.136667	0.116667
	i2_LQ_mixture_c25970/f1p0/2837	1.61333	0.36	0.683333	0.1	0.0366667	0.0333333
	i1_LQ_mixture_c172667/f1p1/1360	4.44	1.03333	0.83	1.13333	0.76	0.29
	i2_LQ_mixture_c3705/f1p0/2631	1.38	0.636667	0.206667	0	0	0.15
	i3_LQ_mixture_c54968/f1p0/3614	16.8467	2.31667	3.77	2.97333	2.47667	4.92667
	i1_LQ_mixture_c38762/f1p7/1786	16.8667	5.99	6.98667	0.793333	0.246667	2.47
	i3_LQ_mixture_c36828/f1p0/3280	2.46	0.71	0.513333	0.62	0.243333	0
	i4_HQ_mixture_c10331/f2p0/4021	2.15667	1.17667	0.266667	0.13	0.153333	0.06
	i2_LQ_mixture_c22230/f1p0/2322	2.71667	0.0766667	0.0966667	0.1	0	2.07667
	i3_LQ_mixture_c54534/f1p0/3615	2.37333	0.223333	0.5	0.213333	0.993333	0.0833333
	i3_LQ_mixture_c13441/f1p2/3580	1.88333	0.296667	0.736667	0.0833333	0.21	0.196667
	i1_LQ_mixture_c201423/f1p0/1677	4.90667	0.773333	1.39333	0.0133333	2.17667	0.193333
	i2_LQ_mixture_c106444/f1p23/2677	1.09667	0.0933333	0.116667	0	0.386667	0.146667
	i2_LQ_mixture_c60337/f1p0/2103	1.22333	0	0.48	0	0.383333	0.0133333
	i2_LQ_mixture_c90198/f1p0/2495	4.01	0.0633333	0.316667	0.76	0.833333	1.69
	i0_LQ_mixture_c112872/f1p0/730	1.04667	0.04	0	0.12	0.306667	0.236667
	i1_LQ_mixture_c111200/f1p0/1045	1.13333	0.163333	0.126667	0	0.203333	0.296667
	i1_LQ_mixture_c173118/f1p2/1677	2.52333	0.33	0.276667	0.0866667	1.32333	0.166667
	i2_LQ_mixture_c146280/f1p0/2736	5.57333	1.35333	2.38	0	0.933333	0.58
	i2_HQ_mixture_c39758/f2p9/2181	2.52333	0.42	0.0366667	0	0.13	1.61
	i3_LQ_mixture_c14314/f1p0/3017	3.19667	0.713333	0.48	0.42	1.26	0
	i2_LQ_mixture_c124153/f1p3/2867	2.50333	0.493333	0.63	0.316667	0.546667	0.196667
	i2_LQ_mixture_c73617/f1p0/2363	1.01333	0.0866667	0.0433333	0.343333	0.03	0.193333
	i0_LQ_mixture_c116263/f1p0/991	3.50333	0.126667	0.553333	1.70667	0	0.8
	i2_LQ_mixture_c23474/f1p3/2964	4.41	1.63667	0.51	0.456667	0.393333	1.1
	i2_LQ_mixture_c130826/f1p0/2445	3.05333	0.0233333	0.17	2.34667	0.0233333	0.176667
	i1_LQ_mixture_c191002/f1p0/1714	2.35667	0.393333	0.453333	0.07	1.08	0.05
	i3_LQ_mixture_c13031/f1p0/3835	2.76333	0.21	0.463333	0.243333	0	1.53667
	i1_LQ_mixture_c153050/f1p2/1598	3.34	1.19333	0.42	0.0766667	1.28	0.06
	i2_LQ_mixture_c91797/f1p0/3020	3.01333	0.756667	0.54	0.04	1.03333	0.333333
	i1_LQ_mixture_c40561/f1p0/1679	1.51333	0.226667	0.626667	0.143333	0.05	0.156667
	i2_LQ_mixture_c147000/f1p1/2628	1.96333	0.26	0.443333	0.0266667	0.93	0
	i4_LQ_mixture_c10029/f1p3/4026	2.21333	0	0.226667	0	0.97	0.72
	i0_LQ_mixture_c106563/f1p2/931	1.16333	0.26	0.09	0.39	0	0.126667
	i2_LQ_mixture_c91768/f1p0/2608	1.47667	0.4	0.21	0.37	0.203333	0
	i0_LQ_mixture_c116936/f1p0/372	1.94333	1.37	0.13	0.15	0	0
	i1_LQ_mixture_c86696/f1p4/1631	1.14333	0.113333	0.326667	0.116667	0.243333	0.05
	i2_LQ_mixture_c61179/f1p0/2052	1.36	0.22	0.153333	0.09	0.47	0.136667
	i4_LQ_mixture_c5380/f1p0/4398	2.60667	0.29	0.503333	0.146667	0.866667	0.513333
	i1_HQ_mixture_c2353/f30p9/1306	1.16333	0.37	0	0	0.246667	0.263333
	i3_LQ_mixture_c43226/f1p0/3241	5.33667	1.52667	1.31	0.46	0.893333	0.866667
	i2_LQ_mixture_c114428/f1p0/2067	1.53333	0.15	0	0.443333	0.213333	0.446667
	i3_LQ_mixture_c25515/f1p5/3510	8.72333	6.16333	1.18	0.206667	0.71	0.186667
	i3_HQ_mixture_c10596/f3p45/3608	2.01	0.296667	0.44	0.873333	0.0566667	0.07
	i0_LQ_mixture_c175039/f1p0/603	2.88	1.15333	0.49	0	0.816667	0.15
	i2_LQ_mixture_c106430/f1p0/2332	1.98667	0.156667	0.253333	1.21	0.0133333	0.09
	i1_LQ_mixture_c37914/f1p2/1367	1.63333	0.35	0.623333	0.09	0	0.323333
	i4_LQ_mixture_c7629/f1p3/4596	1.75667	0.39	0.103333	0.08	0.603333	0.34
	i0_HQ_mixture_c101440/f18p1/839	33.9533	3.51333	5.14667	1.07333	5.06667	18.9133
	i2_HQ_mixture_c17654/f2p0/2465	5.95333	2.48333	0.67	0.11	0.0433333	2.40667
	i2_LQ_mixture_c134531/f1p0/2018	4.41667	1.18333	1.16667	0.14	1.47667	0.213333
	i0_LQ_mixture_c105152/f1p0/775	2.57667	0.136667	0.69	1.36	0.153333	0
	i2_LQ_mixture_c122047/f1p0/2319	3.85	0.346667	0.83	0	0.393333	2.04667
	i3_LQ_mixture_c52589/f1p0/3176	1.17667	0.35	0.113333	0	0.0833333	0.4
	i2_LQ_mixture_c52492/f1p0/2263	6.83	0.996667	0.573333	0.606667	2.56333	1.86
	i2_LQ_mixture_c67124/f1p0/2551	1.18333	0.21	0.08	0.193333	0	0.473333
	i0_LQ_mixture_c61669/f1p0/794	1.79333	0.33	0.296667	0.566667	0.253333	0.12
	i0_LQ_mixture_c82550/f1p1/810	1.00667	0.4	0.346667	0	0	0.0366667
	i1_LQ_mixture_c20703/f1p6/1245	11.3667	4.34	2.62	0.543333	2.77333	0.87
	i2_LQ_mixture_c24023/f1p6/2268	1.24	0.253333	0.216667	0.176667	0.273333	0.1
	i3_LQ_mixture_c11273/f1p6/3695	2.56	0.903333	0.236667	0.493333	0.48	0.23
	i0_LQ_mixture_c116238/f1p0/570	1.25	0.216667	0	0.21	0.24	0.366667
	i1_LQ_mixture_c21613/f1p3/1142	5.52	1.57667	0.336667	2.11667	0.953333	0.32
	i1_LQ_mixture_c22461/f1p4/1532	1.71333	0.203333	0.226667	0.193333	0.533333	0.343333
	i1_LQ_mixture_c87820/f1p0/1377	6.35333	2.30333	1.62667	0.533333	1.29	0.386667
	i0_LQ_mixture_c11537/f1p4/540	1.33	0.0733333	0	0.296667	0.07	0.676667
	i1_HQ_mixture_c137826/f32p7/1585	27.7233	11.04	6.12	2.49	3.60333	4.25667
	i0_LQ_mixture_c90080/f1p0/757	3.84667	0.236667	0.536667	0.63	1.37667	0.86
	i2_LQ_mixture_c143235/f1p0/2473	4.25667	1.12	0.523333	0.85	0.566667	0.993333
	i1_LQ_mixture_c164167/f1p0/1322	1.76333	0.116667	0.19	0.196667	0.833333	0.226667
	i1_LQ_mixture_c67324/f1p81/2669	1.21333	0.106667	0.143333	0.52	0.113333	0.133333
	i0_LQ_mixture_c22999/f1p1/743	2.39667	0.23	0.356667	1.43667	0.11	0.0666667
	i1_LQ_mixture_c67217/f1p1/1953	1.09	0.04	0.766667	0	0.0366667	0.0533333
	i0_LQ_mixture_c134977/f1p0/512	1.10667	0.273333	0	0	0.143333	0.5
	i3_HQ_mixture_c2620/f3p0/3890	1.37667	0.673333	0.326667	0	0.186667	0
	i2_HQ_mixture_c75795/f2p3/2037	3.97333	0.93	0.443333	2.07667	0.02	0.313333
	i0_LQ_mixture_c134285/f1p0/668	9.13333	0.766667	0.82	1.78667	2.08333	3.48667
	i1_LQ_mixture_c148039/f1p5/1678	3.78667	1.10333	0.97	0.453333	0.983333	0.09
	i0_LQ_mixture_c28054/f1p0/524	5.68667	0.436667	3.37	0.556667	0.163333	0.973333
	i1_LQ_mixture_c64497/f1p2/1858	1.20667	0	0.106667	0.493333	0.323333	0.103333
	i1_LQ_mixture_c8676/f1p0/1589	3.25	0.476667	0.186667	0.0133333	1.98333	0.41
	i1_LQ_mixture_c169201/f1p7/1614	1.8	0.44	0.23	0.313333	0.33	0.31
	i2_LQ_mixture_c15329/f1p4/2050	2.60667	0.383333	0.563333	0.35	0.456667	0.676667
	i2_LQ_mixture_c145293/f1p1/2506	8.23333	1.79333	1.14333	1.94667	1.16667	2.00667
	i0_LQ_mixture_c106210/f1p0/770	1.53	0.383333	0.293333	0.133333	0	0.546667
	i2_LQ_mixture_c49396/f1p14/2969	1.96	0.693333	0.433333	0	0.366667	0.293333
	i4_LQ_mixture_c9514/f1p0/4040	1.47333	0.543333	0.346667	0.0633333	0.18	0.17
	i3_LQ_mixture_c29352/f1p0/3094	1.21667	0.22	0.336667	0.04	0.296667	0.153333
	i0_LQ_mixture_c110172/f1p15/890	6.06	1.66	0.06	2.04333	0.226667	1.9
	i2_LQ_mixture_c56506/f1p0/2384	1.48333	0.03	0.0766667	0.773333	0.42	0.0166667
	i2_LQ_mixture_c37777/f1p1/2824	1.16	0.216667	0.386667	0	0.113333	0.28
	i3_LQ_mixture_c37664/f1p1/3774	3.36	0.43	0.336667	0.973333	1.06	0.4
	i4_LQ_mixture_c4560/f1p0/5018	1.18333	0.41	0.346667	0.0966667	0.08	0.0966667
	i2_LQ_mixture_c43865/f1p0/2054	1.36333	0	0	0.723333	0.1	0.39
	i3_LQ_mixture_c41789/f1p0/3242	1.57667	0.413333	0.296667	0.296667	0.106667	0.313333
	i3_LQ_mixture_c27861/f1p0/3456	1.39333	0.0833333	0.126667	0	1.03333	0
	i1_HQ_mixture_c183122/f5p2/1165	19.06	5.61	5.31	1.84333	3.20667	2.94
	i1_LQ_mixture_c55454/f1p1/1809	1.54333	0.473333	0	0	0.923333	0
	i1_HQ_mixture_c208236/f3p2/1112	35.65	11.1733	10.5467	2.35	9.33667	2.09667
	i0_LQ_mixture_c113938/f1p0/975	2.29333	1.45667	0.566667	0	0.0633333	0.06
	i1_LQ_mixture_c95552/f2p1/1022	7.11667	1.27	2.29667	0.206667	1.22333	1.98
	i1_LQ_mixture_c146674/f1p1/1584	1.11	0.17	0.0333333	0.153333	0.133333	0.483333
	i2_LQ_mixture_c36388/f1p0/2526	1.47667	0.283333	0.153333	0.0233333	0.463333	0.416667
	i0_LQ_mixture_c111961/f1p0/997	3.24	0.573333	0.326667	0.513333	0.153333	1.53667
	i4_HQ_mixture_c1380/f2p0/4596	1.61333	0.176667	0.436667	0.3	0.136667	0.426667
	i2_HQ_mixture_c47852/f2p0/2733	1.96333	0.0766667	0.123333	0.693333	0	0.936667
	i0_LQ_mixture_c23245/f1p0/808	5.4	1.24333	2.10667	1.82333	0.0966667	0
	i3_LQ_mixture_c44612/f1p0/3149	3.09333	1.66333	0.34	0.303333	0.0966667	0.56
	i0_LQ_mixture_c97866/f1p0/372	4.06667	1.25333	1.86	0	0.783333	0.0433333
	i1_LQ_mixture_c50354/f1p1/1607	6.40667	2.97667	0.0566667	1.08333	0.203333	1.96667
	i1_LQ_mixture_c40682/f1p8/2041	2.55333	1.00667	0.326667	0.09	0.26	0.75
	i3_LQ_mixture_c6440/f1p2/3895	1.60667	0.533333	0.27	0.25	0.126667	0.31
	i3_HQ_mixture_c33888/f2p0/3401	1.12	0.146667	0.0866667	0	0.77	0.00333333
	i1_LQ_mixture_c101581/f1p2/1209	5.11333	0.853333	1.77667	0.576667	0.923333	0.873333
	i2_LQ_mixture_c33652/f1p0/2890	5.64667	2.94333	0.94	0.766667	0.53	0.356667
	i0_LQ_mixture_c18515/f1p3/428	8.20333	2.90667	2.57333	1.47333	0	1.14333
	i2_LQ_mixture_c70881/f1p0/2382	1.03333	0.1	0	0	0	0.826667
	i1_LQ_mixture_c171612/f1p1/1630	2.32	0.23	0.38	0.406667	0.71	0.486667
	i2_LQ_mixture_c68049/f1p0/2457	1.25667	0.13	0.0333333	0.483333	0.15	0.356667
	i3_LQ_mixture_c13802/f1p2/3579	1.39	0.3	0.483333	0.13	0.136667	0.236667
	i2_LQ_mixture_c85383/f1p0/2609	1.73667	0.366667	0.34	0.19	0.226667	0.51
	i1_LQ_mixture_c82893/f1p2/1278	3.81	1.00667	0.546667	1.79667	0	0.356667
	i2_LQ_mixture_c128057/f1p2/2576	13.88	3.51667	4.41667	0.366667	4.60667	0.873333
	i1_LQ_mixture_c147500/f1p3/1794	1.18333	0.106667	0.55	0.156667	0.05	0.223333
	i1_LQ_mixture_c142864/f1p0/1788	1.10667	0	0.113333	0.24	0.31	0.35
	i2_LQ_mixture_c103533/f1p44/2598	1.88	0.32	0.543333	0.22	0.463333	0.243333
	i2_LQ_mixture_c26284/f1p0/2172	1.68	0.283333	0.23	0.0433333	0.426667	0.613333
	i3_LQ_mixture_c27765/f1p0/3405	1.00667	0	0.13	0.02	0.766667	0.01
	i2_LQ_mixture_c73367/f1p8/2329	1.32667	0.126667	0.12	0.366667	0.456667	0.176667
	i2_LQ_mixture_c148283/f1p11/2240	11.9267	0.853333	1.14333	2.64667	0.413333	6.79333
	i4_LQ_mixture_c9012/f1p11/4343	3.88333	0.583333	1.59667	0.58	0.00333333	1.04333
	i3_LQ_mixture_c20084/f1p6/3326	4.26667	0.8	0.99	0.49	0.76	1.15333
	i1_LQ_mixture_c194644/f1p1/2030	5.89667	1.17	1.45333	1.51	1.34333	0.35
	i3_LQ_mixture_c37047/f1p0/3963	1.93667	0.11	0.176667	0.68	0.06	0.84
	i1_LQ_mixture_c170644/f1p1/1400	2.07667	0.696667	0.733333	0.126667	0.25	0.203333
	i2_LQ_mixture_c115526/f1p0/2035	3.51	1.02333	1.15333	0	1.26667	0
	i1_LQ_mixture_c36425/f1p7/1373	1.10667	0.226667	0.396667	0.03	0	0.386667
	i0_LQ_mixture_c113593/f1p0/983	1.85667	0.0433333	0.0533333	1.52667	0	0.17
	i2_LQ_mixture_c162605/f1p0/2723	3.44667	0.873333	1.00333	0.22	1.28667	0
	i2_LQ_mixture_c176204/f1p0/2046	1.97	0.436667	0.15	0.08	0.966667	0.273333
	i2_HQ_mixture_c64910/f5p2/2885	1.99667	0.1	0.55	0.116667	0.923333	0.246667
	i2_LQ_mixture_c66909/f1p0/2916	1.07333	0.266667	0.276667	0.1	0.266667	0.103333
	i2_HQ_mixture_c1546/f12p10/2313	16.3667	6.04	5.42333	1.22	2.03	1.59667
	i0_LQ_mixture_c59395/f1p0/687	3.86	0.28	0.523333	0.483333	0.186667	2.33
	i2_LQ_mixture_c87887/f1p0/2631	1.69667	0.343333	0.62	0.1	0.41	0.166667
	i3_LQ_mixture_c25592/f1p0/4029	2.84	0.81	1.22333	0.156667	0.376667	0.226667
	i1_HQ_mixture_c46813/f2p0/1246	3.14667	0.626667	0.6	0.136667	1.46667	0.273333
	i3_LQ_mixture_c18244/f1p0/3369	1.63667	0.296667	0.373333	0	0.843333	0.0833333
	i1_LQ_mixture_c104127/f1p2/1292	3.4	1.57667	0.443333	0.123333	0.766667	0.45
	i1_LQ_mixture_c17927/f1p1/1430	9.23667	1.39	1.3	1.53667	2.18333	2.78667
	i3_LQ_mixture_c5032/f1p0/3525	2.96333	0.656667	0.993333	0.0866667	0.96	0.226667
	i1_HQ_mixture_c32808/f2p1/1403	5.54333	0.986667	0.776667	0.13	3.12	0.49
	i1_LQ_mixture_c37237/f1p2/1899	4.15667	0.813333	0.456667	2.25667	0.0766667	0.516667
	i1_LQ_mixture_c125283/f1p3/1811	5.2	0	0.0233333	0.02	5.12333	0
	i1_LQ_mixture_c63818/f1p0/1249	1.02667	0.243333	0.286667	0.05	0.25	0.163333
	i6_LQ_mixture_c617/f1p0/6713	1.07	0.33	0.24	0	0.256667	0.21
	i1_LQ_mixture_c14032/f1p0/2024	1.13667	0.353333	0.286667	0.136667	0.176667	0.15
	i0_LQ_mixture_c100331/f1p0/251	1.01	0	0	0	0	0.976667
	i1_LQ_mixture_c59607/f1p4/1030	2.37	1.06	0.136667	0.21	0.713333	0.216667
	i1_LQ_mixture_c10521/f1p4/2003	1.8	0.903333	0.65	0	0.00333333	0.216667
	i2_LQ_mixture_c124505/f1p17/2628	1.17333	0.19	0.0933333	0.336667	0.0633333	0.463333
	i1_LQ_mixture_c54461/f1p3/1108	1.45333	0	0.666667	0	0.603333	0.16
	i0_LQ_mixture_c27626/f1p0/710	5.8	1.85333	0.963333	0.25	0.956667	1.76333
	i0_LQ_mixture_c39894/f1p0/935	1.23667	0.206667	0.393333	0.05	0.226667	0.35
	i3_LQ_mixture_c20846/f1p5/3548	1.52333	0.146667	0.223333	0.12	0.67	0.353333
	i0_HQ_mixture_c25312/f4p0/564	1.10333	0.0966667	0.266667	0	0.4	0.33
	i1_LQ_mixture_c13768/f1p0/1485	1.13667	0.41	0.153333	0.133333	0.433333	0
Stolon enhanced	i0_LQ_mixture_c173860/f1p0/567	2636.84	8523.71	3084	257.977	307.667	1380.61
	i0_HQ_mixture_c27759/f4p0/555	99.9633	864.413	282.14	56.8333	188.39	13.6033
	i0_HQ_mixture_c53109/f2p0/362	37.9367	451.16	124.27	56.4433	61.4167	1.51333
	i1_HQ_mixture_c34110/f2p179/1070	42.18	215.91	43.95	9.91	4.70667	31.0667
	i0_HQ_mixture_c2515/f5p0/744	59.9067	567.57	200.71	132.063	123.823	15.9067
	i1_HQ_mixture_c124005/f3p2/1495	37.82	191.847	70.49	8.79	41.64	1.78
	i0_LQ_mixture_c37765/f1p0/419	58.93	137.03	18.5567	2.19667	6.7	21.0833
	i1_LQ_mixture_c4626/f1p0/1243	57.22	375.79	127.41	68.8567	85.3867	8.91
	i0_LQ_mixture_c25539/f1p2/701	7.40667	38.5467	4	1.21667	0	0.633333
	i1_HQ_mixture_c208067/f35p7/1100	2.24667	53.8967	0.27	2.77667	19.8067	3.70333
	i0_LQ_mixture_c20054/f1p1/438	79.6233	155.39	20.23	11.76	1.16333	18.69
	i0_LQ_mixture_c83448/f1p0/615	8.55333	52.7033	9.53	6.08333	5.81	0.433333
	i2_HQ_mixture_c5946/f3p3/2167	6.83333	32.1633	4.04333	2.72333	0.01	0.393333
	i2_LQ_mixture_c111171/f1p0/2759	14.5967	59.1567	7.11333	1.99	18.0167	0.226667
	i2_HQ_mixture_c26701/f2p8/2561	10.4	50.75	16.26	0.633333	6.04333	0.456667
	i3_HQ_mixture_c39219/f2p10/3250	7.13333	41.2267	11.7133	0.0833333	5.21667	0.233333
	i0_LQ_mixture_c176183/f1p0/219	0	20.4133	0	0	1.80667	2.12
	i1_HQ_mixture_c4967/f9p0/1361	36.9367	254.757	59.86	63.06	62.9633	16.5767
	i0_LQ_mixture_c31673/f1p0/353	2.19667	18.2433	0	1.77	0.62	0.42
	i0_HQ_mixture_c24512/f2p0/880	18.1833	174.963	58.5967	23.7567	61.9633	0.146667
	i0_LQ_mixture_c136001/f1p0/757	3.45667	29.7467	5.77667	0.733333	7.81	0.12
	i1_HQ_mixture_c33414/f4p1/1679	11.0833	34.3667	8.64333	0.613333	1.98	0.31
	i1_LQ_mixture_c172987/f1p0/1634	11.37	97.5133	37.1467	7.53333	28.88	0.916667
	i1_HQ_mixture_c105772/f2p0/1456	9.04667	58.46	3.67667	12.8633	12.0767	10.7333
	i1_HQ_mixture_c96691/f16p13/1062	0.826667	29.2067	0.0533333	0.676667	15.33	2.42667
	i1_LQ_mixture_c12132/f1p20/1984	14.88	28	0	0	1.36333	2.31667
	i3_LQ_mixture_c43177/f1p0/3070	1.45	16.1633	0	5.70667	0	0.2
	i0_HQ_mixture_c156571/f4p0/643	0.51	16.52	3.29667	2.17	2.05	0.45
	i0_LQ_mixture_c88907/f1p2/831	85.0267	263.157	47.1	50.5667	4.52	68.0433
	i0_LQ_mixture_c26779/f1p0/665	6.35333	24.5667	3.08	1.09	3.83667	3.64
	i1_LQ_mixture_c148369/f1p2/1297	7.70333	74.6667	32.84	6.91333	20.0533	1.15667
	i2_LQ_mixture_c108258/f1p0/2393	9.42	45.86	15.19	6.11333	6.31	2.99667
	i0_LQ_mixture_c173033/f1p0/208	0	5.38333	0	0	0	0
	i0_HQ_mixture_c55710/f2p0/418	20.03	47.64	10.9633	9.31333	2.48333	0
	i0_LQ_mixture_c57550/f1p1/1000	0.73	11.4233	1.44667	0.16	0.563333	3.76667
	i2_HQ_mixture_c38723/f2p0/2716	10.02	34.4733	7.37667	0.86	11.5433	0.383333
	i0_LQ_mixture_c30975/f1p0/323	1.49667	14.3533	4.58	1.25667	2.75333	0
	i0_LQ_mixture_c174525/f1p0/204	0	4.10333	0	0	0	0
	i0_LQ_mixture_c171894/f1p7/214	0	3.86667	0	0	0	0
	i0_LQ_mixture_c87726/f1p0/731	43.32	97.2167	20.2333	2.4	27.36	0.113333
	i1_LQ_mixture_c11558/f1p0/1331	0	3.89	0.233333	0	0	0
	i1_HQ_mixture_c118914/f2p2/1259	14.5167	28.34	5.58333	2.58333	1.10667	0.9
	i1_HQ_mixture_c1258/f27p6/1807	1.62667	6.37667	0.0533333	0.613333	0.306667	0.36
	i2_LQ_mixture_c124610/f1p0/2415	3.08	15.0767	5.27	1	2.21667	0.106667
	i0_HQ_mixture_c120144/f2p0/319	0.81	4.09	0	0	0	0
	i2_LQ_mixture_c111004/f1p0/2538	0.82	4.32667	0	0.266667	0	0
	i0_LQ_mixture_c155102/f1p3/658	0	6.49333	1.58333	0	0	1.78333
	i1_HQ_mixture_c137141/f3p0/1759	9.21	23.0833	5.59	0	4.96333	0.26
	i0_LQ_mixture_c175373/f1p0/229	0	2.94333	0	0	0	0
	i2_LQ_mixture_c135853/f1p0/2057	11.23	18.1833	0.18	0.836667	1.02667	1.99667
	i2_LQ_mixture_c41470/f1p0/2972	0.633333	10.56	0.0266667	5.79333	0	1.23
	i1_LQ_mixture_c32648/f1p5/1897	7.98667	33.7167	15.9833	0.89	5.02667	1.06333
	i1_HQ_mixture_c51183/f3p4/1647	0.9	10.68	2.52333	1.53333	1.59667	1.41333
	i1_LQ_mixture_c6468/f1p4/1984	2.27333	7.89333	1.52333	0.563333	0.766667	0.0733333
	i3_LQ_mixture_c14055/f1p0/3053	6.62	11.8867	0	0.956667	0.00666667	1.73667
	i1_LQ_mixture_c86096/f1p2/1207	0	2.95667	0.393333	0	0	0
	i1_HQ_mixture_c106390/f5p5/1982	0.333333	48.4667	2.41333	9.85	1	32.3133
	i0_LQ_mixture_c101826/f2p0/838	0.03	3.98	0.436667	0.19	0.23	0.76
	i1_LQ_mixture_c140831/f1p1/1458	11.4733	20.6933	4.61667	1.7	0.476667	0.226667
	i1_LQ_mixture_c50854/f1p223/1346	0.126667	3.67	0.24	0	0	1.12333
	i0_LQ_mixture_c42814/f1p0/512	1.35	3.90333	0	0.26	0	0.136667
	i1_LQ_mixture_c80768/f1p22/1964	3.72667	25.4933	14.5133	4.13	0.156667	0.836667
	i0_LQ_mixture_c25530/f1p2/454	2.71667	11.6767	3.16	0.94	1.82333	0.92
	i3_LQ_mixture_c43431/f1p0/3611	3.02667	6.45667	1.05	0.206667	0.09	0.01
	i2_LQ_mixture_c21255/f1p14/2855	0.88	9.14667	0.276667	2.65	2.48667	0.83
	i1_HQ_mixture_c22652/f2p0/1176	2.86333	6.24333	1.27333	0	0.0466667	0.0566667
	i1_LQ_mixture_c196028/f1p2/1468	1.02	9.45	3.93	1.04	1.42667	0.0366667
	i1_HQ_mixture_c4344/f14p4/1654	0.436667	7.26	1.44667	0.56	1.94	0.98
	i0_LQ_mixture_c22447/f1p0/407	0.363333	6.03333	1	0.693333	2.14333	0
	i2_LQ_mixture_c84508/f1p0/2257	0	4.87333	0.296667	0	0	2.88667
	i1_LQ_mixture_c81097/f1p150/1714	7.48333	26.2767	5.00333	1.45667	9.69667	0.99
	i1_LQ_mixture_c131487/f1p5/992	1.16667	8.12	3.36333	0.583333	0.88	0.48
	i1_LQ_mixture_c33046/f1p6/1511	0	1.50333	0	0	0	0
	i0_LQ_mixture_c26292/f1p0/494	0.31	2.43	0.39	0	0	0.326667
	i0_LQ_mixture_c152820/f1p0/240	1.36667	4.02	0	0	0	1.31
	i1_LQ_mixture_c135078/f1p104/983	22.88	58.26	16.53	3.85	2.4	11.2867
	i0_LQ_mixture_c49703/f1p0/271	0	1.28667	0	0	0	0
	i1_LQ_mixture_c194460/f1p7/1557	0.08	2.97	0.153333	0.636667	0.756667	0.0666667
	i0_LQ_mixture_c72544/f1p0/258	0	1.25333	0	0	0	0
	i0_LQ_mixture_c44290/f1p0/739	2.04333	4.1	0.566667	0.253333	0	0
	i2_LQ_mixture_c56406/f1p0/2406	0.346667	2.78	0.186667	0.15	0.6	0.26
	i1_LQ_mixture_c143270/f1p4/1802	1.50667	8.38333	2.98	0.626667	2.10333	0
	i2_HQ_mixture_c34533/f2p0/2424	1.02667	9.20333	2.42667	2.66333	1.53667	0.426667
	i1_LQ_mixture_c196223/f1p2/1737	0	1.6	0	0	0	0.493333
	i4_HQ_mixture_c1253/f2p0/4493	4.54333	13.9133	2.80667	4.97	0.38	0.14
	i0_LQ_mixture_c72145/f1p0/349	0	1.06667	0	0	0	0
	i0_LQ_mixture_c43230/f1p0/764	0.46	2.32667	0.453333	0.223333	0.153333	0
	i0_LQ_mixture_c111570/f1p4/371	0.616667	3.09333	0.156667	1.29	0	0
	i0_LQ_mixture_c89385/f1p0/902	1.99333	4.24	0.66	0.413333	0.146667	0
	i2_HQ_mixture_c157339/f5p0/2071	3.75333	8.17	0.423333	0.613333	0.65	1.80333
	i4_LQ_mixture_c7401/f1p3/4706	1.62333	4.35333	0.626667	0.953333	0.11	0.123333
	i2_LQ_mixture_c21970/f1p0/2780	0.483333	2.69333	1.04333	0.116667	0.11	0.05
	i2_LQ_mixture_c124057/f1p0/2728	0.263333	1.59667	0.113333	0.113333	0.13	0.09
	i0_LQ_mixture_c79228/f1p0/906	1.11	3.47	1.09333	0.01	0.05	0.32
	i0_LQ_mixture_c9585/f1p0/893	0.2	6.68667	3.19667	0.666667	1.68333	0.0566667
	i0_LQ_mixture_c26076/f1p0/523	0.08	1.82667	0.28	0.0233333	0	0.57
	i0_LQ_mixture_c4293/f1p5/576	0.46	2.60333	0.933333	0	0.123333	0.26
	i3_LQ_mixture_c53931/f1p0/3219	0.753333	3.72667	0	1.93	0	0.24
	i0_LQ_mixture_c3337/f1p1/554	0.91	2.31667	0.166667	0.45	0	0
	i3_LQ_mixture_c43983/f1p0/3356	0.0766667	2.61333	0.116667	0.226667	0.03	1.4
	i0_LQ_mixture_c42691/f1p0/588	0.41	2.75	0.403333	0.906667	0.0933333	0.176667
	i0_LQ_mixture_c111414/f1p0/760	0.313333	5.49	1.41333	1.18	1.32	0.51
	i1_LQ_mixture_c67010/f1p129/1069	0.2	2.19333	0.58	0.126667	0	0.56
	i0_LQ_mixture_c62549/f1p0/377	0	1.47	0.393333	0.353333	0	0
	i2_LQ_mixture_c109307/f1p0/2311	0	1.11333	0.116667	0.156667	0.0766667	0.05
	i0_LQ_mixture_c74308/f1p0/271	0	2.66667	1.18667	0.773333	0	0
	i0_LQ_mixture_c24626/f1p7/918	0.0933333	1.32	0.0666667	0.0666667	0.333333	0.07
	i0_LQ_mixture_c116901/f1p0/410	5.38	9.78333	2.25333	0.523333	0.31	0.633333
	i0_LQ_mixture_c106806/f1p15/398	4.15333	19.3433	2.35	6.27667	1.59	4.36667
	i3_HQ_mixture_c57394/f2p0/3049	0.173333	1.80667	0.246667	0.106667	0.603333	0.1
	i0_LQ_mixture_c175840/f1p1/222	0	4.58	0.933333	3.09667	0	0
	i3_LQ_mixture_c41031/f1p0/3955	5.8	9.52333	1.51333	1.29667	0.173333	0.193333
	i1_LQ_mixture_c18650/f1p0/1166	0.08	1.45	0	0.676667	0	0.146667
	i1_LQ_mixture_c65453/f1p0/1138	2.4	5.96667	1.30667	0.876667	0.436667	0.433333
	i0_LQ_mixture_c14682/f1p1/408	0.353333	1.16333	0	0.156667	0	0.143333
	i1_HQ_mixture_c12960/f2p7/1896	4.02333	8.67	1.92667	0.463333	1.80333	0.0366667
	i0_LQ_mixture_c141527/f1p0/861	0.93	2.93	1.17333	0	0.323333	0.1
	i1_LQ_mixture_c32175/f1p2/1427	1.14333	3.15333	1.11667	0.11	0.383333	0
	i3_LQ_mixture_c52914/f1p69/3363	1.42	7.15333	2.61	1.63	0.633333	0.466667
	i0_LQ_mixture_c84613/f1p0/894	0.446667	2.35667	1.09	0	0.46	0
	i1_LQ_mixture_c193777/f1p0/1870	0.2	1.37	0.0833333	0.23	0.316667	0.183333
	i1_LQ_mixture_c65928/f1p1/1299	0.12	1.1	0.326667	0.106667	0.13	0.0866667
	i0_LQ_mixture_c60275/f1p0/536	0.18	1.22667	0.39	0.203333	0.153333	0
	i1_LQ_mixture_c37014/f1p27/2011	0.63	2.11333	0.06	1.12333	0	0
	i0_LQ_mixture_c130367/f1p0/910	4.94	8.15333	2.07667	0.496667	0.343333	0
	i3_LQ_mixture_c18370/f1p2/3345	0.206667	1.49	0.0233333	0.74	0	0.23
	i2_LQ_mixture_c143139/f1p0/2448	1.79	5.95333	1.4	0.313333	0.61	1.59
	i1_LQ_mixture_c106465/f1p0/1816	0.01	1.46	0.02	0.93	0.07	0.183333
	i0_LQ_mixture_c27013/f1p0/482	0.296667	3.19333	1.47	0	0.896667	0.29
	i2_LQ_mixture_c24399/f3p0/2565	0.0933333	1.00333	0.0366667	0.0633333	0.0433333	0.53
	i1_LQ_mixture_c165503/f1p1/1947	0.24	1.09	0.26	0	0.136667	0.236667
	i1_HQ_mixture_c69170/f4p5/2005	0	1.30667	1.09333	0	0	0
	i3_LQ_mixture_c8055/f1p0/3330	0.123333	1.99333	0.673333	0.296667	0.636667	0.0533333
	i0_LQ_mixture_c69704/f1p10/294	0	3.26667	0.966667	1.32667	0	0.763333
	i1_HQ_mixture_c84615/f2p3/1491	0.426667	1.63	0.09	0.48	0.36	0.0733333
	i0_LQ_mixture_c83967/f1p2/698	1.43333	3.44667	0.453333	1.16667	0.0433333	0.153333
	i2_LQ_mixture_c52879/f1p0/2502	1.26	7.83667	1.14333	0.82	2.97	1.44667
	i1_LQ_mixture_c88534/f1p2/1556	0.03	1	0.156667	0.276667	0.163333	0.19
	i3_LQ_mixture_c4971/f1p0/3084	0.473333	1.46	0.0666667	0.616667	0.00666667	0.123333
	i1_LQ_mixture_c168318/f1p1/1448	2.05333	8.84667	3.36333	1.60667	1.46333	0.203333
	i1_LQ_mixture_c18487/f1p1/1594	0.456667	1.07	0.0933333	0	0.0966667	0.266667
	i3_LQ_mixture_c38643/f1p26/4012	0.406667	1.01667	0	0	0.406667	0.0566667
	i0_LQ_mixture_c83472/f1p0/704	1.17667	4.26333	0.306667	2.54333	0	0.09
	i2_LQ_mixture_c70629/f1p1/2753	0.32	2.02	0.25	0.25	0.966667	0.116667
	i0_HQ_mixture_c23685/f2p1/916	0.893333	3.37	1.07333	0.68	0.233333	0.416667
	i0_LQ_mixture_c39749/f1p0/466	0.26	1.63333	0.46	0.496667	0.26	0.0833333
	i0_LQ_mixture_c113481/f1p0/389	0	1.01667	0	0	0.973333	0
	i2_LQ_mixture_c111131/f1p0/2543	0.116667	1.22	0.553333	0.0433333	0.26	0.206667
	i0_HQ_mixture_c6844/f3p15/548	0.11	1.23	0.746667	0.27	0.0666667	0
	i4_LQ_mixture_c3588/f1p4/4610	1.16667	1.58667	0.143333	0.18	0.05	0.0133333
	i1_LQ_mixture_c141600/f1p5/1667	0.273333	1.16667	0.176667	0	0.59	0.106667
Rhizome enhanced	i1_LQ_mixture_c98864/f2p13/1234	116.6	207.123	707.557	118.54	77.63	11.9233
	i0_HQ_mixture_c52566/f27p0/788	32.5167	1.49333	290.037	43.0633	46.91	2.58667
	i1_LQ_mixture_c111862/f2p64/1393	39.6333	271.843	553.763	42.85	16.7767	28.3867
	i0_HQ_mixture_c24288/f4p0/826	187.9	30.0167	378.493	33.43	0.44	0.0333333
	i0_HQ_mixture_c69022/f3p1/891	69.8233	0.0533333	223.497	4.75667	27.4967	13.6167
	i3_HQ_mixture_c48665/f4p0/3084	26.66	95.01	237.57	0.553333	6.90333	11.96
	i0_HQ_mixture_c65891/f2p17/889	119.923	0.26	263.023	8.79333	38.2733	2.53667
	i0_LQ_mixture_c84873/f1p9/590	86.8767	50.6733	283.35	14.83	38.7733	0.45
	i0_LQ_mixture_c81015/f1p0/883	81.8767	2.58667	177.34	6.77	0.383333	0.503333
	i0_LQ_mixture_c24221/f1p0/961	66.8633	157.187	333.1	5.36	11.51	13.83
	i0_LQ_mixture_c130588/f43p0/938	92.7133	239.367	444.423	6.11667	14.8433	13.0667
	i0_HQ_mixture_c36319/f2p0/459	36.34	206.617	371.437	4.03667	4.95	44.74
	i0_LQ_mixture_c7474/f1p1/928	1.48333	0.0233333	95.8733	0.393333	36.3033	0.496667
	i1_LQ_mixture_c55804/f3p0/1228	27.2667	17.2333	138.233	26.52	6.7	7.87667
	i1_LQ_mixture_c85678/f1p65/1894	7.51	22.8167	86.2467	0.18	0.68	4.61333
	i0_LQ_mixture_c45819/f1p0/961	39.48	85.6367	266.13	28.0267	62.53	2.77
	i1_HQ_mixture_c3964/f9p2/1291	26.04	0.693333	113.527	3.17	43.27	0.106667
	i0_LQ_mixture_c66081/f1p0/592	4.05333	68.8433	139.013	12.6467	2.20667	13.0667
	i1_LQ_mixture_c124850/f1p5/1198	0.82	5.42667	53.08	3.29333	2.96667	2.67
	i1_LQ_mixture_c23325/f2p0/1121	20.7633	39.31	115.85	11.1633	2.66333	4.91667
	i1_HQ_mixture_c3690/f16p6/1342	84.17	51.6967	222.933	4.74667	45.7367	0.333333
	i1_LQ_mixture_c168070/f1p1/1277	7.20667	1.73	57.9	11.5933	0.476667	1.23333
	i1_LQ_mixture_c55036/f1p34/1814	71.2333	174.85	322.063	4.82333	5.58	30.3567
	i2_HQ_mixture_c157342/f5p0/2131	47.0367	152.853	273.257	3.11667	4.65667	31.6967
	i0_HQ_mixture_c42264/f2p0/864	32.3467	0.84	117.61	4.43667	27.7767	19.68
	i0_HQ_mixture_c13257/f2p2/770	2.18333	2.78333	50.3233	2.72	10.5633	0
	i2_HQ_mixture_c36190/f2p0/2140	22.8867	73.5067	137.237	2.81	1.74667	4.35667
	i1_LQ_mixture_c103599/f2p1/1330	16.0433	0.0933333	69.42	3.16	1.09	18.7733
	i1_HQ_mixture_c182888/f3p0/1303	4.43	32.79	99.88	2.44333	29.53	0.57
	i0_HQ_mixture_c24165/f2p0/542	4.47333	1.13667	42.9867	3.50667	2.31667	3.27333
	i1_LQ_mixture_c63173/f1p1/1426	27.58	0.0166667	79.1433	3.09667	1.04	21.4867
	i0_LQ_mixture_c43272/f1p0/611	23.0733	22.44	102.48	16.5267	11.46	4.09667
	i1_LQ_mixture_c7927/f1p0/1343	5.35333	12.65	59.04	4.38333	11.1333	1.41
	i1_LQ_mixture_c186160/f1p64/1387	15.83	157.697	241.327	25.48	4.23	14.24
	i1_LQ_mixture_c18771/f1p20/1436	27.7433	88.2433	153.77	1.61333	2.70667	12.81
	i1_LQ_mixture_c147687/f1p0/1140	7.98	26.6467	79.98	7.94333	16.8633	2.39667
	i2_LQ_mixture_c67592/f1p0/2273	7.66667	26.0767	61.72	2.22667	0.69	7.22333
	i0_LQ_mixture_c112034/f1p0/989	21.0667	4.06667	87.1233	14.1867	17.47	14.3667
	i1_LQ_mixture_c144705/f1p45/1125	0	0.3	18.49	0.553333	1.76667	0
	i1_HQ_mixture_c6793/f4p1/1961	2.43667	3.33	39.8767	1.87667	16.5933	0.11
	i1_LQ_mixture_c170968/f1p2/1184	7.47333	0.826667	34.8667	1.51333	3.2	6.38
	i1_HQ_mixture_c18609/f5p2/1279	12.38	9.38333	38.25	0.34	0.776667	0
	i0_HQ_mixture_c2786/f11p8/753	141.133	23.7733	482.183	22.9733	224.993	53.9867
	i0_LQ_mixture_c82270/f1p16/882	21.07	19.7	111.107	8.7	29.39	17.23
	i1_LQ_mixture_c53303/f1p0/1736	14.62	2.03667	36.9967	1.87667	1.02	2.89333
	i0_LQ_mixture_c28571/f1p4/785	23.7267	0.223333	126.637	37.98	0.45	49.72
	i0_HQ_mixture_c2061/f3p4/527	42.57	2.25333	136.473	6.00667	56.6367	15.8533
	i1_LQ_mixture_c11931/f1p1/1253	14.16	5.51333	63.8633	4.98333	16.51	9.55667
	i0_HQ_mixture_c45948/f2p0/761	72.58	4.23333	217.523	11.8467	87.77	29.0767
	i0_LQ_mixture_c172863/f1p5/227	4.50667	0	23.4333	0	5.10333	1.84
	i0_HQ_mixture_c13139/f3p0/533	2.89	1.88667	20.6833	0.953333	0.58	2.52
	i0_LQ_mixture_c121603/f1p0/268	0.683333	0	11.49	0	0	0
	i1_LQ_mixture_c195370/f1p2/1694	4.61667	0.27	25.3	0.906667	8.76667	0
	i1_HQ_mixture_c205930/f5p1/1684	22.97	10.7867	79.68	8.54667	12.5533	14.5567
	i1_LQ_mixture_c27296/f2p1/1630	10.0967	1.48333	26.5467	2.25333	0.796667	1.69
	i0_LQ_mixture_c107992/f1p0/971	14.4567	17.4733	59.14	8.71	3.93	4.50667
	i2_HQ_mixture_c18540/f2p0/2433	38.5967	133.673	209.343	1.79	4.64	20.6667
	i1_LQ_mixture_c101310/f1p2/1085	7.34667	2.73333	21	0.226667	0.8	0
	i1_LQ_mixture_c83999/f1p0/1867	9.92333	2.42333	32.7967	4.86	0.666667	5.15667
	i0_LQ_mixture_c176481/f1p0/208	0	0	9.32667	0	0	0
	i1_LQ_mixture_c95137/f2p2/1356	14.9933	8.48333	39.6	5.01333	0.436667	2.21667
	i2_LQ_mixture_c21248/f1p0/2087	3.99333	0.593333	14.35	0.596667	0.196667	0.7
	i2_LQ_mixture_c48468/f1p4/2140	26.61	37.5367	74.6933	0.233333	0.57	1.65
	i3_LQ_mixture_c5957/f1p7/3317	5.52667	0.313333	18.18	0.69	0.0133333	3.67
	i1_HQ_mixture_c1395/f16p4/1486	13.8433	9.79	68.31	21.8833	14.3733	1.02
	i0_LQ_mixture_c12122/f1p0/668	10.4133	0.643333	39.7	1.32333	16.4533	3.51
	i3_HQ_mixture_c33794/f5p0/3343	10.9133	0.816667	34.56	4.54	4.57333	6.41667
	i0_LQ_mixture_c108881/f1p0/789	1.96	0.73	10.75	0.1	0.683333	0
	i2_LQ_mixture_c88947/f1p0/2140	25.3233	82.6833	147.383	18.4267	1.76667	11.9633
	i0_LQ_mixture_c37751/f1p0/890	11.6633	1.10333	45.25	1.70333	17.6533	5.99333
	i1_LQ_mixture_c141446/f1p3/1334	2.1	8.11333	17.42	0	0.423333	0.0633333
	i1_HQ_mixture_c64480/f2p0/1339	2.97667	0.0133333	17.82	3.94	3.50333	0.706667
	i1_LQ_mixture_c33030/f1p1/1396	7.38	0.53	27.8167	2.12333	7.86667	3.40333
	i2_HQ_mixture_c65014/f4p1/2993	2.81	9.20333	21.34	0.703333	2.06667	0.27
	i1_LQ_mixture_c31845/f4p9/1618	91.9067	1.64	326.063	81.4467	69.8067	75.3333
	i1_HQ_mixture_c54805/f2p1/1392	9.35333	48.5067	75.9133	6.75	4.65	0.8
	i0_LQ_mixture_c24384/f1p0/808	2.17333	29.6533	41.02	0.423333	2.83	0.18
	i0_LQ_mixture_c109997/f1p5/816	13.5633	18.9467	43.8633	0.6	2.97667	2.15
	i2_LQ_mixture_c59217/f1p0/2011	5.63667	0.526667	22.2233	0.876667	0.106667	9.45
	i2_LQ_mixture_c72477/f1p0/2257	7.20333	7.63	30.16	5.59333	3.31667	0.813333
	i3_LQ_mixture_c54365/f1p10/3195	2.88333	0.0633333	9.93333	0.203333	0.04	1.18
	i2_LQ_mixture_c6168/f1p0/2970	1.49	4.72	12.6467	0.01	0.333333	0.69
	i1_LQ_mixture_c39064/f3p1/1693	4.96667	8.04667	45.1567	0.833333	26.0133	0.0733333
	i0_LQ_mixture_c5166/f1p0/640	0	0	10.78	0	5.62333	0
	i2_LQ_mixture_c19053/f1p5/2944	4.94	0.52	15.6833	1.02667	2.99	1.15667
	i1_LQ_mixture_c134548/f1p0/1097	6.89667	1.29333	23.6633	3.66667	4.69	2.07667
	i2_HQ_mixture_c80183/f3p0/2363	22.7367	94.1533	138.807	4.24	4.93333	7.83
	i1_HQ_mixture_c12745/f10p1/1300	5.94667	17.4867	41.8833	10.8167	1.88333	0.846667
	i3_LQ_mixture_c37620/f1p2/3477	5.17333	0.583333	17.9267	2.52	2.42667	2.36333
	i1_LQ_mixture_c110641/f1p0/1014	3.24333	5.59	28.7167	0.62	9.22667	5.2
	i1_LQ_mixture_c65305/f1p1/1986	7.87667	23.71	84.2667	2.67	45.1167	0.09
	i2_LQ_mixture_c23034/f1p0/2826	9.13333	23.5133	41.7333	0.183333	1.60667	2.5
	i1_LQ_mixture_c31637/f2p2/1452	4.66	11.4967	36.3933	3.95333	10.6767	0.903333
	i0_HQ_mixture_c27470/f2p0/599	12.32	0.29	39.5867	1.03333	18.65	2.60333
	i1_LQ_mixture_c14821/f1p1/1019	6.75333	0.0733333	16.5067	1.32	0.526667	3.16
	i1_LQ_mixture_c126660/f1p0/1665	3.92333	0.07	10.7867	0.383333	0.143333	1.63
	i1_LQ_mixture_c6134/f3p0/1667	2.69333	0.276667	11.9867	0.41	2.98333	1.03
	i0_LQ_mixture_c45110/f1p0/939	7.50667	0.986667	19.0033	0.456667	5.26667	0.226667
	i2_LQ_mixture_c17744/f1p0/2334	8.51333	10	39.62	7.82	6.24667	2.63333
	i1_LQ_mixture_c87554/f1p1/1973	0.22	1.25	6.55	0.116667	0.376667	0.306667
	i0_LQ_mixture_c21738/f1p0/517	2.46	0.616667	10.65	1.7	0	1.67
	i3_LQ_mixture_c14820/f1p0/3040	0.353333	1.30667	6.11333	0.0366667	0.0166667	0.273333
	i2_LQ_mixture_c21426/f1p0/2279	5.62333	0.0766667	10.4333	0.566667	0	0.06
	i0_HQ_mixture_c18289/f2p11/840	28.6933	17.0767	59.84	6.36333	3.64667	0
	i0_LQ_mixture_c11532/f1p3/983	2.02333	0.203333	8.35667	0.3	1.68	0.313333
	i0_LQ_mixture_c9231/f1p0/937	9.58333	0.816667	35.8167	2.62	16.0167	2.97667
	i3_LQ_mixture_c13597/f1p8/3350	4.02333	0.293333	11.72	0.373333	0	3.28333
	i2_LQ_mixture_c33716/f1p0/2185	9.50333	24.9367	42.0333	0.183333	0.803333	2.89333
	i2_LQ_mixture_c107892/f1p0/2298	2.92333	0.63	10.59	0.386667	1.54	1.45
	i0_LQ_mixture_c108927/f1p0/891	12.9467	0.97	34.0733	4.36	2.29667	9.88667
	i2_LQ_mixture_c4546/f1p0/2465	3.83	0.353333	13.25	0.846667	0.01	4.60667
	i0_HQ_mixture_c35598/f3p0/647	1.84333	0	18.31	12.9833	0	0
	i1_LQ_mixture_c121416/f1p1/1200	5.09667	1.96333	14.4233	2.71667	0.1	1.11
	i1_LQ_mixture_c126635/f1p0/1376	5.53333	4.00667	42.9967	4.81667	23.1133	2.19333
	i1_HQ_mixture_c207967/f17p3/1465	20.82	33.7867	102.233	16.9	23.2733	4.15333
	i3_HQ_mixture_c9107/f2p2/3227	5.4	0.496667	14.1633	0.556667	0.0233333	4.45333
	i1_LQ_mixture_c105917/f1p1/1303	5.65333	1.04	23.3633	2.30333	8.73667	2.46333
	i1_LQ_mixture_c221248/f1p2/1004	39.8967	7.31	100.973	7.74667	22.05	20.8333
	i2_LQ_mixture_c19114/f1p0/2107	3.12333	0.456667	12.5433	0.876667	2.43333	2.55
	i3_HQ_mixture_c31701/f3p0/3180	5.03	0.733333	18.1367	0.506667	7.81667	0.956667
	i2_LQ_mixture_c116774/f1p0/2075	6	9.13333	30.9433	4.57667	6.67	1.50333
	i0_LQ_mixture_c74378/f1p0/515	38.9833	0.33	109.137	2.02333	51.82	12.95
	i0_HQ_mixture_c153008/f2p0/312	44.21	2.41667	162.257	11.6533	68.27	32.7033
	i0_LQ_mixture_c124833/f1p0/249	0	0	2.99333	0	0	0
	i2_LQ_mixture_c40126/f1p4/2646	21.59	50.5467	81.33	1.23	1.94667	3.04
	i2_HQ_mixture_c19927/f3p26/2673	3.55	0.186667	17.65	2.21667	4	4.80667
	i1_LQ_mixture_c5431/f1p0/1971	2.58	0.6	15.1767	3.27667	0.556667	5.33667
	i1_LQ_mixture_c89256/f1p0/1813	6.91333	0.453333	24.4033	0.993333	11.2267	2.04333
	i1_LQ_mixture_c195443/f1p0/1622	6.20333	0.536667	19.21	2.83	4.36667	2.52333
	i3_LQ_mixture_c8416/f1p0/3767	0.316667	1.40667	4.86333	0	0.1	0.323333
	i2_LQ_mixture_c67434/f1p12/2433	2.7	1.96	8.68333	0.16	0.33	0.84
	i2_LQ_mixture_c103348/f1p9/2530	2.20333	0.21	8.82333	0.09	2.89	0.746667
	i0_LQ_mixture_c25472/f1p1/985	3.86333	0.306667	13.0333	1.21	1.36667	3.66333
	i2_LQ_mixture_c103286/f1p0/2593	10.6367	35.1067	53.92	1.96	1.17667	2.43333
	i1_LQ_mixture_c84539/f1p0/1293	3.87	0.856667	10.5633	0.8	0.883333	1.56667
	i1_LQ_mixture_c100696/f1p1/1363	3.46667	0.58	14.8833	0.996667	5.65333	1.64333
	i1_LQ_mixture_c5169/f1p0/1370	2.22333	0.15	6.19	1	0.0533333	0.25
	i2_HQ_mixture_c17519/f2p0/2090	2.84667	11.7667	18.7133	0.133333	0.95	0.503333
	i1_LQ_mixture_c141854/f1p3/1392	1.83	2.26333	9.41667	0.106667	2.76667	0
	i0_LQ_mixture_c19007/f1p0/754	11.45	6.13333	29.8167	4.83333	4.69667	0.26
	i1_LQ_mixture_c193557/f1p3/1670	15.3233	0.28	37.2933	2.13333	2.37	14.82
	i2_HQ_mixture_c157649/f3p0/2101	3.11667	0.413333	11.7867	0.75	2.43333	2.71667
	i1_LQ_mixture_c203377/f1p0/1050	2.35	5.72333	16.3933	0.203333	5.64333	0.123333
	i2_LQ_mixture_c37121/f1p31/2125	1.00667	0.16	5.26667	0.513333	0.93	0.346667
	i0_LQ_mixture_c122434/f1p5/316	5.18	5.62667	25.7833	3.54	0.826667	8.33333
	i0_LQ_mixture_c25236/f1p0/615	0.56	0	4.44	0.396667	0.603333	0.65
	i2_LQ_mixture_c65732/f1p8/2465	2.53333	0.236667	10.2433	0.29	3.83333	1.17333
	i1_HQ_mixture_c25733/f2p0/1382	4.02333	0.03	8.95667	1.60333	0.373333	0.853333
	i3_LQ_mixture_c8785/f1p0/3127	2.60667	0.0766667	5.82	0.436667	0.19	0.46
	i0_LQ_mixture_c84213/f1p0/1001	6.8	2.38	22.9433	2.28	5.81667	3.62667
	i1_LQ_mixture_c172318/f1p3/1301	0.133333	0.0166667	6.31	1.35	2.77333	0
	i3_LQ_mixture_c23698/f1p2/3916	2.40333	0.0466667	5.78667	0.586667	0.0233333	0.723333
	i1_LQ_mixture_c120666/f1p23/1796	11.5533	43.0867	69.8033	0.823333	1.45	10.8933
	i1_LQ_mixture_c142505/f1p1/1864	0.47	0.123333	3.64667	0.203333	0.56	0.343333
	i1_LQ_mixture_c65524/f1p0/1377	2.21333	0.203333	5.34	0.2	0.716667	0.0766667
	i2_HQ_mixture_c21459/f4p0/2570	3.69	0.59	13.94	0.333333	5.9	1.51
	i0_HQ_mixture_c2325/f4p13/687	53.6033	1.57667	158.023	9.40333	69.7067	21.8167
	i2_LQ_mixture_c54241/f1p0/2959	2.25333	0.353333	6.19667	0.346667	0.93	0.433333
	i1_LQ_mixture_c35403/f1p0/1223	1.92667	3.49333	8.8	0.83	0.233333	0.496667
	i1_LQ_mixture_c191899/f1p1/1785	1.91667	0.53	7.12333	0.476667	1.21	1.19667
	i4_LQ_mixture_c5117/f1p3/4563	1.58667	0.533333	4.61333	0.643333	0.05	0.06
	i0_LQ_mixture_c21062/f1p3/1019	0.543333	1.04333	5.78667	0.126667	1.75333	0.59
	i1_HQ_mixture_c99076/f2p0/1348	9.75667	0.32	16.18	4.20667	0.0133333	0.17
	i1_LQ_mixture_c193478/f1p0/1690	1.14667	0.0633333	5.19667	0.166667	1.80333	0.37
	i0_LQ_mixture_c7503/f1p0/652	0.616667	0.143333	3.06667	0.143333	0.04	0.506667
	i0_LQ_mixture_c117176/f1p0/603	1.56333	0	4.29333	0.05	1.14667	0
	i0_LQ_mixture_c44304/f1p0/947	0.78	1.13333	5.92	0.216667	2.12333	0.16
	i3_LQ_mixture_c41914/f1p0/3129	10.4333	0.693333	17.79	1.68667	0.0433333	3.43
	i1_HQ_mixture_c13176/f2p0/1549	2.31	0.0266667	8.80667	0.186667	4.31	0.476667
	i2_LQ_mixture_c153149/f1p0/2053	2.94	0.306667	7.46333	0.803333	0.133333	1.79667
	i3_LQ_mixture_c12162/f1p0/3175	0	0.313333	3.88667	0.803333	1.29333	0
	i0_LQ_mixture_c105477/f1p0/873	5.05333	0.156667	33.16	26.1033	0.24	0.15
	i2_HQ_mixture_c12949/f4p0/2797	0.94	0.343333	4.41333	0.513333	0.78	0.403333
	i0_LQ_mixture_c41868/f1p0/613	0	0	1.78333	0.353333	0	0
	i1_LQ_mixture_c67656/f1p0/1203	2.49	3.39667	10.48	1.47	0.13	1.57333
	i1_LQ_mixture_c70247/f1p43/1272	0.56	1.08333	3.7	0	0	0.643333
	i2_LQ_mixture_c23704/f3p0/2815	2.08	0.116667	7.94	0.243333	3.45333	0.636667
	i2_LQ_mixture_c14497/f1p0/2092	4.77667	1.56333	20.5433	5.71333	4.38667	2.69667
	i3_LQ_mixture_c55027/f1p0/3791	1.29333	0.0533333	4.35333	0	1.59	0.02
	i0_LQ_mixture_c73098/f1p0/246	0	0	1.39333	0	0	0
	i2_LQ_mixture_c19630/f5p0/2553	4.98	0.65	16.22	0.326667	6.46333	2.42667
	i0_LQ_mixture_c122317/f1p0/246	0	0	1.36333	0	0	0
	i1_HQ_mixture_c176015/f2p1/1072	3.53	0.3	12.66	0.983333	5.07	1.42333
	i0_LQ_mixture_c175954/f1p0/223	0	0	2.58	0	1.26	0
	i2_LQ_mixture_c48467/f1p0/2157	0.403333	2.08	4.44667	0.0533333	0.0933333	0.52
	i2_LQ_mixture_c8683/f2p10/2915	1.87333	0.443333	7.38667	0.173333	2.55333	1.08333
	i1_LQ_mixture_c18153/f1p0/1179	4.37333	4.75	46.67	31.0033	1.05667	4.23667
	i2_LQ_mixture_c9592/f1p0/2423	2.08	3.98	10.2433	1.09333	1.47667	0.393333
	i3_HQ_mixture_c13761/f3p3/3284	2.15	0.173333	8.03333	0.186667	3.65667	0.65
	i1_LQ_mixture_c106515/f1p5/1317	0	0.55	1.76333	0	0	0
	i0_LQ_mixture_c176734/f1p7/225	0	0	5.35667	4.15333	0	0
	i0_LQ_mixture_c69630/f1p0/281	0.45	0	1.64333	0	0	0
	i0_HQ_mixture_c25268/f3p10/597	12.6033	0.22	24.4	0.653333	9.11667	0.633333
	i2_LQ_mixture_c57026/f1p0/2700	0.27	0.973333	2.53333	0	0.0166667	0.11
	i1_LQ_mixture_c34465/f1p0/1688	2.34	0.0133333	5.61	0.123333	1.59667	0.38
	i2_HQ_mixture_c52455/f2p1/2429	2.28333	0.106667	5.69667	0.533333	0.876667	0.746667
	i2_LQ_mixture_c56645/f1p0/2108	0.746667	0.0166667	2.64667	0.136667	0.413333	0.203333
	i3_LQ_mixture_c9300/f1p3/3317	0.47	0.03	2.77	0.26	0.82	0.06
	i2_LQ_mixture_c5064/f1p0/2989	0.186667	0.51	1.96667	0	0.0133333	0.14
	i2_LQ_mixture_c32995/f1p0/2523	1.20333	0	3.87333	0.51	0.0266667	1.03333
	i2_HQ_mixture_c129351/f2p0/2170	0.903333	0.133333	4.11333	0.0866667	1.39	0.51
	i1_LQ_mixture_c127963/f1p8/1423	1.15667	2.64	5.89333	0.103333	0.346667	0.56
	i2_LQ_mixture_c72705/f1p0/2283	3.37333	0.09	6.39333	0.343333	1.23	0.273333
	i2_HQ_mixture_c53688/f3p0/2604	1.46333	3	7.95	0.633333	0.863333	0.913333
	i3_LQ_mixture_c41611/f1p0/3635	2.91	0.21	15.4533	4.26667	3.92667	3.07
	i2_LQ_mixture_c128473/f1p0/2878	1.61667	0.2	6.22667	0.0666667	2.57333	0.706667
	i1_LQ_mixture_c120296/f2p2/1557	3.73333	0.55	6.35333	0.0266667	0.853333	0.163333
	i1_LQ_mixture_c19658/f1p0/1678	1.16333	0.103333	4.49	0.0533333	1.78333	0.39
	i2_LQ_mixture_c87893/f1p3/2622	1.24667	0.0766667	2.70333	0.373333	0	0.0166667
	i0_HQ_mixture_c44015/f2p0/538	0	0	2.51667	0	1.53667	0
	i3_LQ_mixture_c46396/f1p0/3074	0.576667	2.63333	5.50333	0.383333	0.84	0.09
	i3_LQ_mixture_c14144/f1p0/3012	1.28333	0.943333	4.84667	0.343333	1.05	0.31
	i3_LQ_mixture_c51598/f1p0/3802	0.873333	0.0333333	3.02667	0.126667	0.873333	0.206667
	i2_LQ_mixture_c65062/f1p1/2147	1.78667	1.95333	8.04	0.266667	0.0633333	3.06333
	i2_LQ_mixture_c9681/f1p7/2965	2.2	0.0866667	7.75333	2.69	0.01	1.86
	i2_LQ_mixture_c52040/f1p0/2588	3.25	0.22	9.48	0.143333	3.82	1.15667
	i1_LQ_mixture_c19618/f1p3/1917	2.35333	0.653333	4.56667	0.13	0.01	0.543333
	i2_LQ_mixture_c59562/f1p0/2066	1.02333	0.123333	6.49	2.59667	1.8	0.0733333
	i1_LQ_mixture_c14421/f1p1/1092	0.753333	3.95	13.2833	0.986667	2.25333	4.47333
	i2_LQ_mixture_c134120/f1p3/2051	1.21667	0	3.47667	0.02	1.06333	0.33
	i3_LQ_mixture_c7954/f1p0/3715	3.43	1.34333	8.94	2.90333	0.0466667	0.373333
	i3_LQ_mixture_c2882/f1p0/3160	1.64667	0.296667	7.59333	0.44	3.83333	0.543333
	i2_LQ_mixture_c39693/f1p1/2463	0.82	0	2.81667	0.293333	0.84	0.0333333
	i2_LQ_mixture_c73867/f1p0/2471	2.80667	0.343333	6.21667	0.36	0.89	1.01333
	i1_LQ_mixture_c6924/f1p1/1863	1.16	0.0433333	3.50667	0.0333333	1.15333	0.33
	i4_LQ_mixture_c3168/f1p19/4127	1.38333	0.126667	4.78333	0.153333	1.89667	0.436667
	i2_LQ_mixture_c113930/f1p0/2034	0.686667	0.0966667	2.51333	0.156667	0.566667	0.22
	i1_LQ_mixture_c189827/f1p0/1875	1.43	0.21	6.88	0.103333	2.71667	1.64
	i4_LQ_mixture_c6517/f1p0/4990	0.506667	1.33333	3.01333	0.01	0.216667	0.173333
	i0_LQ_mixture_c67360/f1p0/837	0.523333	0.43	2.05333	0	0.07	0.27
	i2_LQ_mixture_c176158/f1p5/2011	2.57667	0.54	8.51667	0.466667	2.66	1.52
	i1_LQ_mixture_c89180/f1p48/1889	0	0.0633333	1.21333	0.14	0.26	0
	i0_LQ_mixture_c111672/f1p4/731	0.183333	2.12	4.67333	0	0.993333	0.643333
	i3_LQ_mixture_c42727/f1p0/3734	1.45333	0.103333	5.3	0.07	2.43333	0.513333
	i1_LQ_mixture_c84163/f1p3/1090	0.116667	0	1.05	0.136667	0.0733333	0
	i0_LQ_mixture_c174410/f1p0/224	0	0	3.54	0	2.82667	0
	i2_LQ_mixture_c48525/f1p0/2596	0.496667	0.623333	2.25333	0.11	0.116667	0.193333
	i1_LQ_mixture_c82007/f1p1/1947	2.52333	1.24667	10.6333	1.23	4.80667	0.116667
	i2_HQ_mixture_c41502/f3p0/2841	1.07667	0.08	3.16667	0.126667	0.82	0.36
	i2_LQ_mixture_c58909/f1p0/2075	2.97667	0.116667	6.80333	0.87	1.99	0.156667
	i1_LQ_mixture_c128058/f1p0/1149	0.686667	0.276667	2.30333	0.0933333	0.51	0.0466667
	i1_LQ_mixture_c54733/f1p22/2037	0.62	1.08333	3.37	0.103333	0	0.883333
	i2_LQ_mixture_c83731/f1p0/2896	2.96333	7.59667	12.0733	0.13	0.543333	0.163333
	i1_LQ_mixture_c71834/f1p1/1879	1.23	0.64	4.23	0.76	0.896667	0.04
	i2_LQ_mixture_c144837/f1p3/2624	0.9	0.0233333	3.83333	0.19	1.92333	0.143333
	i2_HQ_mixture_c102329/f2p0/2366	4.20667	4.7	13.4433	1.44667	2.02333	0.416667
	i0_HQ_mixture_c153263/f10p0/297	0.63	0	1.85667	0	0	0.593333
	i0_HQ_mixture_c33043/f7p0/696	169.153	3.18667	704.787	210.04	2.2	319.593
	i3_LQ_mixture_c11882/f2p3/3544	0.82	0.03	2.11667	0.1	0.49	0.0633333
	i3_HQ_mixture_c34021/f2p0/3488	1.42667	0.0366667	3.38	0.0866667	0.996667	0.223333
	i1_LQ_mixture_c191397/f1p4/1576	0.12	0.213333	1.03	0	0.0666667	0.03
	i3_LQ_mixture_c43049/f1p0/3092	0.78	0.01	2.55	0.01	1.09333	0.07
	i1_HQ_mixture_c66649/f2p31/1696	0.333333	0.176667	1.67	0.126667	0.133333	0.316667
	i4_LQ_mixture_c9455/f1p4/4014	1.16	0.0866667	3.76333	0.12	1.49	0.326667
	i2_LQ_mixture_c86497/f1p7/2711	1.11667	0.1	3.57667	0.173333	1.38	0.24
	i0_LQ_mixture_c98119/f1p0/369	0.293333	1.20333	3.15333	0	0.743333	0.36
	i2_HQ_mixture_c36489/f2p0/2710	1.99667	0.0566667	5.64667	0.226667	2.40333	0.41
	i1_LQ_mixture_c19732/f1p0/1521	0.553333	0.233333	3.59	0.553333	0.576667	1.13
	i2_LQ_mixture_c89176/f1p0/2640	0.983333	0.34	3.55667	0.256667	0.656667	0.78
	i3_LQ_mixture_c35256/f1p0/3203	0.74	0.07	3.69667	0.186667	1.38667	0.776667
	i1_LQ_mixture_c53087/f1p2/1709	3.27667	0.0133333	7.56667	0.21	3.54333	0
	i3_LQ_mixture_c38688/f1p10/3698	1.34	0.353333	4.40667	0.356667	1.41	0.426667
	i2_LQ_mixture_c144350/f1p0/2272	3.12667	0.153333	15.8633	1.25333	7.48	3.36
	i0_LQ_mixture_c7839/f1p0/651	0.853333	0.126667	2.85667	0	0.653333	0.743333
	i3_LQ_mixture_c65233/f1p5/3015	1.65	4.63667	7.86667	0.04	0.566667	0.493333
	i1_LQ_mixture_c193738/f1p0/1366	0.463333	0.06	2.09667	0.426667	0.636667	0.0366667
	i2_LQ_mixture_c104177/f1p3/2900	0.73	3.79333	5.24667	0.0333333	0.07	0.17
	i2_LQ_mixture_c111086/f1p0/2797	0.563333	0.01	2.44	0.00666667	1.31333	0.106667
	i2_LQ_mixture_c130922/f1p0/2167	1.97	3.09667	6.75333	0.22	0.956667	0.08
	i1_LQ_mixture_c165421/f1p0/1876	0.913333	0.0733333	4.08	0.02	2.05	0.616667
	i3_LQ_mixture_c43899/f1p0/3093	0.19	0.35	1.10333	0	0.12	0.0433333
	i1_LQ_mixture_c84027/f1p1/1887	0.236667	0	1.24333	0.203333	0.146667	0.276667
	i1_LQ_mixture_c64450/f2p0/1585	1.08667	0.03	3.50667	0.0533333	1.69	0.273333
	i2_LQ_mixture_c36696/f1p7/2424	1.22667	0.456667	4.72667	0.996667	1.12667	0.546667
	i3_LQ_mixture_c27531/f1p0/3263	1.00333	0.0333333	1.60667	0.16	0.0166667	0.03
	i1_LQ_mixture_c18668/f1p0/1584	0.916667	0	3.13667	0.09	1.44333	0.326667
	i1_HQ_mixture_c207895/f12p2/1897	17.8967	7.82333	48.4	5.10667	8.09667	9.12333
	i0_LQ_mixture_c116243/f1p4/482	0.353333	0.153333	5.91667	1.9	2.08	1.1
	i2_HQ_mixture_c24492/f2p0/2197	0.536667	0.06	1.42333	0.0133333	0.41	0.08
	i2_LQ_mixture_c90811/f1p0/2943	1.31333	0.736667	4.05	0.45	0.63	0.596667
	i0_LQ_mixture_c9187/f1p0/675	0.0666667	0.216667	1.15667	0.276667	0.28	0
	i2_LQ_mixture_c44649/f1p0/2099	1.32	0.226667	3.47667	0.216667	0.923333	0.483333
	i1_LQ_mixture_c12350/f1p0/1189	0.116667	0.0333333	1.29667	0.07	0.73	0.0433333
	i1_LQ_mixture_c68007/f1p1/1441	2.13	0.443333	5.76667	1.27	0.0266667	1.6
	i2_LQ_mixture_c162547/f1p0/2259	0.636667	0.0666667	2.41333	0.17	0.983333	0.28
	i3_LQ_mixture_c55193/f1p4/3138	1.90667	0.356667	7.14667	0.336667	3.28667	0.983333
	i1_LQ_mixture_c51896/f1p0/1934	0.68	0.0866667	3.45667	0.193333	1.69333	0.53
	i1_LQ_mixture_c6052/f1p15/1582	0	0.84	1.73	0.333333	0.303333	0
	i1_LQ_mixture_c101033/f1p1/1650	1.25	0.0233333	3.94667	0.123333	2	0.296667
	i3_LQ_mixture_c39708/f1p2/3738	1.08333	0.103333	4.10667	0.4	1.68	0.596667
	i1_LQ_mixture_c49496/f1p0/1845	0.793333	0.04	2.00333	0.87	0.03	0.0266667
	i2_LQ_mixture_c127118/f1p0/2735	0.58	0.0366667	1.73333	0	0.543333	0.333333
	i1_LQ_mixture_c35244/f1p0/1530	1.34	0	2.90667	0.136667	1.12	0.0766667
	i1_LQ_mixture_c11913/f1p1/1676	0.923333	0.626667	2.14667	0	0.383333	0
	i2_LQ_mixture_c145992/f1p8/2978	1.35333	0.18	4.65	0.12	2.05667	0.733333
	i3_HQ_mixture_c8954/f2p3/3306	1.2	1.90333	4.42667	0	0.266667	0.853333
	i3_LQ_mixture_c46253/f1p0/3135	0.326667	0.00666667	1.12	0.0233333	0.493333	0.0666667
	i1_LQ_mixture_c40271/f1p2/2013	1.56333	0.3	2.67	0.23	0.376667	0
	i3_LQ_mixture_c6433/f1p0/3725	0.766667	0.1	1.13667	0.0633333	0.0133333	0
	i3_LQ_mixture_c24304/f1p1/3583	0.806667	0.04	1.23	0.136667	0	0.0533333
	i2_LQ_mixture_c55554/f1p0/2871	0.95	0.0566667	3.43333	0.106667	1.44667	0.68
	i2_LQ_mixture_c85524/f1p6/2159	0.446667	0.0366667	1.7	0.0366667	0.563333	0.43
	i2_LQ_mixture_c36226/f1p5/2804	0.343333	0.0266667	1.25	0.06	0.49	0.15
	i2_LQ_mixture_c162807/f1p0/2625	0.496667	0.156667	1.40333	0.156667	0.0233333	0.4
	i4_LQ_mixture_c7107/f1p0/4585	1.49	0.103333	2.69667	0.593333	0.0766667	0.27
	i1_LQ_mixture_c146282/f1p0/1154	0.776667	0	1.04333	0.106667	0	0
	i2_LQ_mixture_c122722/f1p0/2837	1.80667	0.0566667	4.04333	0.143333	1.50333	0.39
	i3_LQ_mixture_c4338/f1p0/3404	0.21	0.526667	1.08333	0.133333	0.07	0.00666667
	i3_LQ_mixture_c52904/f1p0/3850	1.94667	0.406667	7.12	0.56	3.11333	0.963333
	i2_LQ_mixture_c129912/f1p0/2922	0.943333	0.0133333	2.17	0.0666667	0.79	0.23
	i2_LQ_mixture_c14283/f1p0/2045	1.35667	0.1	2.92333	0.326667	0.95	0.0666667
	i2_LQ_mixture_c4819/f1p0/2176	0.423333	0.123333	1.36	0.143333	0.443333	0.106667
	i4_LQ_mixture_c8609/f1p0/4618	0.44	0.08	1.21	0.0666667	0.36	0.143333
	i1_LQ_mixture_c36579/f1p0/1762	0.683333	0.0966667	2.4	0.303333	0.706667	0.49
	i2_LQ_mixture_c50608/f1p0/2928	1.52667	0.116667	4.52333	0.25	2.15333	0.356667
	i1_LQ_mixture_c17985/f1p4/1641	1.33	0	2.22333	0.3	0.133333	0.346667
	i0_LQ_mixture_c109920/f1p0/632	2.07	0.846667	5.66667	2.13	0.26	0.246667
	i1_LQ_mixture_c215659/f1p1/1558	0.373333	0.196667	1.18333	0.0966667	0.12	0.293333
	i4_HQ_mixture_c1017/f3p17/4417	0.426667	0.05	1.15667	0.04	0.543333	0
	i2_LQ_mixture_c117249/f1p0/2033	0.663333	1.1	2.64667	0.33	0.463333	0
	i4_LQ_mixture_c5254/f1p1/4917	0.313333	0.0333333	1.06333	0.04	0.44	0.146667
	i3_LQ_mixture_c5851/f1p0/3266	1.52	0.06	3.72667	0.0766667	1.24333	0.75
	i1_LQ_mixture_c88359/f1p0/1837	1.91667	0.186667	3.24	0.473333	0.486667	0.1
	i2_LQ_mixture_c28416/f1p0/2111	0.423333	0.153333	3.1	0.543333	1.5	0.41
	i2_HQ_mixture_c14615/f2p0/2139	0.82	0.406667	1.87667	0.283333	0.296667	0
	i0_LQ_mixture_c82258/f1p6/759	0.81	0.563333	1.55333	0	0	0.113333
	i2_LQ_mixture_c124002/f1p1/2332	0.376667	1.12667	2.42667	0.03	0.83	0
	i1_LQ_mixture_c55889/f1p2/1737	1.24667	0	1.73	0.11	0.143333	0.173333
	i2_LQ_mixture_c148510/f1p0/2978	0.513333	0.18	1.89333	0.273333	0.566667	0.306667
	i3_LQ_mixture_c12056/f1p5/3134	0.586667	0.0233333	2.18333	0.08	1.23	0.216667
	i1_LQ_mixture_c19907/f1p1/1454	0.14	0.02	1.33	0.46	0.143333	0.523333
	i0_LQ_mixture_c27769/f1p0/895	0.363333	0.103333	1.14333	0.15	0.313333	0.173333
	i0_LQ_mixture_c22709/f1p0/770	0.493333	0.303333	1.57667	0.213333	0.383333	0.146667
	i1_LQ_mixture_c141877/f1p0/1744	1.44667	0.0266667	4.68333	0.01	2.48333	0.68
	i4_LQ_mixture_c6404/f1p6/4202	1.05333	0.863333	3.15333	0.78	0.00666667	0.42
	i0_LQ_mixture_c27727/f1p0/788	4.07333	1.13333	14.6067	1.22333	4.97667	3.17667
	i1_LQ_mixture_c147069/f1p1/1632	0.756667	0.0133333	2.08	0.65	0.39	0.246667
	i3_LQ_mixture_c25362/f1p0/3743	1.49667	0.366667	4.32667	0.186667	1.94667	0.316667
	i2_LQ_mixture_c37713/f1p15/2443	1.47333	0.0366667	3.13	0.353333	1.20667	0.05
	i1_LQ_mixture_c164587/f1p0/1770	1.31333	0.163333	2.63667	0.246667	0	0.906667
	i3_HQ_mixture_c27119/f2p4/3219	0.52	0	2.36333	0	1.49333	0.346667
Leaf enriched	i0_LQ_mixture_c38445/f1p0/432	92.1	160.313	17.9067	5234.32	6.25	1178.79
	i0_LQ_mixture_c24338/f1p0/613	53.8	6.2	27.2667	1460.08	0.0966667	4.87333
	i0_LQ_mixture_c64781/f1p6/960	2.55333	0.0966667	38.3333	1161.13	0.276667	9.25
	i0_HQ_mixture_c155340/f109p0/622	270.19	91.7567	17.8633	1770.17	9.13333	527.087
	i0_HQ_mixture_c152905/f8p0/513	184.403	16.3433	24.3367	1434.1	17.6033	351.78
	i0_HQ_mixture_c53573/f10p1/625	67.0833	10.22	26.46	763.177	0.36	2.58
	i0_HQ_mixture_c130192/f18p0/663	41.26	58.3533	58.04	800.217	0.31	3.77667
	i0_LQ_mixture_c22133/f1p7/879	16.5533	6.74	54.07	550.103	5.80333	16.68
	i0_HQ_mixture_c154182/f12p0/743	269.943	121.763	14.3733	1598.26	23.6267	806.22
	i0_LQ_mixture_c141905/f1p8/804	104.44	53.71	24.83	595.603	2.86	62.0767
	i1_LQ_mixture_c222252/f1p1/1019	20.5967	51.1433	25.19	545.703	32.6867	83.2433
	i0_LQ_mixture_c38834/f1p3/694	15.6433	37.22	26.2067	449.703	14.46	49.27
	i0_HQ_mixture_c154948/f2p0/697	231.267	98.3333	17.03	1175.93	17.6067	554.09
	i0_LQ_mixture_c125746/f1p15/248	8.5	6.64667	23.8633	287.863	0.873333	1.07333
	i0_LQ_mixture_c175622/f1p3/382	181.273	64.8167	4.76667	986.727	10.1967	488.513
	i0_LQ_mixture_c7931/f1p0/523	360.677	259.697	25.3	2198.63	16.37	1306.36
	i1_LQ_mixture_c124898/f1p755/1718	1.93	15.4833	0.153333	320.717	0.14	75.6067
	i0_HQ_mixture_c1280/f26p0/830	99.1167	45.7133	12.5833	734.43	4.17333	355.887
	i1_LQ_mixture_c19854/f1p0/1892	3.26333	0	0.966667	217.31	2.80333	1.66667
	i1_LQ_mixture_c192467/f1p5/1125	400.75	156.08	18.8833	1586.49	14.8067	790.49
	i0_HQ_mixture_c2490/f6p15/979	54.23	20.0167	3.15	411.69	4.23	133.46
	i2_LQ_mixture_c126096/f1p0/2821	4.05333	5.17667	0.103333	348.077	0.173333	155.93
	i1_HQ_mixture_c136595/f18p12/1169	37.62	45.13	13.9767	486.1	11.78	213.49
	i1_LQ_mixture_c103762/f1p71/1358	0	0	0.05	277.107	0.0533333	113.067
	i0_HQ_mixture_c154271/f4p0/593	232.007	118.653	20.6733	1204.51	11.9133	660.247
	i1_LQ_mixture_c219947/f1p166/1015	0.0266667	0	0.236667	240.977	0	81.5333
	i0_LQ_mixture_c74233/f1p0/255	11.8333	1.23333	13.7067	183.41	0	0
	i0_LQ_mixture_c71818/f1p0/273	8.41333	1.61	1.55667	165.467	0.803333	5.82333
	i0_HQ_mixture_c75391/f16p8/927	37.8	13.16	1.43	310.913	1.84	113.717
	i0_LQ_mixture_c24502/f1p1/627	1.78667	0.41	0	172.8	0	28.19
	i0_HQ_mixture_c249/f30p0/660	87.7	48.34	4.16	471.577	12.85	178.433
	i0_LQ_mixture_c81290/f1p14/980	28.49	21.1633	17.23	253.9	7.06667	44.1867
	i1_LQ_mixture_c54770/f1p6/1331	73.7967	34.9767	4.90333	559.173	7.7	309.613
	i0_LQ_mixture_c82282/f1p0/973	56.69	18.9833	4.31667	453.74	4.12333	241.613
	i0_LQ_mixture_c110761/f1p0/1019	58.5033	34.58	5.29	356.857	3.85667	131.09
	i0_LQ_mixture_c162497/f1p0/672	146.177	61.53	9.94333	779.267	10.7133	428.603
	i0_HQ_mixture_c40730/f3p0/665	24.17	0	0.623333	152.757	5.51	1.89
	i0_HQ_mixture_c78749/f4p0/725	462.603	258.803	74.4433	1902.79	27.3567	962.307
	i1_LQ_mixture_c191216/f1p1/1898	17.76	29.55	20.9567	227.493	12.79	33.0167
	i0_HQ_mixture_c35491/f3p0/984	1.74	2.58667	0.463333	163.24	0	45.4467
	i0_LQ_mixture_c3375/f1p0/867	242.957	60.5667	6.63333	756.023	11.81	323.507
	i0_HQ_mixture_c77247/f5p4/654	274.29	66.72	12.4167	1007.75	15.7	529.36
	i0_LQ_mixture_c63248/f1p14/557	159.803	103.44	26.9067	844.83	8.92667	438.683
	i0_LQ_mixture_c44944/f1p0/705	186.75	43.9467	5.88667	703.19	9.12667	350.967
	i0_LQ_mixture_c11980/f1p0/783	100.59	38.9533	5.75	400.93	1.41667	149.27
	i2_LQ_mixture_c110699/f1p0/2294	26.6933	13.86	1.81667	164.083	0.366667	16.74
	i0_LQ_mixture_c5767/f1p0/791	0	0	0.0333333	182.907	0.06	79.0967
	i0_LQ_mixture_c90815/f1p0/670	16.9067	6.75	1.16	195.5	1.16333	65.9567
	i0_HQ_mixture_c45477/f2p0/811	17.38	22.7067	0.0433333	345.053	0.153333	201.67
	i0_LQ_mixture_c116759/f1p0/612	13.66	11.26	7.04	177.04	0.68	42.9133
	i0_LQ_mixture_c27974/f1p0/536	99.2667	89.2733	34.9133	510.58	8.53333	177.213
	i2_HQ_mixture_c22475/f2p0/2330	3.42667	29.92	3.57	155.65	10.1667	9.30333
	i2_LQ_mixture_c40531/f1p0/2834	3.29667	0.28	0.183333	117.443	0.293333	16.45
	i0_HQ_mixture_c104501/f2p10/946	9.77333	20.6533	18.93	190.623	14.3133	30.15
	i3_LQ_mixture_c23038/f1p0/3270	27.35	37.56	0.23	320.98	0.193333	158.98
	i0_HQ_mixture_c154838/f10p0/329	2.86	29.07	7.17667	242.883	10.97	96.4833
	i3_LQ_mixture_c35001/f1p0/3287	2.84333	22.5667	0	147.553	0.0833333	27.3033
	i2_LQ_mixture_c22443/f1p3/2539	7.87667	8.78333	0.82	140.717	1.62667	27.03
	i1_HQ_mixture_c136821/f8p14/1060	0.796667	2.43	2.97667	112.333	0.76	12.73
	i2_LQ_mixture_c56105/f1p0/2352	0.84	13.1967	0	137.917	0	31.3567
	i0_LQ_mixture_c117704/f1p0/953	0	0.616667	0.276667	148.6	0.226667	55.7867
	i1_LQ_mixture_c88201/f1p5/1717	4.55667	2.3	0.613333	101.69	0.266667	6.37667
	i1_LQ_mixture_c101530/f1p0/1744	14.7167	3.91333	1.23333	142.303	1.57	34.18
	i2_LQ_mixture_c135282/f1p0/2034	1.10333	2.95333	0.716667	113.54	0.396667	22.1567
	i0_LQ_mixture_c12894/f1p0/738	11.8567	1.20333	4.2	103.923	0.116667	0.54
	i0_LQ_mixture_c82622/f1p0/809	37.2	26.7967	4.57333	254.107	3.30667	97.56
	i2_LQ_mixture_c32732/f1p5/2959	4.14333	21.1533	0.12	117.13	0.00666667	7.57
	i1_LQ_mixture_c172104/f1p26/1714	0	0.903333	1.60333	158.843	1.43	71.0233
	i0_LQ_mixture_c114006/f1p0/981	12.6133	3.99667	1.75667	155.167	1.37	51.9133
	i0_HQ_mixture_c6538/f2p0/751	162.927	49.0933	2.75667	589.15	3.10333	287.863
	i0_HQ_mixture_c55873/f2p0/924	421.327	64.2133	16.3767	667.623	0.76	82.2433
	i0_LQ_mixture_c117116/f1p9/867	1.93333	22.7867	0	206.9	44.9033	55.3767
	i1_HQ_mixture_c152457/f2p71/1060	7.33	12.17	0.21	239.687	0.0733333	138.483
	i0_HQ_mixture_c2745/f32p4/853	42.34	27.14	4.83	299.41	3.55333	142.257
	i1_LQ_mixture_c81150/f1p0/1344	4.50667	4.92667	15.6167	106.65	0.94	1.63333
	i1_LQ_mixture_c12973/f1p1/1976	10.9833	14.5433	7.51333	123.287	7.11333	6.66
	i1_HQ_mixture_c737/f26p4/1508	0.21	0	10.8233	87.0567	0	0
	i0_HQ_mixture_c53448/f12p9/857	101.07	61.5567	15.9	471.627	6.34333	211.263
	i0_LQ_mixture_c10316/f1p4/448	1.65333	3.64	0.583333	130.033	0.08	49.4467
	i0_LQ_mixture_c111237/f1p0/962	5.34	6.7	0.0766667	126.357	0.06	40.2133
	i0_HQ_mixture_c20316/f3p16/723	192.207	48.3467	9.47333	661.223	10.47	327.623
	i0_LQ_mixture_c66976/f1p3/592	18.4767	1.01667	5.98333	98.3167	0	0.666667
	i0_HQ_mixture_c153102/f23p0/629	236.423	69.6667	4.78	829.553	12.4867	434.357
	i2_LQ_mixture_c17662/f1p3/2142	5.03333	4.69	1.17333	109.83	0.713333	27.8067
	i2_HQ_mixture_c140598/f2p0/2555	1.48667	16.3233	0.0266667	107.183	0.0233333	21.7467
	i1_LQ_mixture_c221044/f1p4/1002	25.4467	13.0167	6.4	234.33	6.06	116.357
	i0_LQ_mixture_c105603/f1p0/986	28.38	9.80333	2.60333	145.047	1.89	35.6333
	i1_LQ_mixture_c209531/f55p10/1826	59.2233	48.8567	7.73333	396.083	3.15667	210.4
	i0_LQ_mixture_c25814/f1p6/899	74.64	42.7767	4.95	436.577	4.54333	243
	i1_HQ_mixture_c11699/f2p0/1537	0.546667	1.67	0.196667	77.81	0.283333	8.65667
	i0_HQ_mixture_c12402/f4p3/794	43.7167	48.9167	4.28667	448.557	3.15667	282.843
	i1_HQ_mixture_c54783/f5p10/1980	0	0	0.00666667	65.5267	0.0166667	0.406667
	i0_HQ_mixture_c17652/f3p0/736	196.573	57.6833	10.2333	668.43	10.8333	328.793
	i1_LQ_mixture_c88623/f1p0/1111	18.8633	6.51667	2.94667	163.393	1.21	71.6333
	i2_HQ_mixture_c26287/f3p6/2703	31.3967	48.7367	1.74	347.74	0.593333	204.457
	i1_LQ_mixture_c29210/f1p3/1034	3.46333	15.71	22.63	181.24	54.1267	25.58
	i1_LQ_mixture_c26509/f1p7/1264	47.72	30.0467	7.37667	273.217	1.86667	127.333
	i1_LQ_mixture_c157926/f1p6/1042	32.0167	15.12	13.93	152.903	14.6467	18.5567
	i1_HQ_mixture_c49767/f3p10/1316	0.63	12.1533	4.83333	123.557	0.246667	48.3
	i1_LQ_mixture_c143359/f1p10/1266	78.7033	52.91	3.20667	440.55	4.28	244.64
	i0_LQ_mixture_c26426/f1p0/989	8.93333	12.8433	0.04	220.867	0	143.107
	i2_LQ_mixture_c147422/f1p2/2139	0	0.42	0.0733333	87.68	0.09	31.44
	i1_HQ_mixture_c209017/f14p0/1725	125.947	86.6933	15.7167	648.867	4.71	360.383
	i0_LQ_mixture_c30801/f1p0/241	68.45	26.4867	32.4033	336.227	8.8	144.803
	i0_LQ_mixture_c56423/f1p0/876	36.71	23.9633	4.87667	273.6	3.00333	150.767
	i0_HQ_mixture_c39963/f2p0/678	93.21	37.74	5.76	499.403	7.15333	301.493
	i0_LQ_mixture_c57865/f1p2/830	1.06333	0.633333	0.583333	58.7533	0	3.38667
	i1_HQ_mixture_c63032/f6p3/1564	14.0467	13.71	4.26333	132.99	1.68	47.3633
	i1_LQ_mixture_c28520/f1p0/1081	58.9667	15.7	3.19667	261.063	4.08	127.34
	i0_LQ_mixture_c67035/f1p0/906	0.363333	0	1.67333	66.48	0.203333	12.7233
	i0_HQ_mixture_c104080/f7p0/974	0.89	2.96667	0.866667	105.76	0.04	51.1867
	i2_HQ_mixture_c110697/f2p0/2169	9.21	6.94333	3.05333	79.2233	0.52	9.77333
	i1_LQ_mixture_c82762/f1p0/1162	12.36	2.02667	0	97.9867	0.0833333	33.9067
	i1_HQ_mixture_c82327/f3p1/1907	24.5133	64.7233	4.31	435.117	1.62667	290.937
	i0_LQ_mixture_c85461/f1p0/984	1266.11	353.917	46.4933	5377.98	34.1033	3628.37
	i1_LQ_mixture_c42221/f2p4/1052	41.73	33.7067	11.7767	301.387	10.7133	155.817
	i2_HQ_mixture_c73810/f2p0/2563	0.326667	1.6	0.176667	69.4867	0.0166667	20.0133
	i0_LQ_mixture_c38490/f1p2/558	0	0	1.87333	47.7233	0	0.22
	i1_LQ_mixture_c205197/f1p7/1028	11.2333	16.5133	18.0433	102.97	3.25667	8.35
	i0_LQ_mixture_c154940/f2p0/347	46.2	61.8033	7.51	363.667	0.606667	202.793
	i1_LQ_mixture_c112869/f1p3/1037	81.8633	60.8467	14.5033	390.767	2.09667	187.46
	i1_LQ_mixture_c81247/f1p3/1562	1.70667	0	7.34667	52.7333	0.0133333	0.0266667
	i0_LQ_mixture_c110672/f1p0/929	30.56	6.97333	0.856667	199.727	1.88	115.96
	i1_LQ_mixture_c141161/f1p0/1596	14.6633	41.7267	6.56333	373.347	3.91667	263.313
	i1_LQ_mixture_c75272/f1p0/1014	0	0	1.32	44.45	0	0
	i1_HQ_mixture_c206074/f39p0/1916	16.4233	30.0433	6.48667	249.873	3.45333	151.24
	i1_LQ_mixture_c75042/f1p83/1017	26.8167	12.62	2.48333	152.833	1.42667	67.4467
	i0_LQ_mixture_c26706/f1p7/902	10.9567	5.45	0.56	73.3667	0.62	14.59
	i1_LQ_mixture_c111094/f1p11/1088	0	0.0433333	0.0333333	40.8533	0	0.13
	i1_LQ_mixture_c170923/f1p0/1658	43.4433	10.9367	1.76	218.387	2.16	119.957
	i0_LQ_mixture_c3768/f1p0/443	27.3633	6.75667	1.67667	136.6	1.61333	59.5967
	i2_LQ_mixture_c148669/f1p2/2821	10.7067	15.1433	0	138.757	0.0733333	73.26
	i0_LQ_mixture_c114796/f1p0/985	7.22667	0.653333	14.9533	68.19	0	5.79
	i0_HQ_mixture_c35629/f7p15/516	122.307	11.68	8.24333	311.37	5.37667	124.57
	i4_LQ_mixture_c6763/f1p2/4148	1.4	0.843333	1.57	44.4967	0.433333	1.28
	i1_HQ_mixture_c7703/f4p6/1995	19.5933	64.4933	15.56	179.213	14.3233	26.4133
	i1_LQ_mixture_c158320/f1p7/1062	44.75	26	6.24333	223.697	1.65333	106.563
	i2_HQ_mixture_c107965/f2p0/2432	3.90667	26.3	2.16	101.63	0.123333	31.1333
	i2_HQ_mixture_c137394/f14p0/2740	2.29667	12.8933	16.09	93.3867	7.36333	16.7367
	i1_LQ_mixture_c126493/f1p2/1508	0.37	2.05333	0.69	57.86	5.56333	11.6267
	i0_LQ_mixture_c15728/f1p0/339	21.47	7.39	3.64667	121.883	2.35	50.0633
	i0_HQ_mixture_c52534/f24p0/725	26.84	21.1967	3.64333	151.57	2.56	60.4
	i1_LQ_mixture_c205787/f1p3/1026	11.9567	1.43333	0.72	71.0767	0.946667	19.4933
	i1_LQ_mixture_c84037/f1p3/1973	0.643333	4.67	4.88	57.9033	9.54	1.67667
	i1_LQ_mixture_c211352/f1p3/1382	4.94667	9.81333	1.94667	98.8067	0.0933333	45.5567
	i0_HQ_mixture_c153154/f22p0/611	16.0433	6.18667	0.96	189.29	0.803333	128.91
	i1_LQ_mixture_c132911/f1p18/1091	232.057	104.513	15.74	845.76	7.91333	449.4
	i0_LQ_mixture_c80710/f1p0/639	0	0	0.916667	36.92	0	0
	i0_LQ_mixture_c46630/f1p0/519	2.79667	6.54667	0.0533333	126.247	0.11	80.9933
	i1_LQ_mixture_c124134/f1p9/1717	13.7267	26.2567	2.24667	175.733	0.996667	97.1
	i0_LQ_mixture_c112152/f1p0/532	2.66333	7.18333	17.1433	98.95	23.49	13.1867
	i3_LQ_mixture_c8170/f1p0/3225	3.02667	24.53	0	72.4033	0	9.57667
	i0_LQ_mixture_c136730/f1p0/844	14.63	7.31	0.233333	60.24	0.0733333	2.78667
	i0_LQ_mixture_c43791/f1p0/978	2.21333	2.27333	1.78333	60.79	5.32667	14.7433
	i0_LQ_mixture_c81264/f1p1/691	4.70667	4.25667	3.78333	54.3733	3.63333	4.04667
	i1_LQ_mixture_c35669/f1p0/1337	1.23	0.393333	0.14	75.1567	0.0333333	39.4367
	i0_HQ_mixture_c149696/f3p0/427	0	61.8167	8.78333	312.047	0.696667	206.89
	i1_LQ_mixture_c123696/f1p6/1287	5.2	19.3533	13.8133	95.5467	18.7667	4.84667
	i1_LQ_mixture_c100811/f1p6/1760	2.58667	10.16	4.07	86.8067	29.7633	6.97333
	i0_LQ_mixture_c58278/f1p0/964	1.07	0.07	4.02667	38.31	0	0
	i1_LQ_mixture_c113720/f1p4/1446	2.19333	3.26333	0.39	49.39	0.576667	10.1233
	i1_LQ_mixture_c159559/f17p9/1495	21.1733	11.97	2.63	117.903	2.30333	47.0533
	i1_LQ_mixture_c181756/f1p0/1032	0.573333	0.8	0.0533333	38.75	0.0966667	4.65333
	i1_LQ_mixture_c203029/f1p9/1123	8.67667	5.93333	4.14333	61.7033	2.97333	7.94
	i1_LQ_mixture_c49583/f1p0/1110	34.75	12.54	0.553333	192	0.76	111.93
	i1_LQ_mixture_c101336/f1p3/1561	1.19667	5.81	0	67.7767	9.13667	20.34
	i1_LQ_mixture_c6436/f1p0/1350	0	0	0	32.1833	0.996667	0
	i0_LQ_mixture_c117069/f1p0/751	13.16	33.48	6.16333	107.99	1.64	22.3667
	i2_LQ_mixture_c9138/f1p0/2332	14.0133	18.53	0.0633333	132.983	0.116667	69.1733
	i0_LQ_mixture_c133325/f1p0/576	0.373333	0.21	0.426667	32.2567	0	0.163333
	i1_LQ_mixture_c65697/f1p10/1314	0.06	0.0566667	0.193333	64.9867	0	33.7033
	i0_HQ_mixture_c22544/f5p0/899	10.84	13.26	1.54	73.3733	0.43	16.35
	i0_LQ_mixture_c158797/f1p1/722	74.7833	16.5867	1.62667	495.533	1.8	370.06
	i1_HQ_mixture_c89076/f3p15/1684	6.91333	9.04	0.6	58.62	0.0133333	11.4833
	i0_LQ_mixture_c86482/f1p0/751	29.1467	10.7467	2.34667	162.907	0.603333	89.87
	i0_LQ_mixture_c136191/f1p0/832	130.67	64.01	18.5867	488.333	6.45333	238.453
	i2_LQ_mixture_c139918/f1p0/2608	1.73	23.3633	0.07	75.67	0	20.36
	i1_LQ_mixture_c18630/f1p2/1463	0.19	0.326667	6.48333	75.2433	0.723333	37.4
	i1_LQ_mixture_c55512/f1p5/1227	8.80333	12.7867	1.52667	138.603	0.323333	85.4367
	i2_LQ_mixture_c67540/f1p0/2700	0.2	1.23	0	38.37	0	7.6
	i1_LQ_mixture_c169752/f1p10/1299	30.8567	16.4267	37.6533	162.377	26.2967	21.91
	i2_LQ_mixture_c76735/f1p0/2069	0	0	0.196667	28.8633	0.01	0.01
	i2_LQ_mixture_c44489/f1p0/2035	2.96333	2.97	0.576667	49.64	0.5	14.1533
	i1_LQ_mixture_c207911/f1p3/1913	6.51	2.77333	2.05333	43.2933	0.453333	3.11667
	i0_LQ_mixture_c73107/f1p15/252	20.0367	4.58	0	57.1267	0	4.17
	i1_LQ_mixture_c37707/f1p3/1481	3.60333	4.56333	0.61	70.49	0.646667	32.8567
	i1_HQ_mixture_c182849/f6p2/1260	0.07	1.14333	0	55.2733	0.0433333	25.81
	i1_LQ_mixture_c146555/f2p15/1825	3.12667	3.36333	0.396667	61.42	0.07	26.3333
	i0_LQ_mixture_c38983/f1p15/690	12.7833	2.83333	1.65333	45.5533	0.0366667	0.14
	i1_LQ_mixture_c7453/f1p0/1425	1.99333	0.696667	1.79667	32.9367	0.22	0.17
	i0_LQ_mixture_c112325/f1p62/505	18.32	26.7267	3.41	224.603	2.11	146.047
	i0_LQ_mixture_c58192/f1p0/834	0.426667	0.45	0.0233333	30.58	0	1.74667
	i1_LQ_mixture_c48770/f1p2/1956	1.04667	5.23333	0.586667	60.1867	0.163333	25.2867
	i1_HQ_mixture_c207906/f5p54/2102	0.153333	1.32333	0.14	44.34	0.263333	15.1667
	i0_LQ_mixture_c58204/f1p0/817	1.68	1.93667	0.503333	66.2867	0.06	35.2033
	i0_LQ_mixture_c140674/f1p2/843	0.836667	0.27	0.193333	27.9567	0.0266667	0
	i1_HQ_mixture_c15938/f23p14/1162	0.676667	2.33	3.16	58.46	1.16333	24.61
	i0_LQ_mixture_c88569/f1p2/818	1.79	0.146667	0.186667	46.7167	0.336667	17.94
	i1_LQ_mixture_c68660/f1p6/1264	27.0967	23.9967	7.41667	166.977	2.57	79.6133
	i0_LQ_mixture_c3995/f1p0/735	54.0267	37.14	32.34	296.2	9.08333	137.36
	i1_LQ_mixture_c142981/f1p0/1903	13.39	0.28	3.15667	42.9733	0.146667	0
	i3_LQ_mixture_c8987/f1p0/3320	2.93	1.17	0.0566667	34.34	0	4.45333
	i0_LQ_mixture_c11482/f1p0/990	0.866667	1.43667	0.116667	31.99	0	3.89667
	i0_LQ_mixture_c39186/f2p0/696	9.13333	4.23667	0.45	68.2467	1.13667	27.7067
	i0_HQ_mixture_c86909/f2p0/909	44.9867	13.88	2.99333	271.873	4.06333	180.527
	i0_LQ_mixture_c86201/f1p0/625	8.39	17.02	8.75667	119.8	5.33333	54.8867
	i1_LQ_mixture_c153848/f1p30/1590	0	0.13	0	30.1933	0.04	4.77
	i2_LQ_mixture_c84678/f1p0/2359	0.7	0.136667	0	30.0667	0	4.02
	i1_HQ_mixture_c115857/f8p1/1314	0.0166667	0	0.813333	26.0067	0	0.0233333
	i1_HQ_mixture_c207360/f6p13/1374	13.8067	11.71	0.996667	105.367	1.48	52.3067
	i1_LQ_mixture_c7375/f1p0/1797	0.226667	3.57333	0.273333	29.7933	0.09	0.62
	i0_HQ_mixture_c154629/f36p0/794	35.2867	36.3	5.75	103.317	0	1.09
	i0_HQ_mixture_c53747/f6p0/814	7.08667	5.20333	0.616667	60.61	0.423333	22.48
	i1_LQ_mixture_c168017/f1p92/1415	27.0833	20.8033	1.15	236.547	1.07333	161.703
	i0_HQ_mixture_c92567/f3p0/366	62.0367	17.19	6.98	174.083	1.94667	61.2933
	i1_LQ_mixture_c65028/f1p12/1368	15.2667	9.68	3.51	110.833	0.32	57.8733
	i1_LQ_mixture_c88576/f1p24/1593	0.106667	3.54	0.253333	32.51	0.143333	4.46667
	i0_LQ_mixture_c89972/f1p0/755	11.3233	15.0367	0.136667	167.817	0.18	117.207
	i0_HQ_mixture_c129912/f2p0/296	1.84	1.83	7.89333	42.5567	4.68333	2.52
	i0_LQ_mixture_c110187/f1p0/529	4.23	4.85	2.98667	43.4367	6.31667	1.39
	i1_LQ_mixture_c20228/f1p2/1196	2.87667	2.35667	1.21667	39.7567	1.66667	8.37667
	i2_LQ_mixture_c128498/f1p0/2331	0.663333	1.73333	0.336667	35.8167	0.17	9.73667
	i0_HQ_mixture_c19885/f2p0/632	19.1933	34.76	0.83	171.143	0.0633333	93.12
	i0_LQ_mixture_c14906/f1p4/300	0	0.413333	0	24.41	0	1.17333
	i1_HQ_mixture_c78704/f3p5/1039	11.3767	9.60333	1.52667	104.783	2.55333	56.9
	i0_LQ_mixture_c79715/f1p0/605	34.6	16.03	0.813333	153.003	0.546667	78.2967
	i1_LQ_mixture_c12475/f1p0/1992	3.77	0.723333	13.1567	43.1067	0.4	2.44333
	i2_LQ_mixture_c20046/f1p0/2681	10.2133	1.47333	1.75	46.8633	0	10.8767
	i1_HQ_mixture_c210661/f3p1/1090	159.523	91.2133	14.19	526.69	5.26	234.077
	i0_HQ_mixture_c2052/f6p9/851	23.5467	4.93	8.88333	77.6767	0.306667	18.0367
	i0_HQ_mixture_c78409/f5p0/868	24.69	4.09333	0.0233333	115.31	0.496667	64.1733
	i0_LQ_mixture_c120476/f1p0/350	0.19	4.03	0.296667	34.92	7.28	1.35333
	i1_HQ_mixture_c54780/f9p5/1208	30.1133	41.0533	8.04333	274.98	5.31333	168.78
	i0_LQ_mixture_c4148/f1p2/669	0.943333	1.01333	0.283333	30.5967	0.33	6.41333
	i1_LQ_mixture_c106362/f1p9/1547	0.346667	2.75	2.6	36.4367	2.25667	7.03667
	i0_HQ_mixture_c2296/f7p0/648	5.06333	5.10333	0.696667	121.167	0.09	89.1667
	i1_LQ_mixture_c18261/f1p9/1672	6.58667	24.3033	2.97333	112.653	2	56.03
	i1_LQ_mixture_c50561/f1p4/1958	0.626667	2.94	1.54333	35.7067	8.23333	1.69667
	i0_LQ_mixture_c105001/f1p1/448	5.93667	0.816667	4.57667	44.3833	1.29667	11.1733
	i0_HQ_mixture_c154242/f10p0/554	1.51	9.91333	0.0966667	63.3	0	31.47
	i0_HQ_mixture_c136530/f7p0/781	0	0	0.91	21.4133	0	0.216667
	i1_HQ_mixture_c49021/f3p3/1299	4.91667	9.99	3.41667	53.7667	5.66	9.73
	i4_LQ_mixture_c7490/f1p0/4451	0.68	2.24	0.08	30.5767	0.193333	7.36333
	i0_LQ_mixture_c24238/f1p4/557	4.75	13.5033	7.49667	60.7233	0.566667	14.57
	i0_HQ_mixture_c2839/f17p4/788	11.09	20.6867	4.77	106.62	10.48	39.9067
	i1_LQ_mixture_c86275/f1p0/1147	0	0	0.28	19.8967	0	0
	i1_LQ_mixture_c68891/f1p0/1127	50.9467	21.24	3.36667	166.633	3.11333	68.42
	i2_LQ_mixture_c26207/f1p0/2758	7.14333	1.64667	0.476667	63.8667	0.2	35.0467
	i2_LQ_mixture_c173267/f1p0/2273	2.74333	4.44	0.576667	47.85	0.00666667	20.8
	i1_LQ_mixture_c163357/f1p2/1779	1.75667	9.33	1.16	127	0.533333	94.95
	i1_HQ_mixture_c152030/f3p5/1066	83.9867	37.3467	6.91	327.82	3.42	176.893
	i0_LQ_mixture_c5338/f1p8/695	57.4	18.64	1.25	222.23	3.03667	122.647
	i1_HQ_mixture_c17350/f2p8/1210	58.2	14.4933	3.87667	112.403	0.926667	15.7367
	i1_LQ_mixture_c23783/f2p4/1283	6.13333	3.13333	0.453333	33.5233	0.136667	4.55
	i0_LQ_mixture_c111504/f1p0/911	11.2433	5.92333	1.60667	90.3867	2.75333	49.8033
	i2_LQ_mixture_c52125/f1p0/2158	0.723333	3.25667	2.85	37.5367	4.71667	7.06667
	i1_LQ_mixture_c101479/f1p2/1266	2.94	3.1	1.36333	36.2033	3.48333	6.60667
	i2_LQ_mixture_c106467/f1p6/2320	17.0467	24.68	0.0666667	147.3	0.24	86.9767
	i1_LQ_mixture_c124783/f1p1/1815	4.74	5.81	2.41	85.5333	2.25333	52.06
	i2_HQ_mixture_c12062/f3p0/2176	0.566667	10.4	0	106.33	1.46	75.76
	i1_LQ_mixture_c31852/f1p15/1868	6.27667	5.19667	1.58333	50.8367	1.31	18.4733
	i0_LQ_mixture_c105290/f1p9/612	3.67667	1.75333	0	36.48	0.41	12.69
	i1_LQ_mixture_c50740/f1p6/1092	18.8633	72.0433	19.5667	176.377	10.71	37.54
	i1_LQ_mixture_c23352/f1p4/1974	0.406667	1.14333	0.0733333	29.2967	0.0833333	9.96333
	i0_LQ_mixture_c174436/f1p0/223	0	32.2267	0	68.0467	0	18.2133
	i1_LQ_mixture_c121206/f1p1/1789	0.776667	1.43	0.89	29.9367	0.136667	9.47
	i1_LQ_mixture_c22706/f1p1/1135	53.4267	23.8833	2.87	273.44	4.84	171.203
	i1_HQ_mixture_c2174/f16p16/1799	0.476667	1.51	0	33.51	0	14.3667
	i0_LQ_mixture_c106992/f1p15/659	23.02	47.01	8.78333	122.92	2.29	24.6633
	i1_HQ_mixture_c64952/f2p1/1801	0.42	0.52	0.116667	25.2067	0.14	6.87667
	i3_LQ_mixture_c37687/f1p0/3186	9.07333	2.01	1.72333	36.5167	1.55667	5.19667
	i3_LQ_mixture_c51905/f1p83/3665	1.86333	1.20333	1.56667	22.6267	0.533333	0.523333
	i0_LQ_mixture_c15348/f1p0/334	2.99667	1.6	0.166667	42.13	0	20.4667
	i0_HQ_mixture_c6130/f3p1/902	8.81	19.46	5.69	65.3233	4.74	9.8
	i2_LQ_mixture_c3649/f1p0/2867	3.94	3.78667	0.436667	51.37	0.0633333	26.3233
	i0_LQ_mixture_c60115/f1p0/583	0	0.606667	0	22.6967	0	5.37667
	i1_LQ_mixture_c101571/f1p11/1173	0	0	0	16.9333	0	0.236667
	i0_LQ_mixture_c90729/f1p0/997	15.78	8.83333	2.09333	84.7967	1.00667	40.45
	i1_LQ_mixture_c83762/f1p0/1166	10.4567	10.7667	2.67	86.6933	0.933333	45.2633
	i1_LQ_mixture_c87705/f1p2/1380	0	0	0.216667	17.51	0	0.71
	i0_LQ_mixture_c40420/f1p3/414	3.91333	7.06333	7.06	37.2467	0.956667	1.72
	i0_LQ_mixture_c134627/f1p2/856	4.38333	5.94333	3.47667	73.0767	1.89	41.16
	i1_LQ_mixture_c49486/f1p0/1640	3.93667	15.6667	5.86333	50.9533	6.52	2.91333
	i1_LQ_mixture_c4891/f1p6/1158	5.52333	2.55667	0.466667	40.08	0.18	15.3467
	i1_LQ_mixture_c42392/f1p2/1056	1.86	2.12	0.0466667	49.7833	0.15	29.8767
	i0_LQ_mixture_c109221/f1p0/650	5.58667	4.16667	0.596667	51.81	0.266667	25.5333
	i1_LQ_mixture_c221833/f1p25/1009	194.21	42.9533	3.53	1085.69	7.60333	821.81
	i0_LQ_mixture_c65496/f1p0/609	0.76	3.10333	1.56667	21.8067	0.85	0.05
	i0_LQ_mixture_c5124/f1p0/956	0.203333	1.94333	0.856667	37.9233	0.48	18.9667
	i3_LQ_mixture_c38123/f1p4/3063	7.7	12.1567	2.55	67.38	0.33	29.1767
	i1_LQ_mixture_c32997/f1p0/1331	3.01	0.83	0	33.56	0.03	14.2267
	i0_LQ_mixture_c141904/f1p0/629	37.8933	12.7333	1.49	124.63	1.29333	55.7933
	i1_LQ_mixture_c50291/f1p5/1265	10.83	17.45	1.75	137.153	0.76	90.9767
	i1_HQ_mixture_c117122/f106p2/1434	0.803333	0.636667	0	27.4867	0.203333	10.46
	i1_LQ_mixture_c12189/f1p20/1498	0.453333	2.68667	0.0533333	26.1567	2.60667	5.04667
	i2_LQ_mixture_c88617/f1p0/2983	1.23333	1.52333	6.33333	26.1333	1.54	0.273333
	i0_LQ_mixture_c141865/f1p0/600	14.3267	9.41333	2.46333	97.8567	1.50667	55.0133
	i0_LQ_mixture_c49147/f1p0/326	0.293333	3.04333	3.69	27.9533	2.19667	3.61
	i2_HQ_mixture_c93184/f16p0/2036	2.67	8.29667	2.64333	55.4933	0.11	26.6767
	i1_LQ_mixture_c205388/f1p0/1052	0.163333	0.103333	1.08333	16.4933	0	0.05
	i1_LQ_mixture_c36767/f1p4/1488	1.52333	4.82	1.97333	23.52	0.113333	0.0533333
	i0_HQ_mixture_c11073/f2p0/903	0	0.866667	0	29.35	0	13.4867
	i1_HQ_mixture_c137614/f4p0/1199	1.04	0.5	0.0166667	46.2333	16.6833	13.03
	i1_HQ_mixture_c207091/f3p3/1150	31.92	21.4033	9.6	135.23	3.15333	54.3667
	i0_LQ_mixture_c172055/f1p0/223	0	0	1.42333	16.1733	0	0
	i0_HQ_mixture_c43790/f3p3/759	9.11667	14.61	6.48	61.2867	0.143333	16.4333
	i0_LQ_mixture_c156803/f1p0/661	309.293	125.73	32.0933	1067.26	15.8433	569.83
	i1_LQ_mixture_c64601/f1p2/1705	1.67333	1.25333	0.153333	18.4467	0.09	0.89
	i0_LQ_mixture_c171880/f1p0/204	7.24333	13.9433	0	46.7367	1.98333	9.19
	i0_LQ_mixture_c3172/f1p0/995	0.0866667	0.926667	0.226667	38.8167	0.02	23.21
	i1_LQ_mixture_c145039/f1p10/1111	0	0	0.00333333	20.7733	0.0866667	6.35
	i1_LQ_mixture_c86345/f1p2/1309	0.48	0.78	0.0833333	22.3133	0.0366667	6.6
	i2_LQ_mixture_c11495/f1p12/2161	2.79667	3.56667	0.573333	40.9133	0.513333	19.1467
	i1_HQ_mixture_c29846/f48p15/1780	7.73333	4.97667	1.45333	48.9167	1.14667	19.3667
	i1_HQ_mixture_c207579/f6p4/1769	2.70667	2.09667	3.02	22.8967	0.0733333	0.796667
	i1_LQ_mixture_c173229/f1p0/1338	1.35667	0.733333	0	49.39	15.4567	17.7767
	i1_LQ_mixture_c169540/f1p0/1690	0.283333	0.19	1.16333	16.7367	0.0866667	1.1
	i0_HQ_mixture_c116937/f2p0/820	151.653	64.31	25.4633	519.26	6.30667	257.64
	i1_LQ_mixture_c31988/f1p3/1248	5.17	7.25667	0.86	54.9533	0.306667	27.4967
	i1_LQ_mixture_c25356/f1p1/1424	9.67333	17.05	0.776667	66.2067	0.77	24.2967
	i1_LQ_mixture_c189522/f1p0/1156	41.1167	13.51	4.46333	128.68	3.04333	52.9633
	i0_LQ_mixture_c20334/f1p2/906	0.0233333	0.54	0	38.2533	0	24.16
	i3_LQ_mixture_c18004/f1p0/3858	0.873333	1.50333	3.28	22.0067	0.1	2.76
	i3_LQ_mixture_c21333/f1p1/3230	1.28333	0.843333	0.05	17.2633	0	1.66667
	i2_LQ_mixture_c139560/f101p0/2297	1.27333	2.03333	4.71667	26.3533	0.16	4.79667
	i1_LQ_mixture_c52011/f1p10/1232	2.91667	4.89333	4.51	26.9033	0.633333	0.706667
	i1_LQ_mixture_c65715/f1p8/1681	1.72333	2.07333	0.506667	28.1667	0.0433333	10.6267
	i0_LQ_mixture_c37197/f1p0/442	7.78	0.116667	0.146667	25.4167	0.833333	3.39
	i2_LQ_mixture_c147273/f1p2/2563	0.436667	1.14667	0.1	21.25	0.04	6.38
	i2_LQ_mixture_c110848/f1p0/2255	1.58667	2.17333	0.246667	34.51	0.0866667	17.37
	i0_LQ_mixture_c176340/f1p0/207	0	0	0	30.1367	2.38333	14.7667
	i0_LQ_mixture_c18831/f1p0/469	1.75	0.553333	0	21.2533	0.0666667	5.91667
	i1_LQ_mixture_c89088/f1p1/2001	0.7	0.35	0.0733333	15.3867	0.13	1.18333
	i1_LQ_mixture_c124428/f1p0/1084	1.46333	5.49333	0.196667	39.6733	0.21	19.44
	i0_LQ_mixture_c37841/f1p0/983	2.93667	2.86	4.20333	25.82	0.533333	2.44667
	i1_LQ_mixture_c120381/f1p22/2008	2.14333	0.5	0.0766667	16.8167	0	1.33667
	i1_LQ_mixture_c19995/f1p4/1623	0.76	0	2.28333	16.01	0	0.223333
	i0_LQ_mixture_c28713/f1p0/641	8.12	0.973333	0.333333	45.2667	0	23.13
	i1_LQ_mixture_c49548/f1p1/1391	20.0033	9.65667	1.38333	60.3133	0.193333	16.3767
	i1_HQ_mixture_c202682/f4p1/1067	0.11	0.04	1.02	13.86	0	0
	i0_LQ_mixture_c66899/f1p0/567	5.61	0.0533333	0.0466667	19.56	0.336667	0.833333
	i1_LQ_mixture_c6834/f1p15/1753	10.2867	13.34	2.32667	73.67	0.153333	34.9767
	i1_LQ_mixture_c191863/f1p930/1708	0.836667	1.01	0.08	27.6067	0.0966667	13.0833
	i1_HQ_mixture_c26659/f2p0/1850	0.273333	0.74	0.0366667	24.4267	0.0333333	10.8567
	i1_LQ_mixture_c135060/f1p8/1068	82.3267	51.9567	11.7533	319.703	3.02333	158.267
	i1_LQ_mixture_c107772/f1p2/1712	0.836667	4.26667	7.04333	43.5733	5.88667	13.31
	i0_LQ_mixture_c163611/f1p2/287	5.80333	4.06667	0.966667	34.57	0.64	10.88
	i0_LQ_mixture_c105565/f1p0/890	7.32667	9.69333	2.28333	87.3967	0.493333	55.39
	i1_LQ_mixture_c92620/f1p13/1077	62.0133	27.2767	6.90333	263.007	2.06667	152.547
	i0_LQ_mixture_c56779/f1p0/978	3.87667	0.266667	0.876667	21.5667	0	4.37
	i1_LQ_mixture_c37165/f1p3/1126	0.44	0.273333	0.0933333	19.1867	0	6.26
	i1_HQ_mixture_c9570/f2p5/1571	21.87	17.6133	1.43333	106.39	0.3	53.1433
	i1_HQ_mixture_c31477/f4p9/1276	3.78667	2.96	2.29333	25.29	0.916667	3.31
	i0_LQ_mixture_c41936/f1p0/870	0.39	0.696667	0.216667	14.0067	0	0.69
	i3_LQ_mixture_c54904/f1p2/3175	0.14	0.653333	0	37.1467	0.07	24.36
	i0_HQ_mixture_c18005/f5p14/671	0.683333	10.1067	13.0667	137.723	7.31333	94.6433
	i2_LQ_mixture_c71672/f2p0/2408	0.966667	3.32333	2.53	26.3167	3.26667	4.34
	i1_HQ_mixture_c19576/f2p0/1682	3.57333	0.01	10.7633	32.9533	3.51	3.21
	i1_LQ_mixture_c63840/f1p10/1170	27.2067	26.1133	1.39333	99.82	1.59333	31.6333
	i4_LQ_mixture_c8055/f1p0/4222	2.34	0.646667	4.67	20.9733	0.16	1.30333
	i1_LQ_mixture_c176007/f2p3/1018	1.32333	5.75333	8.42333	83.2333	43.5467	12.34
	i0_LQ_mixture_c4981/f1p0/985	4.29333	3.30667	0.186667	57.3733	0.176667	37.6
	i2_LQ_mixture_c57216/f1p0/2553	0.533333	0.483333	0.526667	13.8867	0.263333	0.306667
	i0_HQ_mixture_c154653/f11p0/756	15.21	6.55667	0.256667	49.4933	0.06	15.7
	i1_HQ_mixture_c13687/f14p9/1559	2.60667	4.81333	0.15	44.9733	0.03	25.6833
	i1_LQ_mixture_c166339/f1p6/1647	1.24667	2.40333	0.123333	16.3767	0	0.986667
	i3_LQ_mixture_c54976/f1p0/3435	3.46	0.713333	0.596667	18.7433	0.616667	1.74
	i0_LQ_mixture_c5806/f1p0/445	2.8	0.573333	0.233333	22.2067	0	6.98667
	i2_HQ_mixture_c55203/f3p0/2210	0.0933333	0.556667	0.436667	13.9167	0	1.22333
	i1_LQ_mixture_c114340/f1p75/930	0.97	12.4433	2.91667	32.4833	0	4.61
	i1_LQ_mixture_c67520/f1p3/1224	3.82333	37.1767	28.3433	184.023	85.8967	17.2833
	i0_LQ_mixture_c154735/f1p0/444	18.1133	10.9467	1.97	87.6967	0.726667	44.5567
	i1_LQ_mixture_c6040/f7p20/1365	0.213333	2.98	0	24.6267	5.32667	4.76
	i1_LQ_mixture_c163807/f1p17/1462	8.51	7.97667	0.66	49.55	0.256667	20.8
	i2_HQ_mixture_c20442/f2p2/2215	8.67	12.3467	0.613333	49.57	0	16.64
	i2_LQ_mixture_c86084/f1p0/2382	0.22	1.2	0.0666667	30.27	0	17.6433
	i0_LQ_mixture_c82336/f1p1/394	1.44333	1.24333	3.93333	35.84	0.863333	17.2867
	i1_LQ_mixture_c171160/f1p11/1742	1.81333	1.77	0.03	42.89	0	28.2267
	i1_HQ_mixture_c160950/f3p0/1316	0.686667	0.916667	0	26.19	0.07	13.47
	i1_HQ_mixture_c208802/f3p14/1493	30.6133	18.8567	3.11667	154.28	1.03667	89.68
	i1_LQ_mixture_c172044/f1p8/1477	1.03333	2.04333	0.276667	24.9367	0	10.7433
	i1_LQ_mixture_c8516/f1p5/1394	2.01333	3.6	0.343333	44.3533	0.0833333	27.52
	i2_HQ_mixture_c21455/f6p33/2146	0.67	3.53333	0.333333	35.1533	0.81	19.0633
	i0_LQ_mixture_c113979/f1p0/596	4.55667	6.25	1.62	29.18	4.98333	1.24667
	i2_LQ_mixture_c34255/f1p11/2135	7.68667	3.55	2.43	39.21	9.29333	5.76667
	i2_LQ_mixture_c19958/f1p5/2401	0.166667	0	0.04	10.59	0	0
	i1_LQ_mixture_c222009/f1p5/1022	3.67333	5.02333	0.96	53.87	1.44333	32.4
	i1_LQ_mixture_c132508/f1p11/1089	21.5333	8.55667	3.4	80.92	0.416667	36.6567
	i2_LQ_mixture_c23202/f1p3/2328	2.84667	2.28	1.24	21.3633	0.0466667	4.59667
	i0_LQ_mixture_c171426/f1p1/224	2.25333	0	10.6467	30.99	1.69333	6.05333
	i1_LQ_mixture_c201631/f1p14/1236	0.04	0.496667	0.433333	18.58	0.446667	6.82667
	i0_LQ_mixture_c36954/f1p3/842	1.94333	1.43667	0	26.9933	0.0266667	13.2667
	i2_LQ_mixture_c53686/f1p0/2230	0.62	4.62667	0.536667	19.5633	1.84667	1.66667
	i0_HQ_mixture_c78852/f2p0/909	1.77333	5.20333	4.91	25.6167	0.55	2.94
	i0_HQ_mixture_c153764/f10p0/965	0	0	0	10.24	0	0
	i2_LQ_mixture_c77638/f1p0/2021	2.15	1.76	2.07333	20.24	2.8	1.31333
	i0_LQ_mixture_c38562/f1p0/435	2.29333	8.02667	2.72333	54.3067	0.3	30.8367
	i2_LQ_mixture_c111163/f1p0/2169	0.736667	0.7	1.08333	22.5533	0	9.90667
	i2_LQ_mixture_c91053/f1p0/2121	1.19	2.28333	2.24	16.7967	0.04	0.92
	i2_LQ_mixture_c144713/f1p7/2217	1.15333	2.05667	0.446667	21.3833	0.103333	7.50333
	i1_HQ_mixture_c196730/f11p11/1059	13.8767	25.56	12.9467	82.7867	13.0433	7.36333
	i1_LQ_mixture_c144124/f1p3/1777	3.83667	1.11333	1.06333	17.5967	0.16	1.43
	i0_LQ_mixture_c174417/f1p2/224	0	0	0	9.95667	0	0
	i0_LQ_mixture_c21167/f1p3/949	1.17333	2	0.846667	15.3433	0.23	1.23
	i1_LQ_mixture_c188048/f1p18/1705	71.1033	34.21	6.74333	212.813	2.56667	88.3467
	i1_LQ_mixture_c11805/f1p4/1916	1.30667	1.70333	3.45333	17.4667	0.436667	0.74
	i1_LQ_mixture_c123997/f1p8/1370	2.97	4.44667	1.63	37.2067	0.233333	18.28
	i1_LQ_mixture_c71118/f1p11/1923	1.22667	1.08	0.15	45.1133	0	33.0367
	i1_HQ_mixture_c9286/f2p10/1193	0.0533333	0	0.213333	15.8333	0.0166667	5.94333
	i0_LQ_mixture_c85736/f1p2/811	6.46333	21.65	9.81667	234.667	1.89667	185.247
	i1_LQ_mixture_c15508/f1p12/1060	17.7633	2.70667	1.67333	75.9733	2.10667	42.2167
	i0_LQ_mixture_c117009/f1p0/650	32.1133	5.37667	5.27	90.0267	4.26667	33.5667
	i1_HQ_mixture_c209154/f23p0/1250	0.633333	14.3367	0	47.7533	0	23.3533
	i0_HQ_mixture_c116815/f2p0/790	10.11	2.94	0.25	52.53	0.136667	29.7233
	i1_HQ_mixture_c9373/f8p4/1291	2.15	0.716667	0.25	29.4367	6.22	10.7467
	i0_LQ_mixture_c125751/f1p0/241	1.33	3.24667	2.78667	19.7067	1.84	1.24333
	i0_LQ_mixture_c28481/f1p0/792	1.2	0.45	0.163333	13.15	0	2.1
	i0_LQ_mixture_c41830/f1p0/607	0.413333	0.286667	0	13.2833	0	3.42333
	i0_LQ_mixture_c175228/f1p0/224	0	8.14667	6.21	47.79	7.18333	17.12
	i4_LQ_mixture_c9917/f1p0/4028	0.823333	3.21667	0.03	25.0533	0.0966667	11.81
	i0_LQ_mixture_c57361/f1p2/952	1.58333	3.20667	0.183333	17.6667	0.08	3.55
	i1_LQ_mixture_c86852/f1p0/1156	1.49667	4.69	6.18	27.3267	4.59	1.35667
	i3_HQ_mixture_c17418/f2p7/3312	2.91	0.31	0.0666667	16.3567	0.0766667	4
	i1_LQ_mixture_c111835/f1p0/1025	204.7	112.22	23.31	706.583	7.69	349.703
	i0_LQ_mixture_c123452/f1p0/286	5.08667	3.74667	4.12667	59.8567	2.35	35.6333
	i0_LQ_mixture_c38194/f1p3/983	0.55	0.423333	0	11.4367	0	1.57667
	i1_LQ_mixture_c28751/f1p0/1035	4.57667	4.14	2.51333	25.8133	3.03	2.67
	i0_LQ_mixture_c60561/f1p0/584	0.12	0.08	0	13.6467	0	4.60667
	i1_HQ_mixture_c50222/f2p5/2017	0	2.05667	0.34	11.4867	0	0.266667
	i0_LQ_mixture_c41163/f2p3/901	27.4967	7.32333	0.5	128.293	2.03	82.1533
	i1_HQ_mixture_c4094/f5p3/1424	8.90333	22.6833	5.90667	62.89	8.35333	8.27
	i0_LQ_mixture_c10909/f3p0/899	1.34333	1.85	0.213333	15.48	0	3.30333
	i0_LQ_mixture_c88533/f1p0/472	0.383333	0.42	0.486667	11.54	0.0933333	1.46
	i4_LQ_mixture_c4021/f1p39/4321	4.73667	6.39333	0.483333	29.41	0.583333	8.51667
	i2_LQ_mixture_c105912/f1p0/2171	0	0	0	8.66667	0	0
	i0_LQ_mixture_c44244/f1p0/406	0.356667	1.09667	0.853333	18.56	0.183333	7.43333
	i0_LQ_mixture_c10150/f3p3/1021	1.83667	0.0233333	7.50667	19.96	0.04	1.94333
	i2_LQ_mixture_c2946/f1p0/2482	0.396667	0.583333	0.116667	11.93	0.146667	2.15333
	i0_LQ_mixture_c173310/f1p0/219	0	0	1.9	10.43	0	0
	i0_LQ_mixture_c85742/f1p4/392	1.86667	0.97	1.55667	13.1933	0	0.3
	i1_LQ_mixture_c169355/f1p7/1204	2.87667	0.46	0.09	12.99	0	1.08333
	i1_LQ_mixture_c183269/f3p3/1462	0.136667	0.746667	1.2	15.22	0.0266667	4.64
	i0_LQ_mixture_c117580/f1p0/704	0.263333	1.42667	0.296667	11.8867	0	1.48667
	i4_LQ_mixture_c6234/f1p0/4547	0.163333	0.69	0.0166667	11.5433	0.116667	2.16
	i0_LQ_mixture_c81406/f1p0/688	1.65333	0.446667	0.186667	14.7833	0.0333333	4.18667
	i1_LQ_mixture_c122138/f1p0/1484	0.56	0.99	2.51667	17.8067	0.266667	5.24667
	i0_LQ_mixture_c81013/f1p0/851	0	3.52667	0.946667	32.66	0.183333	19.8033
	i0_HQ_mixture_c6303/f2p2/927	4.29	8.2	1.08333	96.3933	1.25	73.3833
	i0_LQ_mixture_c56675/f1p0/971	0.53	0.376667	0	14.82	0.0333333	5.69667
	i2_LQ_mixture_c142166/f1p0/2371	0.0266667	0.16	0	11.0533	0	2.69667
	i1_HQ_mixture_c166431/f2p1/1140	0	0	0.14	8.30333	0	0
	i1_LQ_mixture_c82095/f1p0/1142	3.47667	4.41667	27.1867	44.9633	0.57	1.16333
	i1_LQ_mixture_c81812/f1p8/1727	0.183333	0.45	0	17.85	0	9.09
	i1_HQ_mixture_c197358/f4p1/1074	0.356667	0.14	0.52	9.13667	0	0
	i1_LQ_mixture_c99397/f1p2/1321	0.18	0.0166667	0.21	8.56333	0	0.0366667
	i1_LQ_mixture_c104273/f1p4/1507	0.556667	0.606667	0.466667	12.3167	0.0833333	2.54667
	i1_LQ_mixture_c211646/f1p12/1312	0	0	0	8.77	0.69	0.0466667
	i1_LQ_mixture_c70074/f1p14/1712	0	0.09	0.263333	9.28	0.0366667	0.876667
	i1_HQ_mixture_c50075/f4p9/1383	1.14667	4.21667	2.09667	21.7033	2.86667	3.4
	i1_LQ_mixture_c28360/f1p10/1015	0	0	0.09	8.12333	0.103333	0
	i2_LQ_mixture_c129551/f1p0/2531	7.25667	5.93	1.74667	38.1367	0.0866667	15.2067
	i0_LQ_mixture_c64326/f1p0/427	0	3.07667	5.00333	22.12	1.28667	4.84667
	i2_LQ_mixture_c144698/f1p0/2987	1.57667	1.47	0.586667	17.9567	0.506667	5.96
	i0_HQ_mixture_c40311/f2p0/720	1.06333	0.0366667	0	9.88333	0	0.936667
	i1_LQ_mixture_c24879/f1p8/1779	0.963333	1.75333	0.803333	18.9433	0.136667	7.44
	i2_LQ_mixture_c103453/f1p0/2727	2.68667	1.10333	0.273333	13.73	0.113333	1.75
	i1_LQ_mixture_c49624/f1p0/1302	0.333333	0.03	1.31667	9.79667	0.0266667	0.32
	i1_LQ_mixture_c107117/f1p22/1471	6.05	3.40333	0	36.7167	1.74333	17.78
	i0_LQ_mixture_c140612/f1p0/887	0	0.36	0	14.45	0	6.35667
	i1_LQ_mixture_c65662/f1p7/1295	0	5.87667	4.03333	25.03	0.556667	6.94
	i0_LQ_mixture_c67052/f1p0/522	0	0	0.0633333	8.54	0	0.89
	i2_LQ_mixture_c127507/f1p3/2502	3.52	5.28	0.913333	36.22	0	18.93
	i1_LQ_mixture_c5610/f1p1/1240	37.7133	16.9	8.68	146.413	2.17	73.4167
	i2_LQ_mixture_c143738/f1p0/2577	2.20667	0.733333	0.273333	17.8467	0.46	6.64333
	i1_LQ_mixture_c170330/f1p1/1654	6.03333	18.6533	8.76333	102.653	4.02333	57.67
	i0_LQ_mixture_c81226/f1p0/583	0	0.3	0	9.04667	0	1.24333
	i1_LQ_mixture_c145022/f1p4/1671	0.45	2.00667	0.143333	25.6533	0.196667	15.3567
	i2_HQ_mixture_c63206/f2p0/2229	0.0133333	0.106667	0.0266667	14.9	0.216667	7.09333
	i0_HQ_mixture_c15361/f3p0/439	0.756667	0.126667	0.156667	8.44333	0	0
	i1_LQ_mixture_c67089/f1p7/1832	2.21333	3.79	2.74667	36.9133	11.3167	9.47
	i1_LQ_mixture_c2748/f1p0/1163	3.32667	1.14333	5.45667	29.09	7.85667	3.93667
	i3_LQ_mixture_c37991/f1p8/3066	0.353333	1.56667	1.31	16.0633	0.58	4.89
	i0_LQ_mixture_c139687/f1p0/459	0.383333	0	0	8.60333	0	0.893333
	i0_LQ_mixture_c61083/f1p0/940	10.9767	4.10667	0.343333	54.29	0.52	31.07
	i0_HQ_mixture_c16635/f14p0/864	0	0	0	7.25333	0	0
	i1_LQ_mixture_c47016/f1p3/1530	1.36667	1.95	0.626667	23.3433	0.536667	11.65
	i1_LQ_mixture_c124192/f1p3/1231	0.59	0.646667	0.06	21.2667	0.0333333	12.75
	i1_HQ_mixture_c115695/f6p2/1061	0.0566667	0.3	0	17.97	0	10.4367
	i3_LQ_mixture_c58878/f1p0/3036	0.05	1.53	1.44333	16.93	0	6.73333
	i0_LQ_mixture_c107631/f1p2/927	1.40667	3.09	6.18333	59.1433	24.0967	17.23
	i2_LQ_mixture_c32096/f2p0/2558	0.433333	2.30333	0.79	12.91	0.966667	1.29
	i1_LQ_mixture_c146730/f1p1/1088	2	7.44667	3.88667	28.0233	6.80333	0.79
	i2_LQ_mixture_c67520/f1p3/2885	3.66333	1.31333	0.0833333	14.1167	0.01	1.96
	i1_HQ_mixture_c81981/f3p2/1584	0.0866667	1.38333	1.23333	20.2333	0.716667	9.74667
	i1_LQ_mixture_c190900/f1p1/994	16.7267	8.89	2.66	69	0.786667	32.9733
	i1_HQ_mixture_c10707/f3p4/1777	0.266667	0.24	0.2	7.66667	0.03	0.0133333
	i2_LQ_mixture_c9974/f1p9/2792	0.08	1.31	2.49	11.64	0.343333	0.516667
	i0_LQ_mixture_c23141/f1p2/473	0.0733333	0.176667	0	7.8	0	0.653333
	i1_LQ_mixture_c205830/f1p22/1078	8.24667	5.04667	0.863333	84.2667	0.676667	62.58
	i0_LQ_mixture_c99425/f1p3/268	3.37667	7.75333	29.0133	58.12	4.82333	6.31333
	i1_LQ_mixture_c212076/f1p2/1017	0.213333	0.26	0.393333	10.08	0.1	2.28667
	i0_LQ_mixture_c3180/f1p0/846	10.2867	33.44	53.9733	107.34	2.48	0.356667
	i1_LQ_mixture_c180638/f1p4/1051	3.17	2.29667	0.513333	23.6467	0.47	10.47
	i1_LQ_mixture_c143127/f1p5/1732	4.74667	1.85333	1.13333	16.1833	0.266667	1.46333
	i1_LQ_mixture_c21395/f1p799/1617	0.483333	0.57	0.136667	12.84	0.04	4.89667
	i1_LQ_mixture_c211519/f1p17/2011	0	0.103333	0.18	22.65	0.31	15.35
	i1_HQ_mixture_c34709/f3p2/1795	5.60667	14.3033	0.45	142.083	0.536667	114.507
	i2_LQ_mixture_c135218/f1p0/2062	0.233333	1.18667	0.956667	11.83	0.433333	2.35
	i0_LQ_mixture_c87783/f1p30/621	4.85	3.40667	0.29	63.4933	0.146667	48.1767
	i1_LQ_mixture_c16102/f1p0/1336	2.60667	9.70333	1.19	43.97	7.41667	16.4533
	i2_LQ_mixture_c36788/f3p0/2133	0.183333	1.49	2.16333	11.72	0.486667	0.83
	i1_LQ_mixture_c141280/f1p1/1363	1.66667	0.133333	0.06	13.9633	0.0133333	5.52667
	i0_LQ_mixture_c39048/f1p2/557	0.586667	0.363333	0	14.7867	0.0833333	7.19667
	i1_LQ_mixture_c14662/f1p1/1029	3.78667	0.883333	0	30.89	0	19.6733
	i0_LQ_mixture_c11561/f1p0/566	1.13	0.956667	0	13.96	3.23333	2.11
	i0_HQ_mixture_c153673/f10p0/710	3.69333	2.13333	1.37	31.2667	0.333333	17.25
	i0_LQ_mixture_c65524/f1p0/762	5.89333	2.55333	3.12333	25.84	1.29333	6.49667
	i1_LQ_mixture_c19774/f1p23/1365	2.49333	12.38	8.41	49.3567	1.62333	17.9733
	i3_LQ_mixture_c3843/f1p1/3324	0.653333	1.56	0.343333	12.12	0.496667	2.60667
	i3_HQ_mixture_c31083/f3p0/3080	1.73333	4.85333	0	13.59	0	0.573333
	i2_HQ_mixture_c152519/f2p0/2081	1.83	2.28	1.43667	17.6	0.49	5.14333
	i1_HQ_mixture_c124124/f2p4/1184	85.3567	70.1033	49.0667	483.453	24.5333	247.983
	i1_HQ_mixture_c51617/f3p12/1854	0.786667	0.523333	0.25	8.25667	0.09	0.206667
	i1_HQ_mixture_c6917/f7p0/1473	0.103333	0.17	0	10.5867	0	3.95667
	i2_HQ_mixture_c72591/f2p0/2602	9.03667	6.31333	2.10333	45.9333	2.54333	19.6367
	i0_LQ_mixture_c135717/f1p0/495	4.75333	0.623333	0.666667	23.2867	0.313333	10.64
	i1_HQ_mixture_c35884/f3p2/1974	0.713333	0	0	7.21667	0.176667	0.04
	i0_HQ_mixture_c4454/f6p0/825	2.69667	3.64667	0.43	44.8633	0.213333	31.6033
	i0_HQ_mixture_c55754/f2p10/973	24.1167	20.1533	16.5733	168.447	3.91667	97.42
	i0_LQ_mixture_c91144/f1p0/498	0	2.44	0.126667	21.2033	0	12.3733
	i0_LQ_mixture_c8301/f1p6/557	0.173333	1.00333	0.866667	10.39	0.346667	1.74667
	i0_LQ_mixture_c24281/f1p0/905	0.586667	0.163333	0	7.82667	0.0166667	0.813333
	i0_LQ_mixture_c110070/f1p0/941	12.0567	18.41	7.24667	72.81	2.15667	26.6933
	i1_LQ_mixture_c12558/f1p1/1416	0.646667	0.876667	0.16	11.2633	0.236667	3.11333
	i0_LQ_mixture_c20502/f1p0/907	12.03	3.76333	0.93	94.9633	0.843333	71.1733
	i1_LQ_mixture_c191728/f1p5/1555	0	0.683333	0	18.6967	0	11.7967
	i0_LQ_mixture_c15308/f1p11/316	3.85667	5.57667	2.89667	27.35	4.31	4.50667
	i1_HQ_mixture_c107697/f2p2/1140	1.83	2.50333	1.55667	17.51	4.93667	0.536667
	i2_HQ_mixture_c113535/f2p0/2033	0.77	1.26	0.256667	14.71	0.0166667	6.26333
	i4_LQ_mixture_c9744/f1p1/4071	0.173333	0.0166667	0.696667	7.28667	0.03	0.27
	i0_LQ_mixture_c85121/f1p0/803	0	2.67333	0	8.75667	0	0
	i0_HQ_mixture_c18145/f2p0/906	0.896667	2.18667	0.4	13.5433	1.12	2.87
	i1_HQ_mixture_c124778/f3p14/1764	0	0	0.413333	7.76333	0	1.29333
	i2_LQ_mixture_c37697/f1p0/2779	2.25667	4.00667	3.86333	24.5	4.47667	3.88667
	i0_LQ_mixture_c106060/f1p15/610	0.7	0.23	0.0433333	9.92667	0.13	2.85333
	i1_LQ_mixture_c55902/f1p1/1341	0.323333	5.36	1.8	15.84	2.03333	0.37
	i2_LQ_mixture_c103869/f1p16/2158	0.0166667	0.366667	0.0333333	7.56667	0.0666667	1.13667
	i0_LQ_mixture_c42054/f1p0/925	6.49	3.38	0.59	18.12	0	1.72333
	i0_LQ_mixture_c140769/f1p0/466	1.24333	4.09333	3.15	16.1667	0.283333	1.47
	i2_LQ_mixture_c10062/f1p3/2189	4.55667	5.10333	2.37	30.0867	3.72	8.41333
	i2_LQ_mixture_c176121/f1p0/2003	0.606667	0.156667	1.73667	9.06667	0.113333	0.59
	i1_HQ_mixture_c50727/f3p0/1876	1.28667	0.63	0.8	9.05	0.06	0.41
	i2_HQ_mixture_c28585/f3p4/2704	0.0133333	0.0433333	0	10.47	0	4.56
	i1_LQ_mixture_c221897/f1p0/1009	0.06	0.27	0.0366667	9.39333	0.36	2.88333
	i1_LQ_mixture_c66771/f1p10/1796	14.0333	7.9	0.986667	43.17	0.423333	14.06
	i1_LQ_mixture_c143384/f1p1/1451	0.52	0.52	0.0666667	11.6567	0.68	4.11333
	i1_LQ_mixture_c24200/f1p92/1593	0.296667	3.10667	1.82667	15.21	3.47333	0.783333
	i1_LQ_mixture_c66765/f1p0/1891	0.193333	0.936667	0.943333	10.1667	1.62333	0.773333
	i3_LQ_mixture_c53216/f1p0/3321	0	0.293333	0.00666667	11.3933	0.0266667	5.39
	i0_HQ_mixture_c13531/f3p48/940	15.2833	17.22	7.14333	47.2967	0.23	1.76667
	i1_LQ_mixture_c38307/f1p0/1304	0.05	0.0133333	0.16	5.86	0	0.0266667
	i0_LQ_mixture_c56741/f1p0/569	0.836667	29.4767	1.33	88.8067	0	51.5567
	i3_LQ_mixture_c14244/f1p0/3048	0.333333	0.583333	0.0466667	7.48	0	0.913333
	i1_LQ_mixture_c157458/f1p14/1061	0	0.04	0	5.84667	0	0.21
	i2_LQ_mixture_c102753/f1p3/2538	4.98	1.92	1.18333	21.3833	3.91333	3.84667
	i1_HQ_mixture_c135888/f4p0/1704	6.2	0.26	17.3333	35.1933	3.82667	2.04667
	i3_LQ_mixture_c20753/f1p4/3252	1.41	0.533333	0.0333333	10.8433	0.0133333	3.37333
	i1_LQ_mixture_c15484/f1p5/1217	2.68333	2.14333	0.376667	29.3467	0.37	18.32
	i1_LQ_mixture_c164742/f1p0/1735	0.833333	2.51	3.36	13.4867	0.173333	1.16
	i1_LQ_mixture_c121576/f1p75/1421	0	0.913333	0	16.6833	0.323333	10.05
	i2_LQ_mixture_c143124/f1p3/2251	0.306667	3.27333	1.54667	14.2767	2.75333	1.00667
	i2_LQ_mixture_c40090/f1p2/2415	0.19	1.09667	0.05	7.04333	0.173333	0.146667
	i1_LQ_mixture_c94241/f1p3/1045	0.173333	0	0.89	6.42667	0	0
	i0_LQ_mixture_c63658/f1p7/762	11.2467	6.62333	1.28333	44.2733	0.5	19.2667
	i0_LQ_mixture_c175706/f1p0/213	0	0	0	5.35	0	0
	i1_LQ_mixture_c83524/f1p11/1163	7.63667	3.44333	0.85	19.7867	0.113333	2.44667
	i3_HQ_mixture_c48736/f18p0/3334	3.11	52.2667	0	126.067	0	65.3967
	i2_LQ_mixture_c84043/f1p9/2586	0.926667	0.36	0.236667	8.00333	0.09	1.10667
	i0_LQ_mixture_c155247/f1p1/689	6.87	9.79667	1.83667	48.44	0.553333	24.1667
	i2_HQ_mixture_c36126/f3p0/2586	0.523333	0.676667	1.56667	9.81667	0	1.84333
	i1_LQ_mixture_c83363/f1p1/1387	0	3.84667	0	15.4767	1.25667	5.20333
	i1_LQ_mixture_c35703/f1p1/1555	0.0833333	0.186667	0.0733333	8.72333	0.123333	3.09667
	i1_LQ_mixture_c93852/f1p1/1039	4.18667	2.78667	1.16333	31.1067	0.453333	17.37
	i1_LQ_mixture_c101089/f1p228/1786	0.06	0.173333	0.0266667	6.95	0.506667	1.06333
	i2_LQ_mixture_c6112/f1p0/2559	0.756667	1.76	0.72	25.69	4.58333	12.7833
	i0_LQ_mixture_c72952/f1p0/264	0	1.11	0	7.25667	0	1.1
	i0_LQ_mixture_c28169/f1p0/483	33.0333	14.3767	10.45	83.5267	15.7667	4.91667
	i1_LQ_mixture_c146434/f1p0/1804	0	0.0233333	0	5.15	0	0.156667
	i0_LQ_mixture_c9125/f1p1/766	11.23	5.13333	2.02333	58.0733	1.09333	33.6333
	i0_LQ_mixture_c23083/f1p4/543	2.56	2.89667	2.59333	25.5767	0.273333	12.3
	i2_LQ_mixture_c127949/f1p14/2159	0.0666667	0.16	0.136667	5.54667	0	0.25
	i1_HQ_mixture_c65757/f2p9/1341	1.79667	5.68	4.02333	22.8433	3.67333	2.74667
	i0_LQ_mixture_c65026/f1p0/890	0.55	0.296667	0	9.55	0.0466667	3.75
	i1_LQ_mixture_c53507/f1p4/1492	0.15	2.61	0.0666667	39.3	0.413333	31.18
	i2_LQ_mixture_c147961/f1p13/2149	0.143333	0.536667	0.0333333	10.0233	0	4.44333
	i1_LQ_mixture_c19080/f1p13/1610	0	0	0	5.19667	0.0266667	0.323333
	i0_HQ_mixture_c2543/f3p10/854	0.353333	0.573333	0.15	14.0367	0.0266667	8.12667
	i2_HQ_mixture_c8277/f2p0/2903	1.52333	1.35667	1.03	14.2633	0.9	4.66333
	i0_LQ_mixture_c61501/f1p0/898	5.61	1.11	0.553333	19.9967	0.12	7.83667
	i1_LQ_mixture_c99915/f1p15/1173	1.69	2.99	0.826667	24.74	0.00666667	14.4867
	i0_HQ_mixture_c75278/f3p0/910	26.3867	3.85333	0.02	107.223	1.83333	70.3967
	i1_LQ_mixture_c101295/f1p21/1076	129.2	53.5533	16.46	470.217	6.7	259.59
	i1_LQ_mixture_c142850/f1p1/1614	1.85	2.41	0.816667	16.4233	0.56	6.09333
	i1_HQ_mixture_c34577/f3p0/1969	0.24	0.323333	0	12.8	0	7.59667
	i0_LQ_mixture_c85055/f1p12/675	0	0.45	0.57	7.37333	0	1.72667
	i0_HQ_mixture_c10094/f2p22/976	2.72	1.33	3.92333	14.8733	1.50333	0.77
	i3_HQ_mixture_c1803/f11p1/3257	0.0166667	0.373333	0	6.88	0	1.88
	i1_LQ_mixture_c183516/f5p2/1099	0.06	0.36	0.396667	7.78	0	2.37333
	i2_HQ_mixture_c152254/f2p0/2074	2.62333	8.76	2.75	42.14	0.436667	22.99
	i2_HQ_mixture_c87567/f2p7/2606	0.226667	0.93	1.63667	8.11333	0.0466667	0.733333
	i0_LQ_mixture_c31941/f1p7/261	0	0	0.99	8.87333	0	3.34667
	i0_LQ_mixture_c51118/f1p0/311	0	0.316667	0	9.55667	0	4.72667
	i0_LQ_mixture_c155420/f1p0/539	40.7833	59.0967	17.3133	336.683	4.41333	210.58
	i1_LQ_mixture_c70748/f1p30/1948	3.34667	2.76667	0.72	20.74	0.146667	9.3
	i0_LQ_mixture_c112106/f1p0/814	16.7567	0.74	23.6233	50.3667	0.06	4.73
	i0_LQ_mixture_c117673/f1p0/829	1.18667	1.49	0.283333	13.3467	0.283333	5.65333
	i1_LQ_mixture_c47569/f1p0/1542	0.0766667	0.0666667	0.02	7.70333	0	3.09667
	i1_LQ_mixture_c122371/f1p3/1296	0	0.633333	0.0133333	5.64667	0.303333	0.256667
	i1_LQ_mixture_c82414/f1p2/1946	0.806667	0.58	0.0666667	6.40333	0.0566667	0.46
	i0_LQ_mixture_c135723/f1p6/991	6.28333	3.22	0.636667	42.1467	0.906667	26.7467
	i2_LQ_mixture_c145735/f1p9/2097	0.0333333	0.0833333	0	6.75333	0.0566667	2.27333
	i0_LQ_mixture_c87767/f1p12/669	1.75667	0.18	0.223333	7.78	0.05	1.27667
	i0_LQ_mixture_c27561/f1p0/676	0.196667	2.83	4.18333	38.6333	1.76333	25.3667
	i2_HQ_mixture_c20659/f2p5/2273	5.15333	2.02667	0.813333	19.98	0	7.70667
	i2_LQ_mixture_c69499/f1p1/2859	1.26	0.226667	1.24333	7.02	0	0.0233333
	i1_LQ_mixture_c67155/f1p6/1926	4.89	7.00667	4.43667	26.03	0.5	4.93667
	i2_LQ_mixture_c19186/f1p0/2439	1.06333	1.11	0.353333	13.5633	0.03	6.75
	i2_LQ_mixture_c126563/f1p3/2106	3.87667	4.94667	0.91	31.8633	0.0166667	17.8633
	i1_HQ_mixture_c46852/f3p4/1886	1.72	0.713333	0.176667	6.9	0	0.0433333
	i2_LQ_mixture_c68769/f1p2/2144	0.0433333	0.513333	0.01	4.82667	0.02	0.0133333
	i1_LQ_mixture_c163982/f1p6/1807	0.0366667	0	0	8.31333	0.8	3.25667
	i0_LQ_mixture_c58541/f1p0/404	2.31	10.16	4.47	39.2533	4.97667	13.1233
	i0_LQ_mixture_c173902/f1p0/214	3.88667	5.82	0	22.9467	0	9.03667
	i1_LQ_mixture_c144358/f1p0/1546	0.08	0.0866667	0	8.3	0	3.94
	i0_LQ_mixture_c51316/f1p0/244	0	0	0	6.47667	0	2.30667
	i1_HQ_mixture_c31911/f6p3/1234	4.19667	22.94	4.04667	72.08	7.9	28.8333
	i0_LQ_mixture_c142228/f1p0/874	0.603333	2.73667	0.8	17.66	0.226667	9.13
	i2_LQ_mixture_c102648/f1p0/2579	1.84667	2.23667	0.823333	26.7033	0.72	16.9233
	i0_LQ_mixture_c146746/f1p3/319	0	0	0	5.37333	0	1.23
	i2_LQ_mixture_c53998/f1p0/2225	0.19	0.823333	1.04	8.61	0.28	2.14333
	i0_LQ_mixture_c37732/f1p0/690	1.50333	1.62333	0.483333	11.3533	0.386667	3.23333
	i1_LQ_mixture_c25851/f1p10/1726	0	1.24333	0.3	7.28	0	1.64333
	i2_LQ_mixture_c9181/f1p7/2359	0.543333	3.36667	0.596667	9.46333	0.393333	0.47
	i2_LQ_mixture_c128015/f1p2/2745	1.42333	6.20333	5.07667	24.7867	6.77667	1.22
	i1_LQ_mixture_c140846/f1p78/1212	7.32	4.58667	0.25	30.78	0.41	14.1733
	i1_HQ_mixture_c33344/f10p7/1868	1.23333	1.17333	0.8	35.2533	18.7933	9.22667
	i2_LQ_mixture_c76523/f1p0/2040	0.28	0.483333	0.2	7.55667	0.13	2.44667
	i0_LQ_mixture_c20340/f1p0/1013	2.30667	2.99667	0.286667	30.9533	0.3	21.0567
	i1_LQ_mixture_c52558/f1p0/1886	0.48	0.12	0.106667	7.92333	2.90667	0.333333
	i1_LQ_mixture_c35582/f1p0/1400	6.80333	2.37	0.713333	29.0967	0.673333	14.5733
	i1_HQ_mixture_c126273/f3p8/1403	0.946667	0.93	3.23667	16.2567	0.29	6.89
	i0_LQ_mixture_c173222/f1p0/243	0	3	1.80667	13.9567	2.39333	2.79667
	i1_HQ_mixture_c3585/f3p2/1844	3.74	0.0233333	0.05	10.3633	0	2.59
	i3_LQ_mixture_c11230/f1p0/3133	0.56	0	0.0166667	6.34333	0.143333	1.67333
	i1_LQ_mixture_c189725/f1p0/1263	1.21667	1.92	5.03	13.4867	0.256667	1.13667
	i1_LQ_mixture_c191893/f1p0/1271	1.44	1.41	0.853333	14.6	0.616667	6.35667
	i0_LQ_mixture_c73867/f1p0/283	0	0	0	3.91	0	0
	i1_LQ_mixture_c101968/f1p1/1385	5.76667	6.45667	1.66333	31.5633	0.283333	13.5233
	i1_LQ_mixture_c34619/f1p0/1609	0.936667	4.48667	5.16667	23.3633	7.82	1.09333
	i1_LQ_mixture_c193367/f1p17/1536	9.58667	35.76	1.26667	50.7367	0.09	0.223333
	i2_HQ_mixture_c3330/f4p2/2297	1.94333	0.913333	0.46	11.3633	0.0866667	4.15667
	i1_LQ_mixture_c88426/f1p0/1311	0.07	1.36667	0.55	8.23667	0.773333	1.68333
	i4_HQ_mixture_c1215/f2p0/4518	0.153333	0.6	0.0766667	9.76333	0	5.15667
	i2_HQ_mixture_c13558/f3p0/2411	15.7067	6.3	3.46	51.4833	1.91667	20.3367
	i0_LQ_mixture_c36579/f1p0/796	1.64667	0.173333	0.0766667	15.7133	8.64333	1.41333
	i0_LQ_mixture_c14912/f1p0/346	0	0	0.17	4.08667	0	0.21
	i0_LQ_mixture_c56304/f1p0/922	0.72	1.44667	0.266667	6.16667	0	0.03
	i3_LQ_mixture_c8473/f1p8/3464	1.39333	1.63333	1.13	9.91667	1.01	1.05333
	i2_LQ_mixture_c52419/f1p0/2115	3.29333	4.16	4.38667	24.9067	4.08	5.29333
	i1_LQ_mixture_c66471/f1p7/1705	0	0.37	0.0566667	4.24333	0	0.126667
	i1_LQ_mixture_c168674/f1p0/1956	0.243333	0.04	0.503333	4.48667	0.0233333	0
	i1_LQ_mixture_c39940/f1p0/1248	0.0733333	0.393333	0.65	6.60667	0.113333	1.72333
	i0_LQ_mixture_c49095/f1p0/252	0	0	0	3.63333	0	0
	i1_LQ_mixture_c75098/f1p3/1031	0.906667	1.22667	1.00667	8.65333	0.42	1.47667
	i2_LQ_mixture_c111332/f1p0/2814	0.793333	1.32333	1.26333	8.49667	0	1.51
	i1_LQ_mixture_c20854/f1p7/1893	0.443333	0.793333	0.0866667	6.24667	0.106667	1.21667
	i1_LQ_mixture_c38622/f1p73/2225	0.143333	0.193333	0.69	5.21333	0	0.586667
	i2_HQ_mixture_c79484/f3p0/2935	0.07	0.143333	0	8.37	0	4.56667
	i1_LQ_mixture_c36353/f1p4/1528	0.62	0.336667	0.126667	6.42	0.0166667	1.73
	i1_LQ_mixture_c13604/f1p0/1561	0.973333	0.716667	0.656667	12.6233	4.44333	2.24333
	i1_LQ_mixture_c213356/f1p10/1092	2.95333	2.25667	0.436667	14.1367	0.0233333	4.89333
	i0_LQ_mixture_c90589/f2p0/895	10.8767	12.6933	27.8833	72.66	7.30333	10.3433
	i2_LQ_mixture_c94840/f1p0/2022	0.213333	1.05333	0	7.11	0.326667	1.95667
	i0_LQ_mixture_c151233/f1p0/355	2.92	0.173333	0.456667	8.54	0.433333	0.996667
	i1_LQ_mixture_c65581/f1p0/1105	0.576667	1.11667	1.11	8.66667	0.106667	2.2
	i1_LQ_mixture_c183597/f2p1/1085	12.4467	0.33	17.8467	43.51	0.0866667	9.25333
	i1_LQ_mixture_c172226/f1p7/1364	0.656667	1.51	0.426667	10.81	0.0966667	4.58333
	i1_HQ_mixture_c6919/f2p0/1587	0.123333	0.0133333	0.01	3.72	0.0133333	0.0266667
	i1_LQ_mixture_c40560/f1p13/1116	2.74	0.963333	0.51	14.3533	5.32	1.29667
	i2_LQ_mixture_c110996/f1p0/2177	2.52	3.52	0.08	21.64	0	12.0067
	i2_LQ_mixture_c59471/f1p0/2083	0.343333	0.206667	0.263333	5.77333	0.266667	1.18667
	i0_LQ_mixture_c66293/f1p0/838	5.24667	2.21	0.216667	24.77	0.133333	13.4667
	i0_HQ_mixture_c131385/f3p0/995	4.55667	14.4	0.436667	86.7433	0	63.86
	i1_LQ_mixture_c19223/f1p2/1777	1.48333	0.616667	0.416667	7.79667	0.466667	1.33667
	i1_LQ_mixture_c170484/f1p0/1726	0.166667	3.46333	0.75	8.33	0.493333	0
	i1_LQ_mixture_c10833/f1p12/1852	2.85	1.41667	0.136667	19.0633	0.623333	10.59
	i1_LQ_mixture_c166732/f1p0/1166	5.65333	1.29333	1.42667	15.7067	0.0333333	3.86
	i0_LQ_mixture_c134527/f1p0/834	8.54667	0.703333	0.483333	16.6033	1.84333	1.58667
	i0_LQ_mixture_c175420/f1p0/206	0	0	5.39	8.82	0	0
	i0_LQ_mixture_c45250/f1p0/851	0.143333	0.0733333	0.08	4.55667	0	0.843333
	i1_LQ_mixture_c141806/f1p4/1832	0.0266667	0.266667	0.0233333	4.06667	0.116667	0.223333
	i1_LQ_mixture_c133958/f1p17/1643	3.05	19.0267	1.84333	43.5167	5.90667	10.2867
	i1_LQ_mixture_c20353/f1p10/1300	0.33	0.23	0.1	5.45667	0.58	0.816667
	i1_LQ_mixture_c190697/f1p4/1351	2.36	2.38	0.243333	21.0333	0.336667	12.3367
	i1_LQ_mixture_c51584/f1p1/1795	0.0633333	0	0	4.59	0.203333	0.97
	i0_LQ_mixture_c147390/f1p23/318	0.793333	4.09333	4.21333	48.7867	25.2733	11.0633
	i1_LQ_mixture_c200188/f1p14/965	1.24	7.27333	12.0867	45.0733	17.6833	3.44
[truncated: 6,444 more rows]
