# Supplementary material for: Organ-Specific Transcriptome Analysis Identifies Candidate Genes Involved in the Stem Specialization of Bermudagrass (Cynodon dactylon L.)
Source: Front Genet. 2021 Jun 23;12:678673. doi: 10.3389/fgene.2021.678673 (PMC8260954; doi:10.3389/fgene.2021.678673)
Supplement: Supplementary Table 9 — Unigenes with enriched expression in specific organs. [file Table_9.XLSX]

## Sheet: Table S9
Table S9. Unigenes with enriched expression in specific organs
Category	geneID	Average RPKM in different organs
		Shoot	Stolon	Rhizome	Leaf	Root	Inflorescence
Shoot enriched	i0_HQ_mixture_c129507	565.597	0.536667	56.8533	0.266667	5.52667	9.8
	i0_LQ_mixture_c22016	142.32	13.0167	10.27	0.756667	2.65667	3.13
	i1_LQ_mixture_c143857	159.03	23.7533	30.9633	0.346667	11.08	8.31
	i1_HQ_mixture_c29742	87.8833	0.0766667	0.01	0.0266667	0.0233333	0
	i1_LQ_mixture_c5819	85.0867	1.08333	1.94	0	8.42	0
	i0_HQ_mixture_c21053	81.7233	0.173333	1.58333	0	0	0
	i1_HQ_mixture_c174693	67.0167	11.3367	6.38667	6.64333	11.68	0.82
	i1_HQ_mixture_c208239	88.22	14.5067	6.39	6.98667	15.7367	5.87
	i1_LQ_mixture_c35955	65.2533	10.9133	10.4867	1.12	0.34	3.20333
	i0_LQ_mixture_c103620	183.243	19.82	17.6467	6.38	25.8667	26.9333
	i0_HQ_mixture_c87231	49.0933	0.863333	4.68333	0	0	0.223333
	i1_LQ_mixture_c67960	49.33	9.65333	8.62667	8.37667	6.51	0.5
	i1_LQ_mixture_c55150	50.1633	6.66667	3.51333	0.353333	0.5	0.686667
	i1_LQ_mixture_c65763	99.98	8.19333	1.39333	3.41333	0.346667	12.57
	i0_LQ_mixture_c85202	51.8667	6.93333	8.81667	2.17667	8.72	2.95333
	i0_LQ_mixture_c11440	32.94	0.753333	1.97333	0	2.25333	0.15
	i1_LQ_mixture_c142521	29.44	0.136667	1.09333	1.14667	0	0.106667
	i0_HQ_mixture_c2183	47.08	3.46333	4.14	4.02333	1.70667	4.22667
	i1_HQ_mixture_c176092	189.673	15.92	26.83	36.2833	16.8533	32.8733
	i0_LQ_mixture_c19498	35.8267	4.01333	0.52	0.64	4.44667	2.47
	i0_HQ_mixture_c75279	40.65	0.296667	2.81	0	1.83667	3.89333
	i0_LQ_mixture_c57470	30.2933	1.56667	1.43333	0.0733333	3.16	2.07333
	i2_LQ_mixture_c123638	34.46	2.87333	1.5	1.24333	3.06667	3.16667
	i1_LQ_mixture_c191846	18.3733	0	0	0.156667	0	0
	i0_LQ_mixture_c80949	78.2633	3.47	4.66	1.72333	12.8667	11.99
	i1_LQ_mixture_c65854	36.45	5.29	6.78667	2.88333	2.68	3.82333
	i1_LQ_mixture_c40423	17.14	0.523333	0.63	0	0.25	0.0633333
	i1_LQ_mixture_c65969	47.5533	1.78	0.953333	1.44	0	6.29333
	i1_LQ_mixture_c69376	18.2667	3.53667	2.99667	1.03	1.72333	0.596667
	i1_LQ_mixture_c100290	23.7933	0.923333	0.01	0.256667	0.11	1.76667
	i1_LQ_mixture_c147178	18.9733	2.24667	2.99333	0.77	0.143333	0.886667
	i1_LQ_mixture_c169200	18.0667	2.72333	1.98667	0.223333	3.36	0.733333
	i2_HQ_mixture_c19563	24.5933	1.61	3.10667	0.643333	3.92333	2.06
	i1_LQ_mixture_c148790	13.5333	0.176667	0	0.0466667	0.07	0
	i0_HQ_mixture_c3330	17.2133	0.526667	0.55	0.546667	0.0666667	1.11333
	i2_HQ_mixture_c55137	14.4367	1.69	1.43333	0.176667	1.69667	0.72
	i1_LQ_mixture_c47679	10.9467	0.366667	1.03667	0.216667	0.52	0.07
	i4_LQ_mixture_c8870	15.3067	1.52667	2.64	1.38333	0.183333	1.01333
	i0_LQ_mixture_c106070	10.17	0.156667	1.55	0	0	0
	i1_HQ_mixture_c51526	8.58667	1.1	1.10667	0.233333	0.493333	0
	i1_HQ_mixture_c2478	24.24	1.31	1.87667	2.09667	3.59333	3.14333
	i2_LQ_mixture_c35906	8.67333	0.02	0.133333	0.55	0.02	0.0566667
	i1_LQ_mixture_c144011	9.65	1.38667	1.77333	0.03	1.41667	0.28
	i1_LQ_mixture_c22729	8.57	0.263333	0.0833333	0.0966667	0.173333	0.0933333
	i1_LQ_mixture_c33380	11.4033	0	2.26	1.14667	1.47	0.756667
	i1_LQ_mixture_c121258	7.77333	0.31	0.0433333	0.0533333	0	0.0466667
	i1_HQ_mixture_c12669	14.6133	0.463333	0.153333	0.546667	0	1.50333
	i1_LQ_mixture_c4884	9.06333	0.616667	0.47	1.56333	1.56667	0.51
	i1_LQ_mixture_c165764	7.03	0.403333	0.5	0.103333	0.04	0.136667
	i2_LQ_mixture_c144382	7.66333	0.636667	0.826667	0.41	0.39	0.313333
	i1_LQ_mixture_c49265	6.37	0.55	0.566667	0.71	0.02	0.0633333
	i1_LQ_mixture_c168586	8.83333	0.0333333	0	0.79	0	0.606667
	i0_LQ_mixture_c19287	5.88	0.0933333	0.783333	0.376667	0.03	0.0233333
	i1_HQ_mixture_c48304	5.92	0	0.06	0.32	0.0566667	0.0866667
	i3_LQ_mixture_c13018	5.83333	0.163333	0.656667	0	0.45	0.07
	i0_LQ_mixture_c174153	5.28667	0	0	0	0	0
	i4_LQ_mixture_c7669	5.41	0.52	0.69	0.28	0.943333	0.0266667
	i0_LQ_mixture_c57890	6.62333	0.87	0.26	0	1.06	0.283333
	i1_LQ_mixture_c120899	7.84	0.216667	0.563333	0.356667	1.44667	0.53
	i1_LQ_mixture_c190757	5.5	0.84	0.16	0.513333	0.0533333	0.136667
	i0_LQ_mixture_c41066	17.29	0.316667	0.15	0.256667	0.176667	2.49667
	i0_LQ_mixture_c83121	7.67	0.563333	0.11	0	1.15333	0.663333
	i1_LQ_mixture_c69667	9.08	1.20667	1.39667	0.883333	1.27333	0.956667
	i1_HQ_mixture_c12660	5.47667	0.383333	0.996667	0.836667	1.01	0.243333
	i1_HQ_mixture_c18512	4.21667	0.0366667	0.306667	0	0.32	0
	i1_LQ_mixture_c171114	6.76	0.48	0.38	0.02	0.86	0.546667
	i1_LQ_mixture_c88106	4.67333	0	0.256667	0.816667	0	0.13
	i0_LQ_mixture_c44039	7.42	0.236667	0.693333	0.273333	0.656667	0.693333
	i3_HQ_mixture_c31450	24.93	2.27667	4.36667	1.09	3.55667	4.21
	i2_HQ_mixture_c107563	7.28	0.343333	0.113333	0.0333333	0.55	0.683333
	i1_LQ_mixture_c121364	5.81	0.746667	0.913333	0.703333	0.69	0.423333
	i0_LQ_mixture_c2960	4.41	0.546667	0.593333	0	0	0.15
	i0_LQ_mixture_c49465	3.66	0	0	0	0	0
	i1_LQ_mixture_c192520	3.63667	0.34	0.36	0	0.176667	0
	i1_LQ_mixture_c11797	7.84	0.166667	0.01	0.143333	0.02	0.846667
	i2_LQ_mixture_c141942	3.53333	0.183333	0.0233333	0	0.513333	0
	i1_LQ_mixture_c193619	5.02667	0.29	0.236667	0.913333	0.09	0.356667
	i3_HQ_mixture_c1365	4.41	0.75	0.81	0	0.773333	0.25
	i1_LQ_mixture_c38065	3.20667	0.163333	0.1	0	0.0233333	0.0266667
	i1_LQ_mixture_c169194	3.7	0.453333	0.366667	0	0.09	0.136667
	i0_HQ_mixture_c79176	2.86	0.113333	0.283333	0	0.413333	0
	i2_LQ_mixture_c129276	5.60667	0.0933333	0.186667	0.923333	0.00666667	0.566667
	i1_LQ_mixture_c49292	2.88667	0.453333	0	0.34	0	0.06
	i2_LQ_mixture_c122845	2.97	0.406667	0.0166667	0.1	0	0.08
	i3_LQ_mixture_c36598	4.73333	0.276667	0.76	0.07	0.0766667	0.436667
	i0_LQ_mixture_c110467	7.01	0.846667	0.48	0.743333	0.333333	0.9
	i1_HQ_mixture_c5455	26.49	4.55667	2.83667	0.326667	1.71	4.80333
	i0_LQ_mixture_c175212	2.47	0	0	0	0	0
	i2_LQ_mixture_c149946	2.89333	0.29	0.52	0.226667	0.136667	0.0933333
	i2_LQ_mixture_c48342	2.38	0.206667	0	0.413333	0.336667	0
	i0_LQ_mixture_c174977	2.33	0	0	0	0	0
	i1_LQ_mixture_c83232	2.28667	0.41	0	0	0.26	0
	i2_LQ_mixture_c7898	3.38	0.273333	0.443333	0.353333	0.64	0.24
	i2_LQ_mixture_c11141	3.58333	0.143333	0.176667	0	0	0.29
	i4_LQ_mixture_c1921	3.73667	0.236667	0.34	0.376667	0.0966667	0.333333
	i4_LQ_mixture_c1863	2.54	0.196667	0.0766667	0.0433333	0.343333	0.0966667
	i1_LQ_mixture_c54748	2.28333	0.103333	0.0933333	0.0333333	0.0666667	0.05
	i3_HQ_mixture_c6812	3.31333	0.25	0.133333	0.0233333	0	0.256667
	i4_LQ_mixture_c4689	2.18667	0.263333	0.18	0.00666667	0.0366667	0.04
	i3_LQ_mixture_c23536	1.92	0.166667	0.29	0.04	0	0
	i1_HQ_mixture_c15464	5.23	0.02	0.596667	0.806667	0.17	0.666667
	i2_LQ_mixture_c106335	2.02667	0.32	0.223333	0.01	0.0133333	0.03
	i1_LQ_mixture_c106974	16.39	2.94333	1.54667	0.623333	0.866667	2.90333
	i2_LQ_mixture_c129020	1.83333	0.266667	0.153333	0	0.01	0
	i2_LQ_mixture_c19017	1.74	0	0.11	0	0	0
	i3_LQ_mixture_c41231	2.32333	0.176667	0.0933333	0.0266667	0.113333	0.116667
	i2_LQ_mixture_c43973	2.15	0.21	0.363333	0.16	0.36	0.0833333
	i0_LQ_mixture_c175524	1.73333	0	0	0	0	0
	i4_LQ_mixture_c9356	1.70667	0.29	0.163333	0.0666667	0.22	0
	i1_HQ_mixture_c94509	2.47667	0.423333	0.433333	0	0.346667	0.163333
	i1_HQ_mixture_c87814	1.63667	0.09	0	0	0	0
	i2_LQ_mixture_c162080	1.61667	0.21	0.23	0.0566667	0.18	0
	i1_LQ_mixture_c165047	1.60667	0	0	0	0.00666667	0
	i1_HQ_mixture_c26630	5.78333	0	0.256667	0.713333	0.143333	0.836667
	i2_LQ_mixture_c129228	4.36	0.423333	0.606667	0.01	0.61	0.553333
	i3_LQ_mixture_c44276	1.57333	0.303333	0.0633333	0.06	0	0
	i0_LQ_mixture_c48589	1.52	0	0	0	0	0
	i0_LQ_mixture_c172003	1.49	0	0	0	0	0
	i3_LQ_mixture_c55670	1.46667	0.16	0.0433333	0	0.14	0
	i1_LQ_mixture_c21420	1.61667	0.02	0.21	0	0.27	0.04
	i3_LQ_mixture_c12602	5.15667	0.426667	0.27	0.936667	0.9	0.75
	i3_LQ_mixture_c34895	1.40333	0	0	0	0.276667	0
	i2_LQ_mixture_c73120	1.58333	0.05	0.253333	0.263333	0.05	0.0366667
	i2_LQ_mixture_c84633	2.24	0.293333	0.43	0.02	0.223333	0.176667
	i3_LQ_mixture_c6169	1.99667	0.11	0.08	0	0.0833333	0.136667
	i0_LQ_mixture_c36358	43.12	3.25667	2.44	0.74	0	8.36333
	i3_LQ_mixture_c20077	1.23667	0.2	0.16	0.03	0.07	0
	i1_LQ_mixture_c165572	1.22333	0	0	0	0	0
	i1_LQ_mixture_c189528	1.43667	0.0766667	0.0233333	0.106667	0.143333	0.0566667
	i3_HQ_mixture_c9724	2.27	0.343333	0.14	0	0.193333	0.233333
	i3_LQ_mixture_c20289	1.76667	0.0133333	0.06	0.00666667	0.0166667	0.133333
	i0_LQ_mixture_c30122	1.09	0	0	0	0	0
	i5_LQ_mixture_c295	1.31333	0.256667	0.236667	0.126667	0.206667	0.0466667
	i1_LQ_mixture_c142597	3.20667	0.38	0.196667	0.16	0.633333	0.43
	i2_LQ_mixture_c53930	1.27	0.226667	0.163333	0.126667	0.0166667	0.0433333
	i2_HQ_mixture_c171217	1.02667	0	0	0	0	0
	i0_LQ_mixture_c113758	1.11333	0.05	0.146667	0	0.21	0.0266667
	i3_LQ_mixture_c21615	1.22333	0.05	0	0	0.176667	0.06
	i1_HQ_mixture_c136812	1.36	0.18	0.08	0.0733333	0.146667	0.09
	i4_LQ_mixture_c9885	1.13	0.123333	0.156667	0.0966667	0.01	0.05
	i0_LQ_mixture_c107319	9.78667	0.343333	0.62	0.863333	1.33667	1.8
	i0_LQ_mixture_c136978	2.24667	0	0	0	0	0.303333
	i1_LQ_mixture_c52113	1.25333	0.163333	0.0133333	0.106667	0.05	0.106667
	i2_LQ_mixture_c8731	5.57667	0.57	0.39	0.11	0.32	0.976667
	i4_LQ_mixture_c1563	4.16667	0.25	0.16	0	0.0866667	0.696667
	i0_LQ_mixture_c73585	1.01	0	0	0.0566667	0.0533333	0.0666667
	i2_LQ_mixture_c149500	3.09	0.15	0.216667	0.0266667	0.0766667	0.493333
	i4_LQ_mixture_c3972	1.39333	0.18	0.253333	0.0733333	0.146667	0.163333
	i4_LQ_mixture_c2357	5.89667	0.856667	0.413333	0.64	0.37	1.06667
	i2_LQ_mixture_c19799	1.29333	0.11	0.236667	0.01	0	0.153333
	i2_LQ_mixture_c21772	1.47667	0.206667	0	0.136667	0	0.19
	i3_LQ_mixture_c44587	1.19333	0.233333	0.226667	0.0433333	0.00666667	0.143333
	i1_LQ_mixture_c23879	1.62	0.21	0.28	0.11	0	0.23
	i2_LQ_mixture_c147809	1.02	0.02	0.0966667	0	0.0133333	0.113333
	i1_LQ_mixture_c12717	1.33667	0.0366667	0.126667	0	0.223333	0.176667
	i2_HQ_mixture_c87218	1.36333	0.143333	0.21	0.243333	0.116667	0.193333
	i2_LQ_mixture_c56097	1.54667	0.0666667	0.0466667	0.09	0.04	0.233333
	i3_HQ_mixture_c9102	7.40667	1.47333	0.866667	0.316667	0.1	1.41
	i4_LQ_mixture_c9708	1.46667	0.166667	0.126667	0.13	0.0133333	0.233333
	i2_LQ_mixture_c124354	1.46	0.08	0.19	0.07	0	0.24
	i2_LQ_mixture_c105318	1.09667	0	0.143333	0	0	0.17
	i2_LQ_mixture_c36888	4.52667	0.756667	0.68	0.0333333	0.0233333	0.86
	i3_LQ_mixture_c11392	1.71667	0.0766667	0.26	0.0666667	0.0533333	0.303333
	i3_LQ_mixture_c27798	1.52	0.03	0.0433333	0.0466667	0.14	0.266667
	i2_LQ_mixture_c32469	2	0.306667	0.37	0.146667	0.35	0.37
	i2_LQ_mixture_c40865	24.69	1.18	3.8	0.696667	0.38	4.91667
	i2_LQ_mixture_c145982	1.06333	0.0966667	0.06	0.0266667	0.0433333	0.196667
	i0_LQ_mixture_c23826	39.16	4.85667	4.98333	0.926667	1.62	7.81667
	i0_LQ_mixture_c28252	4.13667	0.666667	0.15	0.463333	0.18	0.813333
	i2_HQ_mixture_c3620	1.20333	0.136667	0.0833333	0.17	0.0166667	0.233333
	i4_HQ_mixture_c711	6.16333	0.343333	0.513333	0.4	0.463333	1.23
Stolon enriched	i0_LQ_mixture_c83448	8.55333	52.7033	9.53	6.08333	5.81	0.433333
	i0_LQ_mixture_c25539	7.40667	38.5467	4	1.21667	0	0.633333
	i0_LQ_mixture_c31673	2.19667	18.2433	0	1.77	0.62	0.42
	i0_HQ_mixture_c156571	0.51	16.52	3.29667	2.17	2.05	0.45
	i0_LQ_mixture_c176183	0	20.4133	0	0	1.80667	2.12
	i0_LQ_mixture_c173033	0	5.38333	0	0	0	0
	i2_LQ_mixture_c111004	0.82	4.32667	0	0.266667	0	0
	i0_LQ_mixture_c174525	0	4.10333	0	0	0	0
	i0_HQ_mixture_c120144	0.81	4.09	0	0	0	0
	i1_LQ_mixture_c11558	0	3.89	0.233333	0	0	0
	i0_LQ_mixture_c171894	0	3.86667	0	0	0	0
	i1_LQ_mixture_c86096	0	2.95667	0.393333	0	0	0
	i0_LQ_mixture_c175373	0	2.94333	0	0	0	0
	i0_LQ_mixture_c43230	0.46	2.32667	0.453333	0.223333	0.153333	0
	i1_LQ_mixture_c33046	0	1.50333	0	0	0	0
	i0_LQ_mixture_c49703	0	1.28667	0	0	0	0
	i0_LQ_mixture_c72544	0	1.25333	0	0	0	0
	i2_LQ_mixture_c124057	0.263333	1.59667	0.113333	0.113333	0.13	0.09
	i0_LQ_mixture_c72145	0	1.06667	0	0	0	0
	i2_LQ_mixture_c109307	0	1.11333	0.116667	0.156667	0.0766667	0.05
	i0_LQ_mixture_c26292	0.31	2.43	0.39	0	0	0.326667
	i0_LQ_mixture_c101826	0.03	3.98	0.436667	0.19	0.23	0.76
Rhizome enriched	i0_HQ_mixture_c52566	32.5167	1.49333	290.037	43.0633	46.91	2.58667
	i1_LQ_mixture_c55804	27.2667	17.2333	138.233	26.52	6.7	7.87667
	i1_LQ_mixture_c124850	0.82	5.42667	53.08	3.29333	2.96667	2.67
	i0_HQ_mixture_c24165	4.47333	1.13667	42.9867	3.50667	2.31667	3.27333
	i1_LQ_mixture_c144705	0	0.3	18.49	0.553333	1.76667	0
	i0_LQ_mixture_c121603	0.683333	0	11.49	0	0	0
	i0_LQ_mixture_c108881	1.96	0.73	10.75	0.1	0.683333	0
	i0_LQ_mixture_c176481	0	0	9.32667	0	0	0
	i0_HQ_mixture_c13139	2.89	1.88667	20.6833	0.953333	0.58	2.52
	i1_LQ_mixture_c87554	0.22	1.25	6.55	0.116667	0.376667	0.306667
	i2_LQ_mixture_c37121	1.00667	0.16	5.26667	0.513333	0.93	0.346667
	i0_LQ_mixture_c124833	0	0	2.99333	0	0	0
	i1_LQ_mixture_c142505	0.47	0.123333	3.64667	0.203333	0.56	0.343333
	i0_LQ_mixture_c41868	0	0	1.78333	0.353333	0	0
	i0_LQ_mixture_c73098	0	0	1.39333	0	0	0
	i0_LQ_mixture_c122317	0	0	1.36333	0	0	0
	i0_LQ_mixture_c25236	0.56	0	4.44	0.396667	0.603333	0.65
	i1_LQ_mixture_c84163	0.116667	0	1.05	0.136667	0.0733333	0
	i1_HQ_mixture_c66649	0.333333	0.176667	1.67	0.126667	0.133333	0.316667
Leaf enriched	i0_LQ_mixture_c24338	53.8	6.2	27.2667	1460.08	0.0966667	4.87333
	i0_LQ_mixture_c64781	2.55333	0.0966667	38.3333	1161.13	0.276667	9.25
	i0_HQ_mixture_c130192	41.26	58.3533	58.04	800.217	0.31	3.77667
	i0_HQ_mixture_c53573	67.0833	10.22	26.46	763.177	0.36	2.58
	i0_LQ_mixture_c22133	16.5533	6.74	54.07	550.103	5.80333	16.68
	i0_LQ_mixture_c141905	104.44	53.71	24.83	595.603	2.86	62.0767
	i0_LQ_mixture_c125746	8.5	6.64667	23.8633	287.863	0.873333	1.07333
	i1_LQ_mixture_c19854	3.26333	0	0.966667	217.31	2.80333	1.66667
	i0_LQ_mixture_c38834	15.6433	37.22	26.2067	449.703	14.46	49.27
	i0_LQ_mixture_c74233	11.8333	1.23333	13.7067	183.41	0	0
	i0_HQ_mixture_c40730	24.17	0	0.623333	152.757	5.51	1.89
	i0_LQ_mixture_c71818	8.41333	1.61	1.55667	165.467	0.803333	5.82333
	i1_LQ_mixture_c222252	20.5967	51.1433	25.19	545.703	32.6867	83.2433
	i2_HQ_mixture_c22475	3.42667	29.92	3.57	155.65	10.1667	9.30333
	i0_LQ_mixture_c12894	11.8567	1.20333	4.2	103.923	0.116667	0.54
	i1_LQ_mixture_c81150	4.50667	4.92667	15.6167	106.65	0.94	1.63333
	i0_LQ_mixture_c66976	18.4767	1.01667	5.98333	98.3167	0	0.666667
	i1_LQ_mixture_c12973	10.9833	14.5433	7.51333	123.287	7.11333	6.66
	i1_HQ_mixture_c737	0.21	0	10.8233	87.0567	0	0
	i2_LQ_mixture_c110699	26.6933	13.86	1.81667	164.083	0.366667	16.74
	i2_LQ_mixture_c32732	4.14333	21.1533	0.12	117.13	0.00666667	7.57
	i1_LQ_mixture_c88201	4.55667	2.3	0.613333	101.69	0.266667	6.37667
	i1_HQ_mixture_c54783	0	0	0.00666667	65.5267	0.0166667	0.406667
	i1_LQ_mixture_c191216	17.76	29.55	20.9567	227.493	12.79	33.0167
	i1_LQ_mixture_c205197	11.2333	16.5133	18.0433	102.97	3.25667	8.35
	i1_LQ_mixture_c81247	1.70667	0	7.34667	52.7333	0.0133333	0.0266667
	i1_LQ_mixture_c84037	0.643333	4.67	4.88	57.9033	9.54	1.67667
	i1_HQ_mixture_c136821	0.796667	2.43	2.97667	112.333	0.76	12.73
	i0_LQ_mixture_c38490	0	0	1.87333	47.7233	0	0.22
	i1_LQ_mixture_c75272	0	0	1.32	44.45	0	0
	i0_LQ_mixture_c57865	1.06333	0.633333	0.583333	58.7533	0	3.38667
	i1_LQ_mixture_c111094	0	0.0433333	0.0333333	40.8533	0	0.13
	i0_HQ_mixture_c104501	9.77333	20.6533	18.93	190.623	14.3133	30.15
	i0_LQ_mixture_c58278	1.07	0.07	4.02667	38.31	0	0
	i4_LQ_mixture_c6763	1.4	0.843333	1.57	44.4967	0.433333	1.28
	i0_LQ_mixture_c80710	0	0	0.916667	36.92	0	0
	i0_LQ_mixture_c110187	4.23	4.85	2.98667	43.4367	6.31667	1.39
	i2_LQ_mixture_c40531	3.29667	0.28	0.183333	117.443	0.293333	16.45
	i1_HQ_mixture_c11699	0.546667	1.67	0.196667	77.81	0.283333	8.65667
	i0_LQ_mixture_c81264	4.70667	4.25667	3.78333	54.3733	3.63333	4.04667
	i0_LQ_mixture_c81290	28.49	21.1633	17.23	253.9	7.06667	44.1867
	i1_LQ_mixture_c6436	0	0	0	32.1833	0.996667	0
	i1_LQ_mixture_c7453	1.99333	0.696667	1.79667	32.9367	0.22	0.17
	i0_LQ_mixture_c24502	1.78667	0.41	0	172.8	0	28.19
	i0_LQ_mixture_c133325	0.373333	0.21	0.426667	32.2567	0	0.163333
	i2_HQ_mixture_c110697	9.21	6.94333	3.05333	79.2233	0.52	9.77333
	i0_HQ_mixture_c129912	1.84	1.83	7.89333	42.5567	4.68333	2.52
	i2_LQ_mixture_c76735	0	0	0.196667	28.8633	0.01	0.01
	i0_LQ_mixture_c40420	3.91333	7.06333	7.06	37.2467	0.956667	1.72
	i0_LQ_mixture_c140674	0.836667	0.27	0.193333	27.9567	0.0266667	0
	i1_LQ_mixture_c207911	6.51	2.77333	2.05333	43.2933	0.453333	3.11667
	i1_LQ_mixture_c7375	0.226667	3.57333	0.273333	29.7933	0.09	0.62
	i1_HQ_mixture_c115857	0.0166667	0	0.813333	26.0067	0	0.0233333
	i1_LQ_mixture_c52011	2.91667	4.89333	4.51	26.9033	0.633333	0.706667
	i1_LQ_mixture_c203029	8.67667	5.93333	4.14333	61.7033	2.97333	7.94
	i0_LQ_mixture_c58192	0.426667	0.45	0.0233333	30.58	0	1.74667
	i0_LQ_mixture_c65496	0.76	3.10333	1.56667	21.8067	0.85	0.05
	i0_HQ_mixture_c136530	0	0	0.91	21.4133	0	0.216667
	i3_LQ_mixture_c51905	1.86333	1.20333	1.56667	22.6267	0.533333	0.523333
	i1_LQ_mixture_c86275	0	0	0.28	19.8967	0	0
	i1_HQ_mixture_c207579	2.70667	2.09667	3.02	22.8967	0.0733333	0.796667
	i0_LQ_mixture_c14906	0	0.413333	0	24.41	0	1.17333
	i1_LQ_mixture_c205388	0.163333	0.103333	1.08333	16.4933	0	0.05
	i0_LQ_mixture_c172055	0	0	1.42333	16.1733	0	0
	i1_LQ_mixture_c101571	0	0	0	16.9333	0	0.236667
	i1_LQ_mixture_c181756	0.573333	0.8	0.0533333	38.75	0.0966667	4.65333
	i1_LQ_mixture_c19995	0.76	0	2.28333	16.01	0	0.223333
	i1_LQ_mixture_c64601	1.67333	1.25333	0.153333	18.4467	0.09	0.89
	i1_LQ_mixture_c87705	0	0	0.216667	17.51	0	0.71
	i1_HQ_mixture_c202682	0.11	0.04	1.02	13.86	0	0
	i1_LQ_mixture_c11805	1.30667	1.70333	3.45333	17.4667	0.436667	0.74
	i2_LQ_mixture_c77638	2.15	1.76	2.07333	20.24	2.8	1.31333
	i0_LQ_mixture_c37841	2.93667	2.86	4.20333	25.82	0.533333	2.44667
	i0_LQ_mixture_c125751	1.33	3.24667	2.78667	19.7067	1.84	1.24333
	i0_LQ_mixture_c11482	0.866667	1.43667	0.116667	31.99	0	3.89667
	i1_LQ_mixture_c28751	4.57667	4.14	2.51333	25.8133	3.03	2.67
	i2_LQ_mixture_c57216	0.533333	0.483333	0.526667	13.8867	0.263333	0.306667
	i2_LQ_mixture_c91053	1.19	2.28333	2.24	16.7967	0.04	0.92
	i3_LQ_mixture_c8987	2.93	1.17	0.0566667	34.34	0	4.45333
	i0_LQ_mixture_c85742	1.86667	0.97	1.55667	13.1933	0	0.3
	i1_LQ_mixture_c166339	1.24667	2.40333	0.123333	16.3767	0	0.986667
	i1_LQ_mixture_c169540	0.283333	0.19	1.16333	16.7367	0.0866667	1.1
	i3_LQ_mixture_c35001	2.84333	22.5667	0	147.553	0.0833333	27.3033
	i1_LQ_mixture_c23783	6.13333	3.13333	0.453333	33.5233	0.136667	4.55
	i2_LQ_mixture_c19958	0.166667	0	0.04	10.59	0	0
	i0_LQ_mixture_c41936	0.39	0.696667	0.216667	14.0067	0	0.69
	i0_LQ_mixture_c173310	0	0	1.9	10.43	0	0
	i0_HQ_mixture_c153764	0	0	0	10.24	0	0
	i1_LQ_mixture_c88576	0.106667	3.54	0.253333	32.51	0.143333	4.46667
	i1_HQ_mixture_c50222	0	2.05667	0.34	11.4867	0	0.266667
	i1_LQ_mixture_c120381	2.14333	0.5	0.0766667	16.8167	0	1.33667
	i3_LQ_mixture_c54976	3.46	0.713333	0.596667	18.7433	0.616667	1.74
	i2_LQ_mixture_c84678	0.7	0.136667	0	30.0667	0	4.02
	i0_LQ_mixture_c174417	0	0	0	9.95667	0	0
	i0_LQ_mixture_c49147	0.293333	3.04333	3.69	27.9533	2.19667	3.61
	i2_HQ_mixture_c137394	2.29667	12.8933	16.09	93.3867	7.36333	16.7367
	i1_LQ_mixture_c89088	0.7	0.35	0.0733333	15.3867	0.13	1.18333
	i0_LQ_mixture_c21167	1.17333	2	0.846667	15.3433	0.23	1.23
	i1_HQ_mixture_c197358	0.356667	0.14	0.52	9.13667	0	0
	i3_LQ_mixture_c21333	1.28333	0.843333	0.05	17.2633	0	1.66667
	i1_HQ_mixture_c31477	3.78667	2.96	2.29333	25.29	0.916667	3.31
	i2_LQ_mixture_c105912	0	0	0	8.66667	0	0
	i1_LQ_mixture_c211646	0	0	0	8.77	0.69	0.0466667
	i0_HQ_mixture_c15361	0.756667	0.126667	0.156667	8.44333	0	0
	i1_LQ_mixture_c99397	0.18	0.0166667	0.21	8.56333	0	0.0366667
	i1_HQ_mixture_c166431	0	0	0.14	8.30333	0	0
	i3_LQ_mixture_c18004	0.873333	1.50333	3.28	22.0067	0.1	2.76
	i1_LQ_mixture_c49624	0.333333	0.03	1.31667	9.79667	0.0266667	0.32
	i1_LQ_mixture_c28360	0	0	0.09	8.12333	0.103333	0
	i2_HQ_mixture_c55203	0.0933333	0.556667	0.436667	13.9167	0	1.22333
	i1_HQ_mixture_c10707	0.266667	0.24	0.2	7.66667	0.03	0.0133333
	i2_LQ_mixture_c36788	0.183333	1.49	2.16333	11.72	0.486667	0.83
	i0_HQ_mixture_c16635	0	0	0	7.25333	0	0
	i1_HQ_mixture_c51617	0.786667	0.523333	0.25	8.25667	0.09	0.206667
	i1_HQ_mixture_c35884	0.713333	0	0	7.21667	0.176667	0.04
	i1_HQ_mixture_c50727	1.28667	0.63	0.8	9.05	0.06	0.41
	i2_LQ_mixture_c69499	1.26	0.226667	1.24333	7.02	0	0.0233333
	i2_LQ_mixture_c32096	0.433333	2.30333	0.79	12.91	0.966667	1.29
	i1_LQ_mixture_c94241	0.173333	0	0.89	6.42667	0	0
	i1_LQ_mixture_c153848	0	0.13	0	30.1933	0.04	4.77
	i2_LQ_mixture_c40090	0.19	1.09667	0.05	7.04333	0.173333	0.146667
	i1_LQ_mixture_c66765	0.193333	0.936667	0.943333	10.1667	1.62333	0.773333
	i2_LQ_mixture_c176121	0.606667	0.156667	1.73667	9.06667	0.113333	0.59
	i4_LQ_mixture_c9744	0.173333	0.0166667	0.696667	7.28667	0.03	0.27
	i1_LQ_mixture_c38307	0.05	0.0133333	0.16	5.86	0	0.0266667
	i2_LQ_mixture_c22443	7.87667	8.78333	0.82	140.717	1.62667	27.03
	i0_LQ_mixture_c175706	0	0	0	5.35	0	0
	i0_HQ_mixture_c40311	1.06333	0.0366667	0	9.88333	0	0.936667
	i1_HQ_mixture_c49021	4.91667	9.99	3.41667	53.7667	5.66	9.73
	i2_LQ_mixture_c37697	2.25667	4.00667	3.86333	24.5	4.47667	3.88667
	i2_LQ_mixture_c103453	2.68667	1.10333	0.273333	13.73	0.113333	1.75
	i1_LQ_mixture_c70074	0	0.09	0.263333	9.28	0.0366667	0.876667
	i1_LQ_mixture_c157458	0	0.04	0	5.84667	0	0.21
	i2_LQ_mixture_c68769	0.0433333	0.513333	0.01	4.82667	0.02	0.0133333
	i1_HQ_mixture_c50075	1.14667	4.21667	2.09667	21.7033	2.86667	3.4
	i3_LQ_mixture_c8473	1.39333	1.63333	1.13	9.91667	1.01	1.05333
	i2_LQ_mixture_c71672	0.966667	3.32333	2.53	26.3167	3.26667	4.34
	i0_LQ_mixture_c23141	0.0733333	0.176667	0	7.8	0	0.653333
	i1_LQ_mixture_c168674	0.243333	0.04	0.503333	4.48667	0.0233333	0
	i0_LQ_mixture_c117580	0.263333	1.42667	0.296667	11.8867	0	1.48667
	i1_LQ_mixture_c18103	0.746667	0.06	0.303333	4.47	0	0.0166667
	i1_LQ_mixture_c146434	0	0.0233333	0	5.15	0	0.156667
	i1_LQ_mixture_c122371	0	0.633333	0.0133333	5.64667	0.303333	0.256667
	i2_LQ_mixture_c127949	0.0666667	0.16	0.136667	5.54667	0	0.25
	i0_LQ_mixture_c88533	0.383333	0.42	0.486667	11.54	0.0933333	1.46
	i0_LQ_mixture_c139687	0.383333	0	0	8.60333	0	0.893333
	i1_LQ_mixture_c82414	0.806667	0.58	0.0666667	6.40333	0.0566667	0.46
	i0_LQ_mixture_c67052	0	0	0.0633333	8.54	0	0.89
	i0_LQ_mixture_c73867	0	0	0	3.91	0	0
	i0_LQ_mixture_c24281	0.586667	0.163333	0	7.82667	0.0166667	0.813333
	i2_LQ_mixture_c92179	0.72	0.313333	0.0666667	3.99333	0.00666667	0.0633333
	i0_LQ_mixture_c49095	0	0	0	3.63333	0	0
	i1_LQ_mixture_c66471	0	0.37	0.0566667	4.24333	0	0.126667
	i1_HQ_mixture_c6919	0.123333	0.0133333	0.01	3.72	0.0133333	0.0266667
	i1_LQ_mixture_c19080	0	0	0	5.19667	0.0266667	0.323333
	i0_LQ_mixture_c38194	0.55	0.423333	0	11.4367	0	1.57667
	i0_LQ_mixture_c116240	0	0	0.353333	3.55333	0	0
	i2_LQ_mixture_c108023	0.15	0.253333	0.16	4.35	0.616667	0.163333
	i1_LQ_mixture_c146596	0.48	0.563333	0.423333	3.51333	0.04	0.0233333
	i2_LQ_mixture_c149255	0.26	0.913333	0.213333	5.24667	0.64	0.38
	i1_LQ_mixture_c101479	2.94	3.1	1.36333	36.2033	3.48333	6.60667
	i0_LQ_mixture_c175905	0	0	0	3.12667	0	0
	i1_LQ_mixture_c105782	0.02	0	0.0166667	3.49	0.103333	0.0866667
	i0_LQ_mixture_c41932	0.4	0.03	0.0466667	3.05	0	0
	i0_LQ_mixture_c14912	0	0	0.17	4.08667	0	0.21
	i1_LQ_mixture_c141806	0.0266667	0.266667	0.0233333	4.06667	0.116667	0.223333
	i3_LQ_mixture_c14244	0.333333	0.583333	0.0466667	7.48	0	0.913333
	i1_LQ_mixture_c188788	0.0733333	0.136667	0.0633333	2.98	0.246667	0.02
	i0_LQ_mixture_c67035	0.363333	0	1.67333	66.48	0.203333	12.7233
	i1_LQ_mixture_c53541	0.42	0.38	0	3.11667	0	0.0533333
	i0_LQ_mixture_c81226	0	0.3	0	9.04667	0	1.24333
	i0_LQ_mixture_c152007	0	0	0	2.83	0	0
	i1_LQ_mixture_c43695	0.0166667	0	0	3.15333	0	0.07
	i0_LQ_mixture_c21859	0.17	0.706667	0.4	3.91667	0.57	0.23
	i2_LQ_mixture_c149052	0.0766667	0.0533333	0.07	3.68	0	0.183333
	i2_LQ_mixture_c135282	1.10333	2.95333	0.716667	113.54	0.396667	22.1567
	i0_LQ_mixture_c64740	0	0	0	2.67333	0	0
	i2_LQ_mixture_c53494	0.483333	0.203333	0.42	3.48667	0.123333	0.163333
	i0_LQ_mixture_c28481	1.2	0.45	0.163333	13.15	0	2.1
	i3_LQ_mixture_c47713	0.193333	0.223333	0.15	2.50333	0	0
	i0_LQ_mixture_c89095	0.08	0.556667	0.0866667	4.14333	0.74	0.33
	i1_LQ_mixture_c23857	0.0733333	0	0.0666667	3.02333	0	0.11
	i2_LQ_mixture_c84043	0.926667	0.36	0.236667	8.00333	0.09	1.10667
	i1_LQ_mixture_c23388	0.563333	0.906667	0.886667	6.05667	0.453333	0.72
	i0_LQ_mixture_c104769	0	0	0	2.42333	0.41	0
	i2_LQ_mixture_c139560	1.27333	2.03333	4.71667	26.3533	0.16	4.79667
	i1_LQ_mixture_c81437	0	0.12	0	2.36333	0	0
	i0_LQ_mixture_c144554	0.24	0.136667	0.0266667	2.36	0	0
	i1_LQ_mixture_c169070	0.15	0.336667	0.0533333	3.71	0.0766667	0.276667
	i1_LQ_mixture_c38622	0.143333	0.193333	0.69	5.21333	0	0.586667
	i2_LQ_mixture_c52125	0.723333	3.25667	2.85	37.5367	4.71667	7.06667
	i3_LQ_mixture_c36416	0.183333	0.163333	0.0533333	3.12	0.0133333	0.183333
	i0_LQ_mixture_c139347	0.0266667	0.0733333	0	2.78667	0.113333	0.14
	i1_HQ_mixture_c107112	0	0	0	1.95333	0	0
	i2_LQ_mixture_c103869	0.0166667	0.366667	0.0333333	7.56667	0.0666667	1.13667
	i3_LQ_mixture_c52583	0.356667	0.116667	0.343333	3.12333	0	0.26
	i1_LQ_mixture_c106401	0.143333	0.04	0	1.77667	0	0
	i0_LQ_mixture_c72952	0	1.11	0	7.25667	0	1.1
	i2_LQ_mixture_c73583	0.276667	0.03	0.28	2.64667	0.113333	0.183333
	i1_LQ_mixture_c13605	0.06	0.503333	0.0466667	3.42333	0.0766667	0.34
	i2_LQ_mixture_c12185	0	0	0.01	1.68	0.263333	0
	i0_LQ_mixture_c8301	0.173333	1.00333	0.866667	10.39	0.346667	1.74667
	i1_LQ_mixture_c101089	0.06	0.173333	0.0266667	6.95	0.506667	1.06333
	i1_LQ_mixture_c64846	0	0.09	0	1.57333	0.226667	0
	i2_LQ_mixture_c67765	0	0	0	2.53	0	0.196667
	i2_LQ_mixture_c105181	0.253333	0	0	1.52333	0	0
	i2_HQ_mixture_c57192	0.0533333	0.296667	0.233333	2.37	0.35	0.18
	i2_HQ_mixture_c25453	0	0	0.16	1.53333	0.0766667	0.0166667
	i0_LQ_mixture_c107285	0	0.216667	0.03	3.78667	0.513333	0.47
	i0_LQ_mixture_c110726	0	0.07	0.276667	1.41667	0.06	0
	i1_LQ_mixture_c25153	0.0433333	0.0166667	0.0166667	2.63667	0	0.246667
	i1_LQ_mixture_c37349	0.123333	0.246667	0.05	3.77333	0.1	0.476667
	i1_LQ_mixture_c20353	0.33	0.23	0.1	5.45667	0.58	0.816667
	i2_LQ_mixture_c54994	0	0.17	0.133333	2.14	0.0233333	0.156667
	i0_LQ_mixture_c116266	0	0	0	1.35	0	0
	i1_LQ_mixture_c165219	0	0.133333	0	1.44667	0	0.02
	i1_LQ_mixture_c82285	0.23	0.203333	0	1.34	0.133333	0
	i2_LQ_mixture_c36294	0	0.0833333	0	1.32333	0	0
	i1_HQ_mixture_c124778	0	0	0.413333	7.76333	0	1.29333
	i0_LQ_mixture_c175838	0	0	0	1.29333	0	0
	i0_LQ_mixture_c22788	0.626667	0.373333	0	5	0.346667	0.743333
	i1_LQ_mixture_c75098	0.906667	1.22667	1.00667	8.65333	0.42	1.47667
	i1_LQ_mixture_c106362	0.346667	2.75	2.6	36.4367	2.25667	7.03667
	i1_LQ_mixture_c126201	0	0	0	1.93	0.0166667	0.136667
	i1_LQ_mixture_c103488	0	0	0	1.23	0	0
	i0_LQ_mixture_c96675	0	0	0	1.23	0	0
	i0_LQ_mixture_c72763	0	0	0	1.22	0	0
	i1_HQ_mixture_c89076	6.91333	9.04	0.6	58.62	0.0133333	11.4833
	i0_LQ_mixture_c59653	0	0.28	0	1.91333	0	0.143333
	i1_LQ_mixture_c148331	0	0	0	1.19667	0	0
	i2_HQ_mixture_c49705	0.25	0.136667	0.0866667	1.40333	0.103333	0.0433333
	i0_LQ_mixture_c37866	0	0	0	1.66333	0	0.0966667
	i1_LQ_mixture_c125834	0	0	0	1.16667	0	0
	i2_LQ_mixture_c2946	0.396667	0.583333	0.116667	11.93	0.146667	2.15333
	i13_LQ_mixture_c3	0.836667	0.473333	0.416667	5.87667	0.18	0.943333
	i0_LQ_mixture_c37635	0.07	0	0	1.15667	0.19	0
	i1_LQ_mixture_c221842	0	0.0266667	0.0233333	1.14667	0	0
	i1_HQ_mixture_c98820	0	0	0	1.13667	0	0
	i0_HQ_mixture_c101623	0	0	0	1.13333	0	0
	i0_LQ_mixture_c98790	0	0.0566667	0	1.13	0	0
	i3_LQ_mixture_c11786	0.16	0.0933333	0.0266667	4.62667	0.636667	0.7
	i1_LQ_mixture_c124421	0.0733333	0	0.05	1.12667	0	0
	i1_LQ_mixture_c19223	1.48333	0.616667	0.416667	7.79667	0.466667	1.33667
	i0_LQ_mixture_c8425	0	0	0	1.10667	0	0
	i0_LQ_mixture_c59220	0.0466667	0.116667	0	1.10667	0	0
	i2_LQ_mixture_c68166	0.216667	0.213333	0.136667	1.09333	0.0866667	0
	i0_LQ_mixture_c136902	0	0.16	0	1.08	0	0
	i3_LQ_mixture_c38116	0.0933333	0.0733333	0.01	1.52	0.0566667	0.09
	i0_LQ_mixture_c106064	0	0.166667	0	1.07	0	0
	i2_HQ_mixture_c8203	0	0	0	1.05333	0	0
	i1_HQ_mixture_c54201	0.286667	0.73	0.47	4.86333	0.0333333	0.766667
	i1_LQ_mixture_c82671	0.0666667	0.183333	0	1.14333	0.09	0.0266667
	i2_LQ_mixture_c111332	0.793333	1.32333	1.26333	8.49667	0	1.51
	i1_LQ_mixture_c12189	0.453333	2.68667	0.0533333	26.1567	2.60667	5.04667
	i1_LQ_mixture_c212053	0	0.113333	0	1.61667	0	0.14
	i2_LQ_mixture_c54966	0.226667	0.15	0.0833333	1.34667	0	0.09
	i0_LQ_mixture_c125531	0	0	0	3.84	0.226667	0.59
	i2_LQ_mixture_c133461	0	0.02	0.0233333	1.15333	0	0.0533333
	i1_LQ_mixture_c47754	0.0466667	0	0	1.73	0.0633333	0.17
	i1_LQ_mixture_c65765	0.113333	0.15	0.0733333	2.10667	0.106667	0.246667
	i0_LQ_mixture_c112066	0.116667	0.04	0.136667	1.49333	0	0.126667
	i0_HQ_mixture_c22993	0	0.213333	0	3.40333	0	0.513333
	i2_LQ_mixture_c84976	0.01	0	0	1.54	0.08	0.143333
	i2_LQ_mixture_c85447	0	0.02	0	1.35333	0	0.106667
	i3_LQ_mixture_c9454	0.276667	0.24	0.136667	1.57333	0.216667	0.153333
	i2_LQ_mixture_c143369	0.0366667	0.11	0.0666667	1.24	0.186667	0.0866667
	i3_LQ_mixture_c23181	0.333333	0	0.133333	2.02667	0.00666667	0.25
	i1_LQ_mixture_c192122	0	0.03	0	1.16	0	0.0766667
	i1_LQ_mixture_c148240	0.0666667	0.183333	0.0133333	1.27	0.0433333	0.103333
	i2_LQ_mixture_c55602	0.106667	0.193333	0.16	2.98667	0.0666667	0.446667
	i4_LQ_mixture_c6234	0.163333	0.69	0.0166667	11.5433	0.116667	2.16
	i2_LQ_mixture_c50131	0.0866667	0.13	0.0933333	1.28333	0.253333	0.12
	i2_LQ_mixture_c86870	0.0233333	0.11	0	1.96667	0.0366667	0.256667
	i1_HQ_mixture_c26103	0.02	0	0	1.31	0.0366667	0.126667
	i0_LQ_mixture_c81037	0.38	0.233333	0.12	1.96667	0	0.263333
	i0_LQ_mixture_c22724	0.0733333	0.08	0.13	2.15333	0.373333	0.306667
	i2_HQ_mixture_c36126	0.523333	0.676667	1.56667	9.81667	0	1.84333
	i2_HQ_mixture_c39857	0.0366667	0.0966667	0.26	1.53333	0.146667	0.186667
	i0_LQ_mixture_c88585	0.0233333	0	0	1.04333	0	0.09
	i4_LQ_mixture_c2189	0.11	0.01	0	1.34333	0	0.15
	i2_HQ_mixture_c5980	0.15	0.483333	0.133333	4.64667	0.2	0.82
	i1_LQ_mixture_c14786	0.153333	0.156667	0	1.44333	0.0266667	0.183333
	i0_LQ_mixture_c115965	0.273333	0	0.06	1.75	0.19	0.26
	i1_LQ_mixture_c19564	0.17	0.04	0.0533333	1.71667	0.11	0.256667
	i2_LQ_mixture_c26844	0.193333	0.403333	0.06	3.67667	0	0.65
	i0_LQ_mixture_c26706	10.9567	5.45	0.56	73.3667	0.62	14.59
	i1_LQ_mixture_c124557	0.216667	0.0333333	0	3.65333	0	0.65
	i1_LQ_mixture_c123860	0	0.0533333	0	1.90667	0	0.306667
	i2_LQ_mixture_c67540	0.2	1.23	0	38.37	0	7.6
	i0_LQ_mixture_c38846	0.17	0.173333	0	1.94	0.0266667	0.316667
	i2_LQ_mixture_c67369	0.04	0.223333	0.11	1.86333	0.11	0.303333
	i0_LQ_mixture_c45250	0.143333	0.0733333	0.08	4.55667	0	0.843333
	i2_LQ_mixture_c50474	0.323333	0.14	0.25	2.27	0.12	0.386667
	i1_HQ_mixture_c36129	0.0333333	0.233333	0.183333	2.19333	0	0.373333
	i2_LQ_mixture_c145437	0.0666667	0.113333	0.02	1.23333	0	0.183333
	i2_LQ_mixture_c4986	0	0	0	1	0	0.14
	i2_LQ_mixture_c20859	0.21	0.0666667	0.146667	1.07333	0	0.156667
	i2_LQ_mixture_c96524	0.08	0.0766667	0	1.21333	0	0.19
	i3_LQ_mixture_c26713	0.0733333	0.0933333	0.0166667	1.58333	0.05	0.27
	i2_LQ_mixture_c66779	0.0166667	0.11	0	1.21	0.09	0.196667
	i1_LQ_mixture_c81026	0.0266667	0.0133333	0	1.39667	0	0.24
	i2_LQ_mixture_c13010	0	0.166667	0	1.89333	0.113333	0.343333
	i1_LQ_mixture_c20854	0.443333	0.793333	0.0866667	6.24667	0.106667	1.21667
	i1_LQ_mixture_c5492	0.19	0.29	0	1.48333	0.1	0.27
	i2_LQ_mixture_c53548	0	0.18	0.306667	2.9	0.216667	0.556667
	i2_HQ_mixture_c66169	0.0566667	0.186667	0.29	1.62	0	0.303333
	i3_LQ_mixture_c11537	0	0	0	1.80333	0	0.34
	i2_LQ_mixture_c135218	0.233333	1.18667	0.956667	11.83	0.433333	2.35
	i1_HQ_mixture_c65114	0.363333	0.606667	0.0666667	3.15333	0	0.62
	i2_LQ_mixture_c128028	0.35	0	0	1.85	0	0.363333
	i1_LQ_mixture_c143432	0	0	0	1.36	0	0.266667
Root enriched	i0_HQ_mixture_c114130	9.72333	0	16.95	0	11618.9	0
	i0_LQ_mixture_c141805	2.36333	0.06	5.38667	2.19333	7479.61	270.223
	i0_HQ_mixture_c16007	5.45333	0	13.05	0	3862.96	0
	i0_LQ_mixture_c23938	8.80333	1.39	3.28667	0.23	2786.34	1.09333
	i0_LQ_mixture_c145797	1.65667	0.176667	7.76667	1.23667	2685.93	0
	i0_HQ_mixture_c131103	22.4433	10.2067	146.083	20.1033	6667.62	966.947
	i0_HQ_mixture_c18809	1.55333	3.01333	0.926667	18.0733	1981.15	119.407
	i0_HQ_mixture_c35098	64.4333	33.3	45.9833	3.44333	1215.92	2.67667
	i0_HQ_mixture_c2608	0.373333	0.726667	9.16333	32.1667	1128.78	12.6533
	i1_LQ_mixture_c152554	126.287	90.3267	87.8267	2.59667	1051.52	0.0233333
	i0_HQ_mixture_c130863	1.69	81.98	0.496667	27.13	1354.89	82.4933
	i0_HQ_mixture_c957	0.776667	0.15	1.26	0.05	1089.56	47.4333
	i1_LQ_mixture_c85232	0.16	0.06	0.78	0.12	940.62	29.6667
	i1_LQ_mixture_c220926	1.33333	1.38333	5.37333	3.74333	810.133	4.94
	i0_HQ_mixture_c103191	2.32667	3.97	4.48	0.38	778.87	1.6
	i0_LQ_mixture_c62188	111.9	21.64	50.6067	28.6767	1405.74	130.157
	i0_LQ_mixture_c37050	30.6067	14.5167	26.0567	0	727.213	1.11667
	i0_LQ_mixture_c83986	0.49	0	0.833333	0.76	1002.95	61.29
	i0_LQ_mixture_c153878	78.19	32.26	57.6167	2.61333	683.22	2.42
	i1_LQ_mixture_c104549	3.63667	4.55667	8.94667	9.09667	683.093	2.85
	i0_HQ_mixture_c100986	0	0	0.74	0	645.34	0
	i0_LQ_mixture_c41365	0.196667	0.0633333	0.566667	0.103333	666.76	27.99
	i0_LQ_mixture_c36712	11.0933	6.42	24.4333	3.50333	541.27	3.09
	i0_HQ_mixture_c52558	15.14	46.8433	122.663	79.9767	637.41	24.9467
	i0_HQ_mixture_c153910	1.19667	0.963333	2.79	0.503333	495.96	1.62667
	i0_LQ_mixture_c29684	0.73	0.833333	4.72667	8.45333	492.28	2.10667
	i1_LQ_mixture_c131867	0	0	0.263333	0	475.233	0
	i0_HQ_mixture_c15921	8.88667	14.2067	13.6333	11.0133	464.31	0.996667
	i1_LQ_mixture_c166000	0	0.0133333	0.0266667	0	452.187	0.183333
	i0_LQ_mixture_c84207	0.273333	0.123333	2.44333	0.27	447.217	0
	i1_HQ_mixture_c24132	0.966667	2.72667	18.8367	1.21	438.473	0.146667
	i0_LQ_mixture_c42943	0	0	0.25	0	429.51	0
	i0_HQ_mixture_c4226	0.68	0.873333	1.52667	0.98	429.763	2.35667
	i1_LQ_mixture_c51041	0	0	0	0	412.113	0
	i1_HQ_mixture_c96361	0	0.373333	1.37667	0.19	398.567	0.163333
	i0_LQ_mixture_c15498	0	6.25667	24.29	0.836667	366.63	0
	i1_HQ_mixture_c76969	0.58	0.0166667	4.44667	0.02	365.353	0
	i1_LQ_mixture_c212715	0.196667	0.246667	0.133333	0	366.89	0.41
	i1_HQ_mixture_c207823	4.13	0.85	3.04667	0	363.603	0
	i1_LQ_mixture_c119193	0	0.113333	1.33333	0	353.057	0.526667
	i0_LQ_mixture_c9552	8.70333	3.35667	45.2033	0.1	344.547	0.08
	i0_HQ_mixture_c13006	4.29	3.29333	1.42	0.16	342.547	0
	i0_HQ_mixture_c141959	0.323333	0	0.7	0	528.16	38.2933
	i1_HQ_mixture_c2707	11.99	23.2533	23.51	19.71	372.203	7.77
	i1_HQ_mixture_c179622	61.86	28.2333	50.0333	66.23	359.477	5.88
	i0_HQ_mixture_c28883	8.44	1.88333	0.0333333	5.66667	323.233	3.56
	i1_HQ_mixture_c1812	2.15333	2.24	4.95	0.42	301.053	2.7
	i0_HQ_mixture_c1878	1.04333	2.05333	1.56	1.79333	278.193	0.543333
	i1_HQ_mixture_c97081	0	0	0.49	0.0633333	263.903	0.05
	i0_LQ_mixture_c51420	1.66333	0	11.9467	0	257.653	0
	i1_HQ_mixture_c26104	3.32667	4.73333	5.12333	1.07667	253.52	0.556667
	i1_HQ_mixture_c52901	0.166667	0.153333	0.59	0.0466667	252.353	0.976667
	i0_HQ_mixture_c153281	11.1133	9.53667	34.16	12.5767	309.817	13.23
	i0_HQ_mixture_c101067	3.13	45.44	1.62333	0.516667	246.203	0.55
	i1_HQ_mixture_c1078	0.15	0.25	7.65333	0	237.503	0.0333333
	i1_HQ_mixture_c174654	0.296667	2.42	0.543333	3.07	243.287	1.6
	i0_HQ_mixture_c130003	0	0	0.03	0.12	233.603	0.196667
	i0_HQ_mixture_c36475	4.69333	25.8933	23	16.7067	250.997	3.79
	i1_HQ_mixture_c60947	13.3033	8.48	17.54	4.02	271.907	9.07
	i1_LQ_mixture_c68718	0	0	0.0166667	0	222.867	0
	i0_HQ_mixture_c33726	2.81667	1.46	1.56333	0.623333	494.45	54.9867
	i1_LQ_mixture_c84076	0.31	0.02	15.9167	0.146667	224.76	1.18
	i2_LQ_mixture_c78888	0.18	0.0766667	0.0166667	0.37	220.057	0.26
	i0_LQ_mixture_c5845	1.17667	1.14	2.17	1.44	297.413	15.8167
	i0_HQ_mixture_c476	13.25	11.4533	47.1667	4.27	463.427	49.12
	i0_HQ_mixture_c100821	0.323333	1.17667	0.37	0.793333	238.543	5.02333
	i0_HQ_mixture_c1589	2.16333	7.37333	17.65	0.613333	217.81	1.76333
	i0_LQ_mixture_c79622	0.11	0	3.32333	0.256667	208.687	0
	i0_HQ_mixture_c4065	4.79667	2.01	2.63333	0.316667	228.44	4.33
	i0_LQ_mixture_c1327	6.38333	36.77	31.22	10.66	204.963	0.49
	i0_HQ_mixture_c154140	12.5733	1.42667	10.1033	2.18667	219.823	3.52
	i1_LQ_mixture_c66000	0.116667	0.273333	4.59	1.32333	208.85	2.03333
	i0_HQ_mixture_c105945	1.26667	3.62	1.49667	2.63	199.367	1.22
	i1_HQ_mixture_c4319	0	0	0	0	191.63	0.66
	i0_HQ_mixture_c132147	2.16333	0.506667	4.34	0.03	187.02	0
	i0_HQ_mixture_c143778	0	0	0	0	181.21	0
	i0_HQ_mixture_c65760	2.66333	1.08667	3.45333	0.29	221.077	8.23333
	i1_LQ_mixture_c127186	8.19667	12.2033	42.36	46.67	267.3	18.4067
	i1_HQ_mixture_c209552	3.68667	2.18	2.45	6.76667	229.687	11.03
	i0_LQ_mixture_c110754	0	0.0333333	0.313333	0	174.06	0
	i0_LQ_mixture_c171702	5.81	8.53333	25.5967	8.40667	1170.59	199.42
	i0_LQ_mixture_c137527	4.41667	1.88	3.29667	0	172.69	0.116667
	i1_LQ_mixture_c170507	0	0	0	0	195.47	4.82667
	i1_LQ_mixture_c83638	0.43	0.366667	0.02	0.833333	184.8	3.45
	i0_HQ_mixture_c13540	0.623333	0.82	1.12667	0.533333	170.117	0.546667
	i1_HQ_mixture_c174502	25.3467	32.4567	24.9233	14.5433	193.983	5.74333
	i1_LQ_mixture_c215184	0	0.366667	0.126667	0.136667	163.983	0.0866667
	i1_LQ_mixture_c11807	0	0	0	0	163.69	0.276667
	i0_LQ_mixture_c31473	9.77333	4.16	2.69	14.6933	299.763	28.31
	i1_LQ_mixture_c80720	0	0.02	0.0233333	0.01	157.663	0.02
	i0_HQ_mixture_c143968	7.55667	1.51	3.00333	0	157.753	0.186667
	i0_HQ_mixture_c153947	3.60667	6.07	8.12333	1.81	297.55	28.22
	i0_LQ_mixture_c21470	0.0633333	0.866667	4.07	0.44	149.99	0.0266667
	i0_HQ_mixture_c22219	27.19	2.56333	17.51	1.32333	158.903	2.21333
	i0_LQ_mixture_c82839	8.36667	14.0367	19.4333	5.78667	164	3.71667
	i0_LQ_mixture_c45797	1.61333	1.67333	3.08333	3.16333	146.26	0.396667
	i0_HQ_mixture_c22866	0.133333	0.0766667	12.04	0.153333	147.38	1.01333
	i1_LQ_mixture_c190287	0.0166667	0.31	4.52667	0.0466667	142.617	0.216667
	i0_HQ_mixture_c712	2.44667	0.24	1.21	0.373333	157.56	3.63667
	i1_LQ_mixture_c147049	26.28	8.32333	13.1233	0.25	136.397	0
	i0_HQ_mixture_c2121	0	0	0.0933333	0	135.31	0
	i0_HQ_mixture_c16498	2.42	1.33333	0.463333	0	136.447	0.323333
	i0_HQ_mixture_c55740	15.6567	0.363333	6.97333	0	133.22	0
	i1_HQ_mixture_c21670	0.136667	0.04	0.863333	0.04	132.43	0
	i0_HQ_mixture_c21099	9.25333	2.81667	9.73	0.27	131.93	0.283333
	i1_LQ_mixture_c53966	0.163333	0.0666667	0.103333	0	131.953	0.566667
	i0_LQ_mixture_c57502	0.39	12.2067	16.8033	9.86667	129.1	0.726667
	i0_HQ_mixture_c13680	6.17667	4.11667	19.3733	0.85	240.527	23.2667
	i1_LQ_mixture_c142497	0	0	0.01	0	118.917	0
	i1_LQ_mixture_c12041	0.54	0.443333	0.463333	3.99333	122.8	0.976667
	i0_LQ_mixture_c13127	0.136667	0.166667	0.586667	0	119.007	0.593333
	i0_HQ_mixture_c129803	3.86667	1.96	6.12	0.476667	116.623	0.6
	i1_HQ_mixture_c13344	0.0366667	0.0866667	0.373333	0.173333	113.663	0.0666667
	i0_LQ_mixture_c5479	0.396667	4.00667	3.23667	0.83	114.473	0.253333
	i0_HQ_mixture_c8682	0.246667	0.0433333	0.03	0.243333	115.957	0.56
	i0_LQ_mixture_c2178	0.15	0.0433333	3.86333	1.06667	113.47	0.17
	i0_HQ_mixture_c17732	1.78667	15.9733	16.7533	18.0367	113.373	0.216667
	i1_LQ_mixture_c140752	13.6033	6.01667	8.72	0.146667	111.687	0
	i0_HQ_mixture_c2821	4.40333	24.0967	16.74	23.3933	231.013	23.8767
	i0_HQ_mixture_c2923	0.626667	19.1167	0.883333	0.286667	119.117	1.61667
	i1_LQ_mixture_c192335	1.09	0.76	0.71	0.04	107.717	0
	i0_LQ_mixture_c86228	0.323333	0.436667	1.85333	0.28	106.407	0
	i0_LQ_mixture_c116986	3.46667	1.53333	1.99	4.67667	146.2	8.01
	i1_HQ_mixture_c46974	9.46	5.77667	11.2567	20.4267	141.337	7.19
	i1_LQ_mixture_c113797	8.45	14.45	9.96333	7.37333	215.893	22.11
	i1_LQ_mixture_c165535	16.73	4.03667	10.0433	1.35	107.1	0.396667
	i0_HQ_mixture_c23089	0	0	0.14	0	104.33	0
	i0_LQ_mixture_c43923	0	0	0	0	104.327	0
	i1_LQ_mixture_c25337	0	0	0.0266667	0.0966667	104.177	0.14
	i2_HQ_mixture_c76068	7.61	19.4967	2.33	7.47	146.06	8.51667
	i1_LQ_mixture_c26997	1.96333	0.03	0.0166667	0	102.01	0.0233333
	i0_LQ_mixture_c157296	18.6433	5.69	3.43333	0	98.07	0
	i1_LQ_mixture_c120912	0.843333	0.476667	1.06333	0.19	100.69	1.03333
	i1_HQ_mixture_c15946	0.69	0.0933333	0.0633333	0.04	95.1367	0
	i0_HQ_mixture_c9260	0.523333	3.57667	10.67	4.41667	164.65	14.15
	i0_HQ_mixture_c33280	0	0	0	0	93.6133	0
	i1_LQ_mixture_c204985	0.0366667	0	0.106667	0	93.29	0.363333
	i1_LQ_mixture_c11478	1.07667	1.21667	1.34	0.126667	97.41	1.40667
	i1_HQ_mixture_c20111	3.01	4.81	5.68667	1.95667	99.1367	1.89667
	i0_LQ_mixture_c59764	2.17	4.07	5.57333	1.62	93.9533	1.17667
	i0_LQ_mixture_c6509	0	0.19	1.38333	1.98333	92.78	1.14
	i1_LQ_mixture_c146812	2.52667	0.38	6.16333	0.213333	86.8167	0.3
	i1_HQ_mixture_c206482	0.05	0.14	0.0766667	0	84.9133	0
	i1_LQ_mixture_c171375	0.32	1.58	1.75	0	83.5133	0.08
	i2_LQ_mixture_c43958	0	0	0	0	82.9633	0
	i0_HQ_mixture_c43910	4.42667	3.39667	1.50333	1.51	138.657	11.5267
	i0_HQ_mixture_c36606	0.0633333	0.13	0.843333	0	80.3867	0.0333333
	i0_LQ_mixture_c114814	0.203333	0.266667	0.683333	0	81.14	0.283333
	i1_LQ_mixture_c164263	0.16	0.0233333	0	0.28	87.1267	1.66
	i0_LQ_mixture_c27036	0.1	2.49333	3.34333	2.47667	78.8533	0.0566667
	i0_LQ_mixture_c56397	0.366667	0.226667	5.06	1.12667	77.11	0.04
	i1_LQ_mixture_c35613	0	0	0	0	77.62	0.21
	i1_LQ_mixture_c85477	0.216667	0.133333	0.12	0.246667	78.45	0.773333
	i0_LQ_mixture_c75800	1.6	1.00667	1.59	0.373333	254.117	35.9167
	i0_LQ_mixture_c46193	0	0	0.0666667	0.0366667	74.1233	0
	i0_HQ_mixture_c23510	6.52333	1.87333	6.12667	0.513333	99.6033	5.39667
	i1_LQ_mixture_c103253	1.03667	0.503333	3.38	0.0566667	76.07	0.736667
	i1_HQ_mixture_c110000	0.54	0.316667	4.98	0.0433333	80.05	1.69
	i4_HQ_mixture_c1372	0.0566667	0.00666667	0.386667	0	70.8233	0.03
	i0_HQ_mixture_c58262	5.50333	21.8	18.9833	25.3667	155.693	17.0167
	i0_LQ_mixture_c65980	0.32	10.59	14.67	9.16667	74.4667	0.79
	i1_HQ_mixture_c176158	0	0	0.0166667	0	69.97	0.183333
	i1_HQ_mixture_c207953	1.07333	0.446667	0.626667	2.92333	74.6033	1.12
	i1_LQ_mixture_c204988	6.12	9.10333	7.91	0.743333	74.6667	1.17667
	i1_HQ_mixture_c208919	0.1	0.06	0.09	0	69.0833	0.176667
	i3_LQ_mixture_c6547	0.18	0.486667	0.78	0.693333	69.0233	0.286667
	i0_HQ_mixture_c2182	8.81	41.0167	17.9133	33.0067	596.94	106.18
	i0_LQ_mixture_c83260	0.533333	0	0.113333	0.273333	65.69	0.0966667
	i0_HQ_mixture_c129996	0.433333	1.21667	1.53	0	97.77	6.52667
	i4_LQ_mixture_c8740	0.106667	0	1.72667	0.136667	65.15	0.0166667
	i0_LQ_mixture_c50731	0	0	0	0	64.93	0
	i1_LQ_mixture_c81911	0.09	0	0.61	0.19	66.11	0.33
	i0_LQ_mixture_c64620	2.64333	19.0767	7.03333	7.76667	188.767	24.9833
	i1_HQ_mixture_c39267	0.453333	1.05333	9.28333	0.823333	63.8033	0
	i1_LQ_mixture_c126103	12.91	24.0133	16.84	9.16667	142.223	15.69
	i0_HQ_mixture_c155124	0.426667	0.466667	0.216667	1.85	68.8233	1.11
	i1_HQ_mixture_c106691	3.86667	0.31	0.563333	0.02	79.9433	3.41
	i1_LQ_mixture_c205754	3.89333	1.47333	1.8	0.48	83.7867	4.19
	i1_HQ_mixture_c17417	1.35333	0.0166667	0.466667	0	62.1733	0
	i1_HQ_mixture_c209137	0.103333	0	1.41	0.09	61.9633	0.0433333
	i1_LQ_mixture_c37342	0.286667	0.183333	0.25	2.14667	62.62	0.226667
	i0_HQ_mixture_c20046	17.8033	7.29667	10.8733	9.88333	314.727	50.6533
	i0_LQ_mixture_c110468	1.79667	0.813333	0.683333	1.05333	70.8267	1.94
	i1_HQ_mixture_c46816	0.0333333	0.06	0.153333	0.02	60.8533	0
	i1_LQ_mixture_c51084	1.39	0.796667	0.743333	0.75	70.1833	1.96333
	i0_LQ_mixture_c44781	7.59	5.97333	4.45667	6.96	139.983	15.9533
	i1_HQ_mixture_c38437	0.316667	0.0733333	0.136667	3.45667	61.7133	0.32
	i0_LQ_mixture_c138750	0.03	0.103333	1.28333	0.0366667	59.4367	0
	i0_HQ_mixture_c11040	12.2767	14.6967	19.63	19.17	170.54	22.29
	i2_LQ_mixture_c44365	0	0	0	0	58.81	0
	i0_LQ_mixture_c22652	0	0	0.26	0	58.4867	0
	i0_HQ_mixture_c56676	0.02	0.94	0.686667	0.0533333	73.6033	3.03333
	i1_LQ_mixture_c207919	4.47667	2.24333	1.15	1.60667	68.8867	2.12667
	i1_LQ_mixture_c43644	0.88	5.06	0.896667	3.44667	58.1567	0
	i2_LQ_mixture_c35009	1.05	8.19333	13.2367	6.43667	81.84	4.88
	i0_LQ_mixture_c25045	1.44667	0.456667	2.26333	0.14	56.9967	0
	i2_LQ_mixture_c89281	0.00666667	0	0.0766667	0	56.8333	0.01
	i1_HQ_mixture_c2520	0.0466667	1.05667	0.993333	0.39	57.4067	0.28
	i1_HQ_mixture_c183531	4.29667	1.64	1.04667	0.803333	62.3667	1.53333
	i1_HQ_mixture_c104757	0.1	0.593333	0.53	0.116667	54.7467	0.0133333
	i1_LQ_mixture_c6983	0.0466667	0.35	0.33	0.1	54.5833	0.0733333
	i1_LQ_mixture_c107719	0.136667	0.213333	0.186667	0.15	56.78	0.53
	i1_LQ_mixture_c173111	10.63	3.52667	6.26333	7.82667	58.4567	0.936667
	i1_LQ_mixture_c92537	1.10333	0.106667	0	0	52.9	0
	i1_LQ_mixture_c93816	0.0966667	0.0433333	1.11333	0.256667	59.4067	1.32333
	i0_HQ_mixture_c10355	4.49	1.3	9.54667	0.76	65.3667	2.55
	i0_LQ_mixture_c65263	0	0	1.36667	0	56.6433	0.886667
	i0_LQ_mixture_c45199	0.33	0	0	0	51.8733	0
	i1_LQ_mixture_c119268	7.73333	0.323333	8.04667	1.69333	56.8567	1.06667
	i1_HQ_mixture_c158690	0.206667	1.42333	1.37333	0.136667	50.87	0.0166667
	i0_LQ_mixture_c115284	0.823333	6.82333	3.47333	0.5	112.337	12.3133
	i2_HQ_mixture_c160525	0.0933333	0.176667	0.236667	0.816667	60.9767	2.14
	i0_HQ_mixture_c22785	0.103333	0.386667	0.39	0	67.66	3.53
	i0_HQ_mixture_c2759	7.06333	7.62333	5.45333	2.83333	56.84	1.41333
	i0_HQ_mixture_c153985	0.456667	0.0933333	0.3	0.06	62.0367	2.48667
	i1_LQ_mixture_c130844	0.0966667	0	5.16	0.02	53.32	0.77
	i1_HQ_mixture_c129665	6.29	4.53333	7.32333	0.02	50.5667	0.343333
	i2_HQ_mixture_c39257	0.876667	2.64667	5.85333	0.136667	49.26	0.0966667
	i0_LQ_mixture_c39326	0.553333	1.52333	0.846667	0	57.81	1.84667
	i2_LQ_mixture_c110870	0.863333	0.836667	1.13667	2.05667	69.1767	4.12667
	i1_HQ_mixture_c77054	8.72333	10.61	5.39	26.6667	281.453	46.5833
	i1_LQ_mixture_c15345	0.02	0	0.316667	0	47.9833	0
	i1_LQ_mixture_c14864	0.166667	0.02	0.0833333	0.0233333	51.3733	0.816667
	i1_HQ_mixture_c51212	1.30333	2.30333	5.52667	0.45	52.03	1
	i1_HQ_mixture_c2590	0.58	2.93333	5.64333	8.81	54.5867	1.52333
	i0_HQ_mixture_c2828	1.19	0.196667	0.65	0.163333	59.7267	2.56333
	i0_LQ_mixture_c24541	0	0.32	0.313333	0.343333	102.907	11.2133
	i0_LQ_mixture_c82116	0.88	0.196667	0.55	0	47.1733	0.07
	i1_HQ_mixture_c32711	0.133333	0.3	3.61333	0.0666667	46.5867	0.0166667
	i2_HQ_mixture_c38326	0.06	0.0233333	0.153333	0.02	46.6267	0.0466667
	i1_LQ_mixture_c34812	0	0	0.163333	0	46.3733	0
	i2_HQ_mixture_c38770	0.176667	1.00333	2.37333	0.61	47.6167	0.306667
	i1_LQ_mixture_c8683	2.73333	1.47667	6.15667	0.366667	85.5367	7.94333
	i1_HQ_mixture_c136975	0.193333	0.443333	1.62333	3.85	51.36	1.11
	i0_LQ_mixture_c26106	0.596667	0	0.346667	0	56.0967	2.1
	i0_LQ_mixture_c56595	0	0	0	0	45.1	0
	i0_HQ_mixture_c90199	0	0	0	0	45.05	0
	i0_HQ_mixture_c7377	1.44667	1.90667	3.94667	1.10667	77.5	6.5
	i0_HQ_mixture_c9414	14.78	8.07667	11.86	2.21667	98.7	10.7933
	i0_HQ_mixture_c7597	0.62	0	2.14333	0.15	59.21	2.94667
	i0_HQ_mixture_c86900	0	0	0.11	0.353333	45.1167	0.226667
	i0_HQ_mixture_c2866	5.67	10.3367	1.04667	0.6	73.0333	5.86667
	i1_LQ_mixture_c68851	0.366667	0.806667	3.76	0.186667	43.71	0.0933333
	i1_LQ_mixture_c3027	0	0	0	0.0366667	43.0667	0
	i0_LQ_mixture_c114158	0.606667	0.326667	0.343333	0.986667	44.2833	0.27
	i1_HQ_mixture_c152567	1.16	1.9	0.353333	1.17333	62.4267	3.93
	i1_LQ_mixture_c147585	0.913333	9.33667	7.22667	9.61667	68.5567	5.17333
	i1_LQ_mixture_c81627	0.06	0.113333	0.263333	0.0633333	42.13	0
	i1_LQ_mixture_c43500	0.483333	13.4567	10.0633	8.56	80.5967	7.70333
	i1_LQ_mixture_c44125	0.193333	0.69	1.72	0.243333	42.16	0.0266667
	i1_HQ_mixture_c38797	1.51	0.97	1.04333	1.55333	54.78	2.55667
	i0_LQ_mixture_c83216	0.863333	0.826667	1.93	0.476667	46.2533	0.866667
	i0_HQ_mixture_c5715	0.136667	0.153333	0.283333	0	45.9567	0.846667
	i1_HQ_mixture_c136028	0.273333	0.933333	2.15	0.36	44.9133	0.72
	i2_LQ_mixture_c73275	1.05667	0.823333	1.80333	0.866667	45.0367	0.756667
	i0_LQ_mixture_c6614	0.45	0	3.24667	0	44.8067	0.853333
	i1_LQ_mixture_c131182	0	0	0.123333	0.426667	40.1167	0
	i2_HQ_mixture_c7433	1.65333	1.37	0.716667	1.24667	57.8867	3.57
	i0_LQ_mixture_c66407	0	0	2.65667	0.36	40.8133	0.233333
	i2_HQ_mixture_c9509	0.8	7.29667	6.84667	1.01	41.34	0.376667
	i1_LQ_mixture_c51868	0.816667	1.57	2.51	0.526667	38.6033	0.0933333
	i1_HQ_mixture_c138185	0.113333	0.663333	0.596667	5.50333	49.0133	2.22
	i0_LQ_mixture_c90089	0.0366667	2.33333	4.36333	1.9	39.7	0.37
	i0_LQ_mixture_c135025	1.3	1.85667	3.92667	0.51	38.2367	0.0933333
	i0_LQ_mixture_c88994	0.13	0	0	0	37.7567	0
	i0_HQ_mixture_c36201	0.293333	6.32333	7.06667	1.89333	37.77	0.0333333
	i1_LQ_mixture_c54574	1.86333	0.0466667	0.11	0.0866667	37.6033	0
	i0_LQ_mixture_c115613	2.10667	1.66	7.61333	0.293333	93.6767	11.2267
	i1_LQ_mixture_c7405	0.143333	0.413333	0.13	1.16667	49.1533	2.33
	i0_HQ_mixture_c12709	0	0	0.47	0	38.3067	0.236667
	i3_LQ_mixture_c41408	0.626667	6.42667	7.11333	8.26667	41.4167	0.896667
	i0_LQ_mixture_c88775	0.463333	0.933333	0.98	0.22	48.8967	2.39667
	i1_LQ_mixture_c123990	4.13333	0.71	1.56667	0.04	39.2033	0.503333
	i1_LQ_mixture_c164280	1.28333	1.14333	1.16333	0.146667	41.4633	1
	i0_LQ_mixture_c28034	0.266667	0.63	1.74	1.06	41.54	1.07667
	i2_LQ_mixture_c21502	0.456667	0.553333	0.696667	5.45	75.7267	7.94
	i1_HQ_mixture_c1625	0.0466667	0.0166667	0.753333	0.3	35.84	0
	i0_LQ_mixture_c65586	0.0533333	0.0266667	0.48	0.113333	40.95	1.04
	i0_HQ_mixture_c59068	0.846667	4.55667	2.38333	5.36667	35.11	0
	i2_HQ_mixture_c103247	0.51	1.33667	3.23333	0.1	35.7433	0.163333
	i1_HQ_mixture_c152044	1.71	0.706667	0.0333333	2.93	75.7933	8.22667
	i2_HQ_mixture_c169663	3.35667	0.803333	0.536667	1.41	50.47	3.20667
	i0_HQ_mixture_c13494	0.22	0.4	0.0833333	0.333333	36.63	0.466667
	i0_LQ_mixture_c115668	1.50333	0.87	2.15	0	50.4067	3.24
	i1_HQ_mixture_c60234	0	0.0333333	0	0	34.1567	0
	i0_LQ_mixture_c110012	1.46	2.1	0.83	0.96	35.7167	0.34
	i1_LQ_mixture_c14408	0.143333	0	0.133333	0.426667	36.8933	0.576667
	i1_LQ_mixture_c24892	0.0933333	0.0333333	0.0633333	0	33.7367	0
	i0_LQ_mixture_c124872	2.08	3.00667	2.35333	2.67667	53.6033	3.98
	i0_LQ_mixture_c116559	4.63667	5.99	9.5	1.53333	53.3867	3.97
	i0_HQ_mixture_c8056	9.71	9.96333	5.73667	4.40333	118.007	16.94
	i0_HQ_mixture_c40921	0.88	0.3	0.343333	0	69.2167	7.2
	i2_LQ_mixture_c106086	0.0933333	0	0.163333	0.453333	35.0133	0.36
	i1_LQ_mixture_c52966	6.40333	4.90333	5.03	0.393333	46.3067	2.62
	i0_LQ_mixture_c7048	0.0933333	2.22667	0.443333	4.48667	33.13	0
	i1_LQ_mixture_c83421	0	0	0.0133333	0	33.3133	0.0533333
	i1_LQ_mixture_c190172	0.0233333	0.12	1.39333	0	32.6533	0
	i1_LQ_mixture_c172301	0.866667	0.02	0.123333	0.123333	32.6833	0.0666667
	i1_HQ_mixture_c26095	0	0	0.0233333	0	38.1	1.16
	i4_HQ_mixture_c10288	0.32	0.716667	1.82333	0.473333	36.2567	0.8
	i1_HQ_mixture_c12585	0.33	0.556667	0.386667	0.106667	51.3	3.86333
	i1_LQ_mixture_c101811	0.163333	0.263333	0.553333	0.143333	35.34	0.676667
	i0_LQ_mixture_c113608	0.03	0.06	1.31667	0	31.2033	0
	i0_HQ_mixture_c7442	0.106667	0.78	1.88333	0.0466667	31.6933	0.1
	i1_LQ_mixture_c123271	0	0	0.06	0	73.3733	8.45667
	i0_LQ_mixture_c18281	0.0233333	0.176667	0.0833333	0.143333	30.7433	0
	i0_HQ_mixture_c59773	0	0	0.746667	0.136667	31.14	0.133333
	i1_LQ_mixture_c143430	0.04	0	0.0266667	0	30.6767	0.08
	i0_HQ_mixture_c153012	0.0666667	0	0.07	0	43.59	2.68
	i1_LQ_mixture_c67963	0.13	0.846667	1.08333	0.92	30.8067	0.126667
	i0_HQ_mixture_c1632	1.13333	0.0233333	1.85	0.376667	32.4933	0.47
	i2_LQ_mixture_c117112	0.913333	5.18333	5.54333	5.67	36.2933	1.25667
	i2_HQ_mixture_c57178	4.61	6.12667	1.96	0.163333	58.2667	5.65333
	i0_HQ_mixture_c19823	0.723333	2.52333	2.51	0.343333	45.3967	3.12
	i0_HQ_mixture_c102087	0	0	0	0.06	29.34	0
	i1_LQ_mixture_c188719	0.05	0	0	0	29.1233	0
	i1_LQ_mixture_c203956	0.34	5.85667	4.53333	5.72333	30.1433	0.21
	i0_LQ_mixture_c73378	0.723333	0	0.763333	0	29.0167	0
	i1_HQ_mixture_c1243	1.59667	3.11667	5.88333	13.1667	81.5567	10.51
	i1_HQ_mixture_c778	0.223333	0	2.85667	0.233333	34.6567	1.15667
	i0_LQ_mixture_c21613	0.546667	0.993333	1.11667	1.21667	30.66	0.403333
	i0_LQ_mixture_c83164	0.21	0.0866667	0	0.346667	30.84	0.546667
	i0_LQ_mixture_c80798	1.49333	0.82	1.49667	0.0266667	28.0167	0
	i0_LQ_mixture_c30539	0	0	0	0	27.98	0
	i1_HQ_mixture_c2186	0.41	1.41667	1.32	0.0433333	32.73	1
	i1_LQ_mixture_c32139	0	0	0.626667	0.0366667	27.7133	0
	i0_HQ_mixture_c60015	4.22667	1.55667	4.61667	0	28.9433	0.263333
	i1_LQ_mixture_c17679	0.0566667	0.12	0.28	0.0533333	28.6867	0.23
	i1_LQ_mixture_c171657	0.17	0.416667	1.88	0.623333	31.4467	0.783333
	i0_HQ_mixture_c11778	7.3	5.85	3.91333	9.32667	110.283	16.5667
	i1_HQ_mixture_c137081	0.35	0.68	2.47333	0	27.4333	0
	i1_LQ_mixture_c51773	4.16667	4.63	6.39667	0	34.7633	1.47667
	i0_LQ_mixture_c108506	0.0266667	0.06	0.203333	0	27.5533	0.0366667
	i1_LQ_mixture_c124407	1.14667	0.366667	0.0366667	0.506667	28.7767	0.286667
	i0_HQ_mixture_c56963	0.233333	0.06	0.103333	0	28.07	0.183333
	i3_LQ_mixture_c23184	3.63333	0.11	0.923333	0.0566667	27.2333	0.0266667
	i0_HQ_mixture_c25010	0.143333	0.783333	2.2	0.45	30.7733	0.76
	i3_LQ_mixture_c25010	0.0266667	0.0933333	0.0766667	0	26.9267	0
	i0_HQ_mixture_c52598	0	0	0.0266667	0	29.3	0.506667
	i0_LQ_mixture_c12725	0.123333	1.53667	1.98667	2.34	26.3867	0
	i1_LQ_mixture_c65328	0	0	0	0	25.94	0
	i1_HQ_mixture_c201035	0.216667	0.29	0.226667	0.213333	30.71	0.973333
	i2_LQ_mixture_c130324	0.0633333	0.0933333	0.86	0.0166667	35.2333	1.88333
	i1_LQ_mixture_c36594	0.246667	0.116667	0.353333	0.0733333	25.8667	0.0333333
	i0_LQ_mixture_c90792	0.1	0.353333	0.243333	2.17	27.7	0.45
	i1_HQ_mixture_c23676	0	0	0	0	25.53	0.0166667
	i2_LQ_mixture_c176147	2.61	7.91333	9.41333	8.19667	47.74	4.55667
	i0_LQ_mixture_c90315	1.9	1.07	1.81	0	27.9833	0.64
	i1_LQ_mixture_c7006	0	0	0.2	0.04	25.3167	0.123333
	i1_LQ_mixture_c191371	0.646667	0.64	0.453333	1.10667	30.1167	1.13
	i1_LQ_mixture_c28097	0.226667	1.1	0.523333	0	27.8133	0.67
	i2_HQ_mixture_c2130	0.406667	0	0.0366667	0	24.4467	0.0266667
	i0_HQ_mixture_c4663	1.32667	1.24667	0.156667	0.66	34.2633	1.99333
	i2_HQ_mixture_c5326	0	0	0	0	24.28	0
	i0_HQ_mixture_c24015	4.15333	1.60667	4.04	0.503333	34.1933	2.03333
	i2_HQ_mixture_c27221	0.483333	0.403333	0.546667	6.82667	59.22	7.08
	i1_HQ_mixture_c10035	2.77667	1.54667	1.67	0.49	30.5367	1.34667
	i0_LQ_mixture_c59167	0.0866667	0.296667	0.0466667	1.43333	27.5033	0.77
	i0_LQ_mixture_c42707	0.0833333	0.296667	0.226667	0.0533333	24.4467	0.18
	i0_LQ_mixture_c18835	0	0	1.74333	0.113333	23.89	0.0766667
	i1_HQ_mixture_c159293	3.16333	5.63	5.9	1.21667	34.2167	2.14333
	i1_LQ_mixture_c21727	0.59	2.86333	1.83	0.196667	27.4033	0.806667
	i0_HQ_mixture_c17426	0.336667	0.88	2.77	0.743333	36.52	2.64
	i1_LQ_mixture_c146767	0.38	0.16	0.466667	0.156667	24.06	0.17
	i0_HQ_mixture_c36141	0.956667	0.766667	0.283333	0.0933333	28.7233	1.13667
	i1_LQ_mixture_c100009	0.12	0.0633333	0.11	0	22.9	0
	i2_LQ_mixture_c111195	0.48	2.89333	1.89333	0.256667	23.1033	0.0433333
	i1_HQ_mixture_c50897	0.02	0.0366667	0	0	22.8533	0
	i1_LQ_mixture_c63575	0	0	0.443333	0	22.79	0
	i0_HQ_mixture_c3747	0.08	0.876667	1.18667	0.26	32	1.84333
	i1_LQ_mixture_c82031	2.18333	4.58333	2.97667	5.06333	26.8967	0.823333
	i1_LQ_mixture_c12898	0.04	0.0466667	0	0	22.7133	0
	i1_LQ_mixture_c18383	2.67	2.30667	1.49	0.706667	35.53	2.57
	i0_LQ_mixture_c112726	1.67	0.62	3.93	0.19	45.9867	4.66333
	i0_LQ_mixture_c57291	0.11	3.21	3.19667	5.24333	26.9933	0.896667
	i1_LQ_mixture_c165339	0.91	0.65	1.35667	0.646667	30.7433	1.65667
	i0_LQ_mixture_c22255	2.38333	1.29667	3.05667	0.703333	24.0433	0.353333
	i3_HQ_mixture_c4702	0.06	0.1	0.0533333	0.403333	26.6567	0.883333
	i1_HQ_mixture_c83617	4.94667	1.13333	4.66667	0.163333	31.6267	1.90667
	i1_HQ_mixture_c11158	1.1	3.77	2.01	0.873333	27.48	1.08
	i1_HQ_mixture_c33969	0.51	1.27333	2.43667	0.186667	24.0933	0.403333
	i0_HQ_mixture_c26567	0.563333	2.36	3.03	0.32	92.8633	14.1867
	i0_LQ_mixture_c43630	0	0.113333	0.0233333	0	23.24	0.3
	i1_LQ_mixture_c102852	2.32	4.05333	2.92	0.82	33.03	2.26667
	i1_LQ_mixture_c40415	0.736667	1.82	2.48667	2.18333	31.5133	2.01333
	i0_HQ_mixture_c28102	1.63333	1.63667	2.42333	1.41667	32.3	2.17333
	i1_HQ_mixture_c21676	0.0866667	0.593333	0	0.0533333	23.7033	0.46
	i0_HQ_mixture_c1749	2.41333	0.58	1.54333	0	21.2967	0
	i2_LQ_mixture_c113683	0.296667	2.79667	3.17	1.58667	24.03	0.586667
	i0_LQ_mixture_c66911	0.0766667	0.0166667	0.62	0.0766667	24.45	0.673333
	i0_HQ_mixture_c55667	0	0.0266667	0.1	0	21.19	0.0233333
	i1_HQ_mixture_c207609	0.09	0	0.406667	0	22.5267	0.316667
	i1_LQ_mixture_c127687	0.06	0.0666667	0.126667	0.0833333	20.9233	0
	i0_LQ_mixture_c27151	0.133333	0	0	0	20.89	0
	i1_LQ_mixture_c64828	0.0166667	0.0633333	0.03	0.103333	20.7167	0
	i0_LQ_mixture_c6741	0.0933333	0.0366667	0.696667	0	23.68	0.676667
	i1_LQ_mixture_c192862	0.0266667	0.123333	0.15	0.336667	21.0567	0.19
	i0_LQ_mixture_c140090	0.07	0.17	0.113333	0.0466667	20.83	0.173333
	i1_HQ_mixture_c39413	0.726667	0.213333	0.86	0.126667	20.3667	0.0866667
	i1_LQ_mixture_c168969	0	0.0133333	0.1	0	19.92	0
	i1_LQ_mixture_c120927	0	0.27	1.61	0.0233333	20.72	0.16
	i1_HQ_mixture_c207468	0.776667	2.60667	1.48333	1.53667	31.9367	2.40667
	i1_LQ_mixture_c92397	0.46	0.28	0.25	0	19.8433	0
	i0_LQ_mixture_c21671	0	0	0.08	0	19.4967	0
	i1_HQ_mixture_c160213	1.54667	0.796667	1.48333	0.293333	19.4933	0.02
	i1_HQ_mixture_c17989	0	0.02	0.333333	0.12	22.3333	0.596667
	i0_LQ_mixture_c103771	0.08	0	0.0866667	0	19.88	0.106667
	i0_HQ_mixture_c21732	2.51333	0.77	2.98	0.286667	19.3167	0
	i2_HQ_mixture_c50445	0.78	1.95333	0.913333	0.863333	19.7333	0.113333
	i1_LQ_mixture_c82476	2.08333	5.87667	3.14333	4.04667	35.02	3.17333
	i0_LQ_mixture_c24816	2.33	1.3	1.44333	0.613333	25.82	1.39667
	i1_LQ_mixture_c8477	1.49667	1.52	0.993333	10.1867	95.3267	15.3133
	i1_HQ_mixture_c91167	1.02333	4.44667	2.87667	0.143333	23.7233	0.993333
	i3_LQ_mixture_c42349	0.0133333	0	0.03	0	18.6933	0
	i0_HQ_mixture_c5438	0.136667	0.0333333	3.41	0	22.49	0.776667
	i1_HQ_mixture_c158931	0.193333	0.0766667	2.18333	0	18.6	0
	i1_HQ_mixture_c207573	1.05	1.04667	0.733333	0.0966667	28.8733	2.07667
	i1_HQ_mixture_c73449	0.11	0	0.353333	0	18.59	0.0533333
	i0_LQ_mixture_c83000	0	0	0	0	18.81	0.1
	i1_LQ_mixture_c52222	1.13333	3.36667	1.44333	1.55	35.02	3.35
	i0_LQ_mixture_c93858	0.356667	0.43	1.69667	0.126667	21.53	0.656667
	i2_LQ_mixture_c74138	5.67333	0.77	6.77667	0.733333	46.82	5.74
	i0_HQ_mixture_c36739	0	0.0666667	0.213333	0.0233333	18.5067	0.08
	i1_LQ_mixture_c85328	0.0866667	0.0133333	0.806667	0.04	18.3	0.05
	i1_LQ_mixture_c92746	0	0.04	0.0966667	0	17.9967	0
	i1_HQ_mixture_c21411	0.01	0.0233333	0.01	0.0266667	18.49	0.103333
	i1_LQ_mixture_c219836	0.0466667	0.0433333	0.303333	0.13	20.3733	0.493333
	i1_LQ_mixture_c122070	2.71	2.26667	2.78667	0.476667	17.9767	0.0166667
	i0_LQ_mixture_c57735	3.11	2.75	5.23	1.01667	29.4667	2.32
	i1_LQ_mixture_c28697	0	0	0.0566667	0	20.67	0.583333
	i1_LQ_mixture_c104109	0.19	0	0.0266667	0	17.7533	0
	i3_LQ_mixture_c10362	0.346667	0.406667	0.536667	0.373333	18.2667	0.11
	i0_LQ_mixture_c19185	0.61	0.243333	0.156667	0.41	21.5333	0.763333
	i1_HQ_mixture_c51169	0	0	2.77667	0.85	18.6033	0.18
	i1_LQ_mixture_c68480	0	0	0.0133333	0	17.67	0
	i1_LQ_mixture_c125328	0.04	0.0366667	0	0	17.6467	0
	i1_LQ_mixture_c102737	0.64	0.1	0.693333	0.1	17.76	0.0233333
	i2_LQ_mixture_c96205	0	0	0.00666667	0	17.64	0
	i0_LQ_mixture_c45324	2.98667	1.92667	2.48667	0.146667	55.05	7.52
	i1_LQ_mixture_c81571	0.296667	0.24	1.45	0.29	18.5067	0.22
	i1_HQ_mixture_c65250	0.286667	0.0666667	0.23	0.35	17.4567	0.01
	i1_LQ_mixture_c100404	0.0466667	0.206667	0.583333	0.523333	17.69	0.07
	i1_LQ_mixture_c88739	1.37333	0.24	0.333333	0.97	25.3333	1.61667
	i1_LQ_mixture_c85437	0.69	2.26667	0.85	0.45	20.1	0.58
	i1_HQ_mixture_c46930	0	0.126667	0.69	1.00667	17.01	0
	i1_HQ_mixture_c7521	0.98	0.66	0.99	0.126667	24.31	1.46333
	i0_LQ_mixture_c58300	1.50333	2.55333	2.11667	0.95	33.3867	3.28333
	i0_LQ_mixture_c7482	0	0	0.07	0	25.1967	1.66
	i1_HQ_mixture_c207192	0.356667	0.0133333	0.366667	0	17.28	0.0833333
	i1_LQ_mixture_c103931	0.683333	0.0866667	0.876667	0.0466667	16.7967	0
	i0_LQ_mixture_c79209	0.0366667	0.33	2.45667	0.693333	23.22	1.3
	i1_LQ_mixture_c219790	0.693333	0.213333	0.356667	0.42	16.72	0
	i1_HQ_mixture_c205967	0.126667	0.21	1.31667	0.0666667	16.6967	0
	i1_LQ_mixture_c68279	0.156667	0.476667	0.543333	0.05	18.5033	0.363333
	i1_LQ_mixture_c120255	0.0933333	0.04	0.293333	0.07	19.1333	0.49
	i1_LQ_mixture_c194637	1.41667	0.57	1.00667	0	17.72	0.246667
	i1_LQ_mixture_c65567	0.473333	2.38	0.746667	3.58667	21.1367	0.966667
	i4_LQ_mixture_c5623	0.06	0.02	0.0633333	0	16.4967	0.04
	i1_HQ_mixture_c66582	0.03	0.0633333	0.26	0.0133333	16.9767	0.163333
	i0_LQ_mixture_c64962	0	0.0333333	0.15	0	16.49	0.0866667
	i2_LQ_mixture_c124485	0.996667	0.85	0.54	0.0133333	16.2267	0.0366667
	i1_HQ_mixture_c17707	0.0766667	0.0766667	0.376667	0	15.9733	0
	i2_LQ_mixture_c91649	0.983333	0.853333	1.60333	0.05	18.1967	0.446667
	i0_LQ_mixture_c106257	0.19	0.106667	0.486667	0.45	17.1267	0.236667
	i2_HQ_mixture_c40744	2.12333	0	0	0	15.8333	0
	i1_LQ_mixture_c152377	1.19	2.36333	3.93667	2.39333	27.98	2.43
	i0_HQ_mixture_c144012	0.223333	0.253333	0.32	0.363333	15.8233	0
	i2_LQ_mixture_c67640	0.0266667	0.203333	1.08333	0.336667	23.2367	1.49
	i1_LQ_mixture_c53170	0.406667	0.926667	2.63	0.573333	16.09	0.08
	i2_LQ_mixture_c17895	0.53	0.106667	0.666667	0.913333	23.9033	1.65333
	i1_LQ_mixture_c75802	0	0	1.77333	0	16.76	0.226667
	i2_LQ_mixture_c55236	0.48	1.14667	2.45333	1.66	16.2	0.136667
	i2_LQ_mixture_c109351	0	0	0	0	15.4833	0
	i1_HQ_mixture_c51027	2.83	0.603333	2.59333	1.53333	21.0167	1.11
	i0_LQ_mixture_c38264	2.82	0.793333	1.47667	1.91	17.8433	0.48
	i1_LQ_mixture_c220164	0.273333	0.7	0.833333	0.5	16.6267	0.253333
	i0_LQ_mixture_c134105	0.5	0	0.103333	1.59667	17.61	0.453333
	i1_HQ_mixture_c48490	0.23	1.36667	2.32	0.123333	15.8933	0.123333
	i0_LQ_mixture_c14301	0	0	0	0.29	16.89	0.323333
	i0_HQ_mixture_c21573	15.5733	24.4667	1.74	8.94333	201.99	37.35
	i0_HQ_mixture_c22420	0.983333	0.193333	0.5	0.0733333	16.6067	0.28
	i1_HQ_mixture_c7157	0.433333	2.96	1.31667	4.35333	26.2633	2.23667
	i1_LQ_mixture_c47035	0	0	0.0433333	0	15.07	0
	i1_LQ_mixture_c27405	0	0	0	0	15.0567	0
	i1_HQ_mixture_c31840	0.803333	0.223333	0.643333	0.06	15.95	0.186667
	i2_LQ_mixture_c66064	0.00666667	0	0	0	14.94	0
	i2_LQ_mixture_c34144	0.0466667	0.0233333	0.71	0.193333	15.16	0.0566667
	i1_LQ_mixture_c141377	0	0	0.423333	0.213333	15.4067	0.11
	i1_HQ_mixture_c34398	2.72333	0.56	0.736667	0.76	24.96	2.02333
	i1_LQ_mixture_c86035	0.313333	0	0	0.02	15.2067	0.0766667
	i2_HQ_mixture_c138561	0.206667	0.236667	0.183333	0	21.26	1.29667
	i0_HQ_mixture_c79640	0.49	0.06	0.146667	0.22	14.7467	0
	i1_LQ_mixture_c195144	0.13	0.0366667	0.14	1.12	17.29	0.52
	i0_LQ_mixture_c27492	0	0.286667	0.26	0.0466667	41.95	5.45667
	i2_LQ_mixture_c33139	0.00666667	1.46667	0.1	0.17	15.0967	0.09
	i0_LQ_mixture_c106200	0.07	0.06	0.0266667	0	14.62	0
	i1_LQ_mixture_c144179	0	0	0.263333	0	14.6167	0
	i1_HQ_mixture_c17455	0.186667	0.07	0.663333	0.206667	14.6433	0.0166667
	i1_HQ_mixture_c52343	0.463333	1.42	0.703333	0	14.5433	0
	i2_LQ_mixture_c155833	0.0633333	0.19	0.816667	0.0466667	14.7767	0.0666667
	i1_HQ_mixture_c141834	0.05	0.346667	0.273333	0.476667	14.99	0.11
	i1_LQ_mixture_c220571	0	0	1.71667	0.0266667	15.35	0.186667
	i0_HQ_mixture_c2659	19.57	15.6567	14.0167	15.0233	116.54	20.4467
	i2_LQ_mixture_c18733	2.79	1.44667	1.15667	0	14.2833	0
	i0_HQ_mixture_c29729	0.0366667	0.0333333	0	0.07	14.2733	0
	i0_LQ_mixture_c38456	0.05	0.03	0.0266667	0	14.25	0
	i1_LQ_mixture_c55832	0.0166667	0.17	0.14	0.0866667	15.2867	0.21
	i3_HQ_mixture_c33842	0.33	0.0666667	0.296667	0.116667	15.5467	0.27
	i0_LQ_mixture_c62233	0	0	0.353333	0.253333	14.08	0
	i1_HQ_mixture_c29833	0.25	1.10333	2.56333	0.0833333	21.3133	1.44667
	i0_LQ_mixture_c42523	0.42	0.373333	0.986667	0.07	14.0133	0
	i0_LQ_mixture_c50268	1.49	0.463333	4.76333	2.82333	31.0367	3.41333
	i1_LQ_mixture_c184282	1.14333	1.59	0.986667	1.35333	17.78	0.77
	i3_LQ_mixture_c29205	0	0.01	0.106667	0.0366667	13.8967	0
	i0_LQ_mixture_c112905	1.45667	1.98333	2.52	0.686667	14.4433	0.11
	i1_LQ_mixture_c52628	1.5	0.81	0.61	0.0166667	14.3867	0.106667
	i1_LQ_mixture_c103802	0.32	0.17	0.803333	0.483333	14.58	0.146667
	i2_LQ_mixture_c49910	0.0866667	0	0.123333	0	13.78	0
	i1_LQ_mixture_c82534	0.14	0.18	0.203333	0.0533333	13.9233	0.04
	i1_LQ_mixture_c48447	1.22333	0.22	2.81667	0.223333	16.0033	0.456667
	i0_LQ_mixture_c65966	1.24333	2.01667	0.816667	0.31	25.18	2.31333
	i1_LQ_mixture_c203032	0	0.02	0.463333	0	13.5967	0
	i2_LQ_mixture_c145389	0.39	0.456667	0.606667	0.09	14.3033	0.15
	i0_LQ_mixture_c5295	0.12	0.19	0.0866667	1.35667	16.0667	0.506667
	i0_HQ_mixture_c9869	0	0	0	0	13.5067	0
	i3_LQ_mixture_c43098	0.346667	0.52	0.416667	0.383333	23.66	2.03333
	i0_LQ_mixture_c22027	0.39	0.223333	0.3	0	13.4033	0
	i1_LQ_mixture_c146964	0	0	0.0533333	0	13.3667	0
	i1_LQ_mixture_c104762	0.126667	0.08	0.473333	0.0233333	13.3367	0
	i0_LQ_mixture_c11486	0.0466667	0	0.26	0	13.2733	0
	i2_LQ_mixture_c107482	6.31333	1.70667	8.88	2.99	81.7067	13.6867
	i0_LQ_mixture_c79604	0.343333	0.736667	0.46	2.40667	20.1	1.38
	i2_LQ_mixture_c20661	0.553333	0.85	1.34333	0.986667	13.7767	0.116667
	i0_LQ_mixture_c20621	0	0	0.403333	0	13.0933	0
	i0_HQ_mixture_c18244	0.0633333	0	0.226667	0	13.0633	0
	i1_HQ_mixture_c26555	0.0266667	0.0433333	0.01	0	13.24	0.0366667
	i1_HQ_mixture_c51960	1.19667	1.64667	2.64333	0.686667	13.72	0.146667
	i0_LQ_mixture_c3209	1.95667	0.353333	1.11	0.0533333	13.3133	0.0666667
	i1_LQ_mixture_c47109	0.403333	0	0	2.55667	14.7367	0.36
	i1_LQ_mixture_c25206	0.05	0	0.523333	0	12.92	0
	i1_LQ_mixture_c83429	0.31	0.173333	0.773333	0.0666667	12.91	0
	i2_LQ_mixture_c85025	0.123333	0.166667	0.433333	0.0466667	14.81	0.383333
	i3_LQ_mixture_c55052	1.52	0.666667	0.593333	0.07	13.1233	0.0466667
	i0_HQ_mixture_c4055	0	0	0.883333	0	12.8567	0
	i1_LQ_mixture_c194622	0.61	0.0366667	0.603333	0	15.9333	0.616667
	i0_LQ_mixture_c99699	1.12667	0.33	0	0	18.2667	1.1
	i1_LQ_mixture_c120922	3.5	2.90333	3.02	1.52	18.21	1.09
	i0_LQ_mixture_c110930	1.09667	0.14	0.05	1.98667	17.1767	0.893333
	i2_LQ_mixture_c14664	0	0.1	0.0233333	0.116667	12.71	0
	i1_LQ_mixture_c146878	2.31667	2.48333	0.886667	0.813333	22.61	1.99
	i0_LQ_mixture_c138798	0.12	1.46667	0.636667	2.62333	14.6433	0.396667
	i1_HQ_mixture_c145171	0.0133333	0	0.0266667	0	12.6467	0
	i1_HQ_mixture_c53453	1.45	1.22333	2.16667	0.0433333	13.92	0.266667
	i1_LQ_mixture_c33893	0.173333	0.19	0.23	0	13.6267	0.226667
	i1_HQ_mixture_c2319	0.563333	1.26667	0.713333	0.276667	12.55	0.0133333
	i3_LQ_mixture_c10509	2.4	2.83667	3.68333	1.80333	35.66	4.63667
	i1_LQ_mixture_c172281	0	0	0.04	0.0166667	12.4433	0
	i0_HQ_mixture_c24991	0.916667	0.296667	1.01667	0.106667	13.21	0.156667
	i1_HQ_mixture_c35399	0.103333	0.33	0.19	0.16	13.73	0.283333
	i1_HQ_mixture_c7847	0	0	0.436667	0	12.4633	0.03
	i4_LQ_mixture_c8988	0.726667	0.48	1.67667	0.593333	13.3867	0.216667
	i1_LQ_mixture_c81217	0.01	0	0.226667	0.06	12.2033	0
	i2_LQ_mixture_c41022	1.94333	0.29	0.386667	0.0866667	12.2767	0.0166667
	i0_HQ_mixture_c12961	2.16333	0.756667	1.5	0.22	16	0.766667
	i0_HQ_mixture_c83302	1.61333	0.436667	0.366667	4.62667	32.2867	4.02667
	i1_LQ_mixture_c106003	0.363333	0.243333	0.45	0.0733333	12.1467	0
	i1_LQ_mixture_c145884	0.0266667	0.11	0.0933333	0.05	12.3467	0.0633333
	i0_HQ_mixture_c12446	0.06	0.103333	0.65	0.336667	28.12	3.23
	i1_LQ_mixture_c121411	0.703333	2.14667	1.28	0	18.97	1.40667
	i1_LQ_mixture_c54175	1.05333	2.12333	2.42	1.84	13.8767	0.393333
	i2_LQ_mixture_c92295	1.85	2.73	2.65333	0.523333	20.49	1.73667
	i1_HQ_mixture_c184469	0.0266667	0.0466667	0.0433333	0.08	11.77	0
	i2_HQ_mixture_c164400	0.493333	0.56	0.333333	0.136667	11.8833	0.0233333
	i0_LQ_mixture_c41299	0	0.0333333	0.146667	0.353333	11.7433	0
	i0_LQ_mixture_c40715	0.22	0	0.196667	0	11.72	0
	i0_LQ_mixture_c82709	0.496667	0.856667	0.35	0.186667	22	2.05667
	i0_LQ_mixture_c14973	0	0	1.38333	0.8	28.4467	3.36333
	i0_HQ_mixture_c144097	0.803333	0.283333	3.74333	1.44667	46.4933	6.98
	i3_LQ_mixture_c35240	0.206667	0.166667	0.863333	0.423333	14.6867	0.623333
	i2_LQ_mixture_c72072	2.51667	1.79333	1.89667	1.36333	13.2833	0.343333
	i1_LQ_mixture_c144857	0	0	0	0	11.5567	0
	i2_HQ_mixture_c2598	0.343333	0.206667	0.766667	0.23	11.6067	0.01
	i1_LQ_mixture_c169506	0	0	0.113333	0	11.61	0.02
	i1_HQ_mixture_c32198	0.0266667	0.856667	1.1	2.85	15.29	0.76
	i1_LQ_mixture_c11285	0.186667	0.506667	0.183333	0.0366667	11.4967	0.0266667
	i0_LQ_mixture_c115309	0.0433333	0.0266667	0.133333	0	20.57	1.84333
	i0_LQ_mixture_c117610	0	0.116667	0.71	0.206667	12.52	0.24
	i1_LQ_mixture_c141012	0.2	0.103333	0.286667	0	11.6567	0.09
	i0_HQ_mixture_c17984	0.79	2.18667	1.07667	0	12.2633	0.213333
	i2_LQ_mixture_c70456	0.0166667	0	0	0.0466667	11.5733	0.0766667
	i0_LQ_mixture_c96436	0	0	0.983333	0	11.1633	0
	i1_HQ_mixture_c17569	0	0	0.816667	0	11.6733	0.123333
	i2_LQ_mixture_c51297	0.0433333	0.00666667	0.01	0	11.0467	0
	i2_LQ_mixture_c65271	0	0.223333	0	0.0533333	14.13	0.616667
	i0_LQ_mixture_c13674	0	0.0633333	0	0.06	12.0133	0.193333
	i0_LQ_mixture_c116985	0	0	0	0	10.9667	0
	i1_LQ_mixture_c55668	0.0266667	0.106667	0.37	0.123333	11.0733	0.0233333
	i1_LQ_mixture_c170684	0	0.02	0.02	0	10.94	0
	i1_LQ_mixture_c21205	1.17	4.39333	6.04333	3.41	31.8933	4.20667
	i1_LQ_mixture_c215783	2.06	0.446667	0.456667	0.19	16.1367	1.05667
	i3_LQ_mixture_c37127	0.176667	0.38	0.486667	0.0933333	12.09	0.253333
	i0_LQ_mixture_c9526	0	0.153333	0.38	0.223333	10.7867	0
	i1_LQ_mixture_c39647	0.77	0.63	0.356667	0.0733333	11.47	0.136667
	i0_LQ_mixture_c12877	2.05667	0.47	1.36667	0	11.89	0.223333
	i1_LQ_mixture_c122040	2.08667	0.853333	0.766667	0.226667	10.7433	0
	i0_LQ_mixture_c134310	0.78	0.0366667	0.1	0	10.6467	0
	i1_LQ_mixture_c106521	0	0	1.54667	0.01	10.87	0.0466667
	i0_LQ_mixture_c40845	0.17	1.39	0.26	0.653333	24.16	2.70667
	i1_LQ_mixture_c149221	0.233333	0.0833333	0.27	0.116667	11.6667	0.21
	i0_LQ_mixture_c42313	0.206667	0	0.293333	0.04	14.5633	0.796667
	i0_LQ_mixture_c64444	0.133333	0	0.55	0.06	11.7233	0.233333
	i0_LQ_mixture_c58508	0.18	1.17667	0.37	0.486667	11.5033	0.193333
	i1_LQ_mixture_c142357	0	0	0	0	10.4967	0
	i1_HQ_mixture_c136957	1.00667	0.5	1.40333	4.15333	26.9733	3.30333
	i2_LQ_mixture_c54356	0.126667	0.4	0.826667	1.95667	19.5433	1.82
	i1_LQ_mixture_c106059	0.483333	0.323333	0.313333	0.0933333	22.6467	2.44667
	i2_LQ_mixture_c87608	0.106667	0.363333	1.44667	1.59333	10.4933	0.0166667
	i1_LQ_mixture_c100129	0	0.0133333	0.24	0.0133333	10.4067	0
	i2_LQ_mixture_c127303	0.03	0.08	0.256667	0.16	10.5167	0.03
	i1_LQ_mixture_c102062	1.89667	1.62333	2.24333	0.36	11.6267	0.253333
	i1_LQ_mixture_c165925	0.153333	0	0.303333	0.0833333	10.1733	0
	i1_LQ_mixture_c128022	0.0133333	0	0.0333333	0.236667	11.3967	0.246667
	i1_LQ_mixture_c88857	0	0	0.01	0	10.1533	0
	i0_LQ_mixture_c130958	0.113333	1.37	0.913333	0	14.0767	0.786667
	i1_LQ_mixture_c51833	0.3	0.103333	0.35	0	10.4467	0.0633333
	i2_LQ_mixture_c90190	0.833333	0.623333	1.83333	0.836667	10.9333	0.163333
	i1_LQ_mixture_c33654	0.336667	0.456667	0.423333	0.773333	15.8333	1.16
	i1_LQ_mixture_c13274	0	0	0	0	10.03	0
	i2_LQ_mixture_c145149	0.07	0.0666667	0.0733333	0	10.0233	0
	i1_LQ_mixture_c86368	0.13	0.0833333	0.18	0.0166667	9.99	0
	i1_LQ_mixture_c148140	0.00666667	0.02	0.04	0.12	10.3367	0.0766667
	i2_LQ_mixture_c149338	0.466667	0.616667	0.156667	0	10.0833	0.0266667
	i0_HQ_mixture_c40679	0.11	0.08	0.546667	0	10.1233	0.0366667
	i1_LQ_mixture_c156541	0	0	0.0166667	0.02	10.05	0.0266667
	i1_LQ_mixture_c170380	0.0266667	0.1	0.163333	0	14.2467	0.866667
	i2_LQ_mixture_c33679	0.626667	0.126667	0.16	0.17	11.13	0.243333
	i1_HQ_mixture_c7723	0.926667	0.48	0.236667	0.513333	11.7933	0.376667
	i1_HQ_mixture_c8944	0	0.02	0.01	0	9.90333	0
	i0_LQ_mixture_c112293	1.40333	0.9	0.89	0.483333	10.94	0.21
	i0_LQ_mixture_c82966	0.323333	0	0.0366667	0.313333	11.7933	0.39
	i1_HQ_mixture_c38725	0.773333	0.806667	0.75	0	14.4633	0.933333
	i1_HQ_mixture_c71427	0	0	0.01	0.0733333	9.75333	0
	i0_HQ_mixture_c11004	0.796667	1.92	1.88	1.06333	10.4233	0.136667
	i0_LQ_mixture_c9742	0.216667	0.166667	0.216667	0.246667	11.05	0.27
	i1_HQ_mixture_c164674	0.0866667	0.256667	1.19	0.37	9.94333	0.05
	i2_LQ_mixture_c175728	0.0966667	0.316667	0.286667	0.113333	10.0733	0.0766667
	i1_LQ_mixture_c104635	1.46667	2.50333	2.12667	2.87333	44.83	7.04333
	i0_LQ_mixture_c51941	1.18667	0	1.49333	0.85	12.43	0.563333
	i1_LQ_mixture_c202148	0	0.193333	0.24	0.02	10.4833	0.176667
	i1_LQ_mixture_c124926	0	0	0	0	9.58667	0
	i0_LQ_mixture_c80346	0	0	0	0.186667	9.58333	0
	i1_HQ_mixture_c3419	0.32	0.0166667	0.0133333	0.0566667	12.0533	0.496667
	i1_LQ_mixture_c51565	0.0733333	0	0	0	9.93667	0.0766667
	i0_HQ_mixture_c58435	0	0	0.623333	0	9.55	0
	i1_LQ_mixture_c20467	0	0	0	0	9.66333	0.0233333
	i0_LQ_mixture_c109417	0.303333	0.12	0.27	0.526667	10.82	0.263333
	i1_LQ_mixture_c180999	1.66333	0.09	1.83	0	9.49	0
	i0_LQ_mixture_c112893	0.586667	0.273333	0.72	0.276667	18.1233	1.73333
	i1_HQ_mixture_c11400	0	0.0333333	0.01	0	9.39333	0
	i2_LQ_mixture_c59672	0	0.41	0.17	0	9.51333	0.0333333
	i0_LQ_mixture_c90271	0	0	0	0	9.81333	0.0933333
	i2_HQ_mixture_c6116	0	0	0	0.04	9.34	0
	i1_HQ_mixture_c19388	0	0	0	0	9.47	0.0433333
	i2_LQ_mixture_c48103	0.08	0.07	0.01	0.136667	10.8367	0.316667
	i1_LQ_mixture_c146127	0	0.186667	0.01	0	9.21333	0
	i1_HQ_mixture_c25890	2.74333	1.20333	1.49667	0.0366667	22.15	2.59333
	i1_LQ_mixture_c34542	2.1	0.63	2.05333	2.03	12.8067	0.733333
	i2_LQ_mixture_c23731	0	0	0.0133333	0	9.29667	0.0366667
	i0_HQ_mixture_c9387	0.24	0.0333333	1.33333	0.176667	9.10333	0
	i1_HQ_mixture_c7517	1.06333	0.17	0.5	0.2	9.07667	0
	i0_LQ_mixture_c86195	3.58	0.476667	0.433333	0.983333	25.5433	3.30333
	i1_HQ_mixture_c25607	0.216667	0.0733333	0.05	0	8.97	0
	i1_LQ_mixture_c25687	0.24	1.40667	0.816667	1.44	12.0667	0.62
	i1_HQ_mixture_c65412	0	0	0	0	10.85	0.376667
	i0_LQ_mixture_c88069	0.576667	0	0.15	0.54	121.257	22.4667
	i0_LQ_mixture_c66884	0	0	0	0	8.92333	0
	i1_LQ_mixture_c35893	0.166667	0.286667	0.536667	0.39	9.92667	0.203333
	i1_LQ_mixture_c64884	0	0	0.846667	0.05	8.82667	0
	i2_HQ_mixture_c64890	1.44	1.57333	1.08333	0.793333	17.9467	1.82667
	i1_LQ_mixture_c189746	1.35	0.96	0.646667	0.0333333	9.96	0.233333
	i0_HQ_mixture_c17974	0	0.05	0.28	0	8.79	0
	i0_LQ_mixture_c20318	0	0	0.166667	0	9.97333	0.236667
	i2_HQ_mixture_c77312	0	0	0.98	0	10.67	0.383333
	i4_LQ_mixture_c6481	0.406667	0.84	0.593333	0.4	11.56	0.566667
	i3_LQ_mixture_c24758	0.206667	0.136667	0.526667	0.353333	10.9667	0.453333
	i1_HQ_mixture_c69710	0.183333	1.26667	1.14333	0.763333	8.89	0.04
	i2_LQ_mixture_c55797	0.04	0.186667	0.26	0	13.32	0.93
	i1_LQ_mixture_c125039	0.0866667	0.146667	0.183333	0.07	8.74667	0.0266667
	i1_LQ_mixture_c51096	1.17	0.693333	0.81	0.456667	11.6867	0.623333
	i1_HQ_mixture_c86788	0.17	0	0.623333	0.09	9	0.0866667
	i1_LQ_mixture_c11667	0	0	0	0	9.39667	0.183333
	i0_LQ_mixture_c23262	0.236667	1.61333	0.903333	0	8.47333	0
	i2_LQ_mixture_c4518	0	0	0	0	8.47	0
	i1_LQ_mixture_c122423	1.31333	0.716667	0.88	1.17667	22.6167	2.84
	i0_LQ_mixture_c91203	0	0	0.06	0.456667	8.83333	0.0833333
	i1_LQ_mixture_c63826	0.286667	1.05	0.426667	0.62	12.6267	0.843333
	i1_HQ_mixture_c39179	1.19	1.31	0.54	0.0333333	13.2033	0.96
	i1_LQ_mixture_c12456	0.29	0.286667	0.213333	0.0266667	8.38	0
	i3_LQ_mixture_c55507	1.26667	2.19	2.02	1.66333	11.1733	0.56
	i1_LQ_mixture_c127701	0.723333	1.54	1.25	0.793333	19.6933	2.27
	i0_LQ_mixture_c13103	0.633333	0.19	0.283333	0	11.5433	0.64
	i0_LQ_mixture_c43186	1.10667	0.586667	0.18	0.526667	11.6967	0.676667
	i0_LQ_mixture_c117655	0.176667	0	1.32	0	9.34	0.22
	i1_LQ_mixture_c4807	0.0833333	0.1	0.03	0.0433333	8.21333	0
	i1_LQ_mixture_c143907	0.09	0.883333	0.423333	0.173333	8.16667	0
	i1_LQ_mixture_c22963	0	0	0	0.0733333	9.00667	0.17
	i1_LQ_mixture_c82548	0.0166667	0.0366667	0	0.113333	8.41667	0.0566667
	i2_HQ_mixture_c89417	0	0.0766667	0.32	0	8.94	0.163333
	i2_LQ_mixture_c52415	0.14	1.48333	0	0	8.17	0.01
	i0_LQ_mixture_c8045	0	0	0.0733333	0	8.12	0
	i1_HQ_mixture_c71067	0.0366667	0.02	0.326667	0	8.10667	0
	i2_LQ_mixture_c8739	1.21	0.86	1.15333	0.646667	9.49	0.28
	i1_LQ_mixture_c144582	0	0.0166667	0.39	0	10.96	0.58
	i1_LQ_mixture_c82379	1.17	0.84	0.13	0.54	9.26333	0.243333
	i2_LQ_mixture_c88629	0.756667	1.74667	2.12333	0.236667	11.0767	0.606667
	i3_HQ_mixture_c48693	2.12667	1.28333	0.813333	0.543333	13.42	1.08
	i2_LQ_mixture_c129142	1.49333	1.29333	1.52333	1.01667	14.7533	1.34667
	i1_LQ_mixture_c19401	0	0	0	0	8.25333	0.05
	i1_HQ_mixture_c207352	0	0	0	0	8	0
	i3_LQ_mixture_c29466	0.00333333	0.04	0.08	0.02	9.15667	0.236667
	i1_HQ_mixture_c35535	3.83667	0.896667	1.30333	0.0633333	20.0133	2.41
	i1_LQ_mixture_c4092	1.10667	0.376667	0.363333	0.166667	10.5933	0.526667
	i1_LQ_mixture_c145628	0.76	1.64333	1.81	0.353333	10.5267	0.516667
	i1_LQ_mixture_c144085	0	0.26	0.183333	0.0966667	8.06	0.03
	i0_LQ_mixture_c116316	1.29667	1.24667	0.83	2.11	15.2967	1.48333
	i2_LQ_mixture_c70216	0.0133333	0.00666667	0.0366667	0.00666667	7.86667	0
	i1_LQ_mixture_c5093	1.92667	0.0766667	2.43667	0.21	14.8433	1.39667
	i1_HQ_mixture_c51172	0.893333	0.146667	1.92	2.12333	31.04	4.64
	i0_LQ_mixture_c78589	0	0	0.0933333	0.11	7.80333	0
	i0_LQ_mixture_c8997	0	0.04	0.04	0	7.75667	0
	i1_HQ_mixture_c18604	0	0	0.04	0	8.25	0.1
	i0_HQ_mixture_c75236	10.2833	7.29333	0.82	1.66	62.8167	11.0167
	i2_LQ_mixture_c49435	0.13	0.31	0.283333	0.0566667	7.86333	0.0266667
	i4_LQ_mixture_c4616	0.0366667	0.283333	0.603333	0.476667	9.51	0.356667
	i1_LQ_mixture_c115974	0	0	0	0	8.94	0.243333
	i2_LQ_mixture_c146515	0.0133333	0	0	0	8.04667	0.0666667
	i1_LQ_mixture_c127712	0.17	0.06	0.02	0	7.71	0
	i1_LQ_mixture_c87884	0.0933333	0.226667	0.243333	1.45	9.04333	0.27
	i1_LQ_mixture_c106190	0.00333333	0	0	1.12	7.69	0
	i0_LQ_mixture_c13069	0	0	0	0	7.66333	0
	i0_LQ_mixture_c88783	0	0	0.84	0	7.63	0
	i1_HQ_mixture_c103277	0.136667	0.4	0	0.0433333	7.78667	0.0333333
	i1_LQ_mixture_c37542	0.283333	0.82	0.336667	0.13	8.53333	0.183333
	i1_LQ_mixture_c103199	0.13	0.0266667	0.12	0.24	9.92667	0.463333
	i0_LQ_mixture_c116016	0.0266667	0	0.0866667	0	7.57667	0
	i2_LQ_mixture_c144329	0.0166667	0.12	0.32	1.41333	11.0067	0.686667
	i0_LQ_mixture_c45302	0	0	1.40333	0	7.8	0.0466667
	i0_LQ_mixture_c4270	0.0566667	0.166667	0.0633333	0.07	18.4267	2.17333
	i1_LQ_mixture_c195991	0.03	0	0	0	7.55333	0
	i1_LQ_mixture_c38024	0.55	0.31	0.716667	0.76	8.38667	0.166667
	i1_LQ_mixture_c193362	0.08	0.15	0.15	0.283333	7.95	0.0833333
	i1_LQ_mixture_c169494	0.2	0.516667	0.2	0.503333	11.4633	0.79
	i4_LQ_mixture_c4265	0.516667	0.3	0.346667	0.13	8.39333	0.18
	i2_HQ_mixture_c76010	0.206667	0.47	0.286667	0.00666667	7.77333	0.0566667
	i0_LQ_mixture_c116842	0	0	0.02	0	7.45	0
	i2_HQ_mixture_c12323	1.41	1.17667	1.47	0.18	8.91333	0.293333
	i1_HQ_mixture_c52951	0.986667	0.456667	0.466667	0.193333	8.37333	0.196667
	i2_LQ_mixture_c103830	0.11	0.31	0.176667	0.593333	7.56667	0.0366667
	i2_LQ_mixture_c109160	0.05	0	0.0266667	0	11.75	0.88
	i1_HQ_mixture_c65216	0.0433333	0	0.173333	0	7.96667	0.126667
	i3_HQ_mixture_c4961	0	0	0	0	7.28667	0
	i1_LQ_mixture_c41100	0.04	0.276667	0.563333	0.663333	9.7	0.483333
	i2_LQ_mixture_c48124	0	0	0.00666667	0	7.28	0
	i2_HQ_mixture_c11203	1.45667	1.3	0.796667	0.223333	9.48667	0.443333
	i0_LQ_mixture_c10055	0	0	0	0.08	7.26	0
	i3_LQ_mixture_c53818	0	0.0233333	0.0333333	0.0133333	7.32333	0.0133333
	i1_LQ_mixture_c12844	1.28667	0.0133333	1.27	0.27	8.36	0.223333
	i0_LQ_mixture_c28195	0	0	0.02	0.0233333	8.15667	0.183333
	i1_LQ_mixture_c89059	0.586667	0.0533333	0.166667	0	11.3067	0.82
	i1_LQ_mixture_c8921	0.0866667	0.203333	0.79	0.723333	7.19	0
	i1_HQ_mixture_c46953	1.28333	0.833333	1.1	1.11333	9.94333	0.556667
	i2_LQ_mixture_c85413	0	0	0.0866667	0	7.15667	0
	i1_LQ_mixture_c82011	0.3	0.926667	0.353333	0.0466667	7.4	0.05
	i0_LQ_mixture_c138449	0	0	0	0	7.13667	0
	i2_LQ_mixture_c6850	0	0	0	0	7.12333	0
	i1_LQ_mixture_c85083	0	0	0.126667	0	7.12	0
	i2_LQ_mixture_c52773	0.0433333	0.0466667	0.353333	0.566667	7.12	0
	i1_LQ_mixture_c145986	0	0	0	0	7.09667	0
	i2_LQ_mixture_c44560	0	0	0.0233333	0	7.07333	0
	i2_LQ_mixture_c125249	0	0	0	0	7.06667	0
	i3_LQ_mixture_c43499	0.05	0.02	0.66	0	7.04667	0.00333333
	i2_LQ_mixture_c51298	0.113333	0	0.07	0.22	7.08667	0.0166667
	i2_HQ_mixture_c17608	1.11667	0.636667	0.6	0.183333	7.76667	0.153333
	i0_HQ_mixture_c37919	0.0733333	0	0	0	7	0
	i0_LQ_mixture_c8542	0.223333	0.186667	0.533333	0.1	11.21	0.843333
	i0_HQ_mixture_c86584	0.62	1.08667	1.49667	0.0833333	23.6067	3.33
	i2_LQ_mixture_c24431	0.293333	0	0.0333333	0	7.00333	0.0133333
	i2_LQ_mixture_c70783	0.67	1.21	0.616667	0.353333	16.29	1.87333
	i1_HQ_mixture_c40299	0.08	0.0433333	0.0733333	0.426667	8.08	0.233333
	i1_LQ_mixture_c12277	0	0	0	0	6.89667	0
	i1_LQ_mixture_c172232	0	0	0.3	0	6.94667	0.0166667
	i1_HQ_mixture_c40466	0.38	0.25	0.84	0.0966667	8.20333	0.27
	i1_LQ_mixture_c20924	0	0.02	0.01	0	6.84333	0
	i0_LQ_mixture_c43714	0.0266667	0	0	0	7.00667	0.0333333
	i2_LQ_mixture_c63025	0.0733333	0.12	0.133333	0.146667	6.89	0.01
	i2_LQ_mixture_c144978	0	0	0.00666667	0.0266667	6.83333	0
	i2_LQ_mixture_c128316	0.393333	0.22	1.47333	0.223333	8.08	0.256667
	i0_LQ_mixture_c113331	0.22	0.523333	0.903333	4.24333	21.48	2.93667
	i1_LQ_mixture_c40771	0.0466667	0	0.01	0.14	7.11	0.0633333
	i2_LQ_mixture_c69411	0	0.0166667	0.0433333	0.0466667	7.01667	0.0466667
	i1_LQ_mixture_c35840	0	0	0.313333	0	6.94333	0.0333333
	i1_HQ_mixture_c207414	1.57667	0.573333	0.19	0.0933333	8.55	0.356667
	i2_LQ_mixture_c6750	0.6	0.306667	0.503333	0.716667	11.32	0.913333
	i3_LQ_mixture_c10661	0.0233333	0.14	0.13	0.13	6.92667	0.0366667
	i1_LQ_mixture_c141195	0.246667	0.0566667	0.0533333	0	6.73667	0
	i0_LQ_mixture_c19152	0.883333	0.193333	0.486667	0.18	27.76	4.21
	i4_LQ_mixture_c5843	0.15	0.0233333	0.05	0.03	7.69333	0.196667
	i4_HQ_mixture_c807	0.756667	0.37	0.426667	0.116667	6.69	0
	i1_LQ_mixture_c181568	0.433333	0.2	0.31	0.0366667	7.31667	0.126667
	i3_LQ_mixture_c15052	0.0166667	0.0433333	0.0533333	0	7.88	0.243333
	i2_HQ_mixture_c102336	0.15	0.163333	0.01	0.21	7.14667	0.0966667
	i0_LQ_mixture_c25638	0.153333	0	0.0833333	0	6.92	0.0533333
	i2_HQ_mixture_c10409	0	0.02	0	0	7.50667	0.173333
	i2_HQ_mixture_c1199	0	0	0.00666667	0	6.64	0
	i1_HQ_mixture_c105249	0	0	0	0	6.63667	0
	i3_LQ_mixture_c12251	0.903333	0.52	1.26	0.236667	11.7	1.01333
	i1_HQ_mixture_c102000	1.34667	0.803333	1.40333	0.943333	8.55	0.386667
	i0_LQ_mixture_c172544	0	0	0	0	6.61	0
	i1_LQ_mixture_c3760	0	0	0.14	0	6.68667	0.0166667
	i1_LQ_mixture_c112209	0.11	0.0833333	0.103333	0.07	7.36667	0.153333
	i2_LQ_mixture_c88499	0.0166667	0.126667	0.0866667	1.39667	13.92	1.46667
	i1_LQ_mixture_c71294	0	0.02	0.03	0.04	7.32	0.15
	i2_LQ_mixture_c36657	0	0.0266667	1.14667	0	7.26667	0.14
	i1_LQ_mixture_c112124	0.0533333	0	0.28	0	6.53667	0
	i0_LQ_mixture_c112871	0.123333	0.123333	0.203333	0	6.53333	0
	i0_LQ_mixture_c41245	0.0933333	0	0.14	0	6.73333	0.0433333
	i0_LQ_mixture_c117736	0	0	0.03	0.09	6.51333	0
	i1_LQ_mixture_c73857	0.0533333	0	0.0666667	0.216667	6.50667	0
	i1_LQ_mixture_c34956	0.0266667	0.0133333	0.04	0	6.67	0.0333333
	i2_LQ_mixture_c142008	1.68333	1.22667	1.62	0.136667	8.86	0.473333
	i3_LQ_mixture_c40951	0.00666667	0.0266667	0.0433333	0.00666667	6.95333	0.1
	i1_LQ_mixture_c38637	0	0	0.87	0.516667	6.42667	0
	i2_LQ_mixture_c69019	0.296667	0.83	0.516667	0.136667	9.63	0.646667
	i1_LQ_mixture_c127734	0.72	0.46	0.06	0.14	6.89333	0.1
	i0_LQ_mixture_c41421	0.12	0	0.44	0.136667	10.2733	0.783333
	i1_LQ_mixture_c33093	0	0.306667	0.04	0	6.31333	0
	i1_LQ_mixture_c53938	0.07	0	0.516667	0	6.38333	0.0166667
	i1_HQ_mixture_c24058	0	0	0.143333	0	6.6	0.0633333
	i3_LQ_mixture_c37970	0.0966667	0.15	0.276667	0.166667	8.29667	0.403333
	i0_HQ_mixture_c78569	0.29	0.296667	0.623333	0.106667	6.82667	0.11
	i2_LQ_mixture_c89344	0.97	0.06	0.193333	0.0366667	6.82	0.11
	i1_LQ_mixture_c188651	0.123333	0.156667	0.0666667	0.0133333	9.37667	0.626667
	i1_HQ_mixture_c141881	0.9	0.53	1.37	0.42	7.54333	0.266667
	i0_HQ_mixture_c2511	0.186667	0	0.00666667	0.343333	6.19	0
	i3_LQ_mixture_c8996	0.923333	0.246667	1.12333	0.106667	8.24333	0.42
	i0_LQ_mixture_c42595	2.95333	2.34	3.89333	2.54	20.2033	2.81667
	i2_LQ_mixture_c148571	0.996667	0.0966667	0.366667	0.0633333	7.04333	0.186667
	i0_LQ_mixture_c23742	0.09	0.326667	0.523333	0.25	7.15333	0.21
	i1_HQ_mixture_c71931	0.07	0.0466667	0.263333	0.17	6.46333	0.0733333
	i2_LQ_mixture_c153859	0.01	0.00666667	0	0	8.71333	0.53
	i1_LQ_mixture_c147857	0	0	0	0	6.04	0
	i2_LQ_mixture_c8842	0.946667	1.31667	0.953333	0.236667	10.9167	0.98
	i0_LQ_mixture_c116355	0	0	0.06	0	6	0
	i2_LQ_mixture_c83248	0.0266667	0	0.00666667	0.02	6.75333	0.156667
	i2_LQ_mixture_c14210	0.0433333	0.0533333	0.22	0	6.86	0.18
	i2_LQ_mixture_c145567	0.0733333	0.243333	0.766667	0.0833333	6.36	0.0833333
	i1_LQ_mixture_c86409	2.50667	1.39333	1.71333	2.42333	21.4533	3.10667
	i1_LQ_mixture_c3904	0	0	0.13	0.243333	5.99	0.02
	i1_LQ_mixture_c48372	0.0433333	0.0533333	0.29	0.0366667	6.33333	0.0933333
	i1_LQ_mixture_c52768	0.733333	0.586667	0.433333	1.26333	10.4767	0.926667
	i2_HQ_mixture_c117743	1.48333	1.06667	0.826667	1.47333	14.3067	1.69333
	i1_HQ_mixture_c36479	0.71	1.32667	1.43333	1.00333	9.66	0.766667
	i0_LQ_mixture_c90494	0.333333	0.523333	0.373333	0.343333	7.75	0.386667
	i0_LQ_mixture_c57723	0	0	0.696667	0	5.80333	0
	i1_LQ_mixture_c141959	0.0166667	0	0.0166667	0	5.78	0
	i3_LQ_mixture_c46188	0.153333	0	0	0	5.76333	0
	i1_LQ_mixture_c7476	0.0766667	0.34	0.783333	0.0466667	6.24667	0.0966667
	i2_LQ_mixture_c84743	0.0833333	0.0533333	0.00666667	0	5.74667	0
	i1_HQ_mixture_c17547	0.336667	0.3	0.403333	0.206667	5.92333	0.0366667
	i4_LQ_mixture_c2128	0.193333	0.08	0.133333	0.113333	7.81667	0.416667
	i2_HQ_mixture_c30279	2.60667	4.28	1.33667	0.203333	41.5833	7.17
	i1_LQ_mixture_c171941	0	0	0.0233333	0.0233333	5.72667	0
	i1_LQ_mixture_c27237	0.0233333	0.14	0.33	0.0833333	5.79	0.0133333
	i2_LQ_mixture_c8897	0.146667	0.0666667	0.04	0	7.48667	0.353333
	i1_LQ_mixture_c33923	0	0	0	0	5.72	0
	i1_LQ_mixture_c68142	0.493333	1.28667	1.34667	0.623333	7.44333	0.346667
	i2_HQ_mixture_c138046	1.36667	0.763333	2.31333	2.1	20.3567	2.93333
	i1_LQ_mixture_c14420	0.0433333	0.26	0.656667	0.15	5.67333	0
	i1_LQ_mixture_c36572	0.0233333	0.0366667	0.0566667	0.403333	6.52333	0.173333
	i0_HQ_mixture_c23043	0.08	0.09	0.883333	0.316667	6.11667	0.0966667
	i1_LQ_mixture_c85630	0.03	0	0.41	0	5.61667	0
	i2_HQ_mixture_c19072	0.84	0.636667	1.29	1.12	8.63333	0.61
	i1_HQ_mixture_c3645	1.70667	1.05667	1.47	0.443333	14.8633	1.85667
	i1_LQ_mixture_c12397	0.0833333	0.27	0.11	0.0166667	6.02333	0.09
	i0_LQ_mixture_c45312	0	0	0.0933333	0	5.55667	0
	i1_LQ_mixture_c7304	0.246667	0.5	0.85	0	5.55333	0
	i1_HQ_mixture_c137721	0.12	0.183333	0.433333	0.09	6.83	0.266667
	i2_LQ_mixture_c49750	0.186667	0.36	0.836667	0.29	10.6333	1.03
	i2_LQ_mixture_c9440	0.51	0.323333	0.946667	0.306667	6.71333	0.246667
	i0_LQ_mixture_c28443	0.02	0.376667	0.276667	0	5.61667	0.03
	i2_LQ_mixture_c84569	0	0	0.01	0.0266667	5.65	0.04
	i0_LQ_mixture_c45299	0.21	0.42	1.50333	0.596667	8.75	0.66
	i0_LQ_mixture_c3086	0.516667	0.22	0.943333	0.0566667	16.2867	2.17
	i0_LQ_mixture_c139858	0.0633333	0	1.13	0.373333	7.39333	0.396667
	i3_LQ_mixture_c27337	0.03	0.0366667	0.396667	0.01	7.14	0.346667
	i0_HQ_mixture_c37353	0	0	0	0	5.72	0.0633333
	i1_LQ_mixture_c193118	1.38667	0.973333	0.883333	0.5	11.1	1.14
	i0_LQ_mixture_c10189	0	0	0	0	5.38667	0
	i0_LQ_mixture_c8759	0	0	0	0	6.03	0.13
	i0_LQ_mixture_c5210	0	0	0.0333333	0	5.37333	0
	i0_LQ_mixture_c44764	0.21	1.17667	2.69	3.43333	21.83	3.29333
	i2_LQ_mixture_c13855	0.19	0.366667	0.33	0.486667	9.04667	0.736667
	i0_LQ_mixture_c23693	0	0	0.04	0	5.35333	0
	i4_LQ_mixture_c1692	0.18	0.123333	0.0733333	0.08	5.94333	0.12
	i1_LQ_mixture_c99612	0.126667	0.303333	1.13	0	6.08	0.15
	i2_LQ_mixture_c176238	0	0	0	0	5.32	0
	i1_HQ_mixture_c87799	0.0766667	0.33	0.01	0.0766667	5.52333	0.0433333
	i2_LQ_mixture_c134497	0	0.01	0.0366667	0	5.35333	0.01
	i1_LQ_mixture_c7679	0.0666667	0.286667	0.546667	0.143333	6.15	0.17
	i2_LQ_mixture_c32718	0	0	0.00666667	0.02	6.07333	0.156667
	i1_LQ_mixture_c36770	0.29	0.21	0.12	0.743333	8.83333	0.713333
	i1_LQ_mixture_c63909	0.223333	0.0266667	0.02	0	5.33333	0.0133333
	i3_LQ_mixture_c54288	0.203333	0.61	0.376667	0.493333	6.43333	0.233333
	i1_LQ_mixture_c146168	0.176667	0.713333	0.98	0.0166667	7.74	0.496667
	i0_LQ_mixture_c7759	0	0	0	0	5.23333	0
	i4_LQ_mixture_c1837	0.453333	0.4	0.576667	0.416667	5.68333	0.09
	i2_LQ_mixture_c40407	0.02	0.0133333	0.0133333	0	5.28	0.0133333
	i2_LQ_mixture_c28265	0.156667	0.1	0.353333	0.64	5.51333	0.06
	i2_LQ_mixture_c107693	0.00666667	0.00666667	0.0133333	0	5.41	0.04
	i0_LQ_mixture_c28040	0.683333	0.1	0.223333	0	11.4433	1.24667
	i0_LQ_mixture_c138555	4.44667	3.24333	4.64333	1.31667	32.0867	5.38
	i0_LQ_mixture_c127254	0	0	0	0	5.16667	0
	i0_LQ_mixture_c31207	0	0	0	0.68	5.16667	0
	i1_HQ_mixture_c175346	0.226667	0.06	0.1	0.383333	7.97667	0.573333
	i1_LQ_mixture_c87453	0	0	0	0	5.11	0
	i2_LQ_mixture_c146668	0.173333	0.193333	0.15	0.52	7.81333	0.543333
	i1_LQ_mixture_c170091	0.02	0.136667	0.04	0.01	6.39333	0.26
	i1_LQ_mixture_c126047	0.256667	0.0466667	0.0633333	0.456667	8.93667	0.77
	i1_LQ_mixture_c71895	0	0	0	0	5.23	0.03
	i1_LQ_mixture_c13181	0.0266667	0.106667	0.03	0	5.13	0.0133333
	i2_LQ_mixture_c125205	0.0966667	0.09	0.35	0.17	5.88	0.163333
	i2_LQ_mixture_c91242	0.186667	0.276667	0.67	0.1	6.47333	0.283333
	i3_LQ_mixture_c38544	0.01	0.0233333	0.09	0.06	5.05667	0
	i1_LQ_mixture_c34540	0	0.0866667	0.0566667	0	5.05333	0
	i0_LQ_mixture_c22156	0.0566667	0	0.303333	0	5.04333	0
	i3_LQ_mixture_c9166	0.143333	0.1	0.12	0.166667	6.64667	0.323333
	i2_LQ_mixture_c18090	0.143333	0.303333	0.766667	0.156667	5.02333	0
	i2_LQ_mixture_c50627	0.0133333	0	0.143333	0.1	5.02	0
	i2_HQ_mixture_c80228	0.0533333	0.01	0	0	5.50667	0.1
	i3_LQ_mixture_c43750	1.33333	1.04	1.08	0.0733333	7.17	0.433333
	i1_HQ_mixture_c22687	0.14	0.163333	0.24	0.06	5.1	0.02
	i1_LQ_mixture_c24444	0.176667	0	0.0233333	0	4.99667	0
	i2_LQ_mixture_c23383	1.07	3.15	3.26	0.403333	17.75	2.55333
	i1_LQ_mixture_c19420	0.3	0.936667	0.0333333	0.16	6.19667	0.243333
	i1_LQ_mixture_c66188	0	0	0	0	4.97667	0
	i2_LQ_mixture_c5381	0	0	0	0	4.95333	0
	i0_LQ_mixture_c107013	0.66	0.896667	1.17667	0.533333	6.15	0.243333
	i3_LQ_mixture_c36924	0.0266667	0	0.00666667	0	5.03333	0.0266667
	i2_LQ_mixture_c148795	0.103333	0.106667	0.0233333	0	5.12333	0.05
	i0_LQ_mixture_c138422	0	0.12	0.62	0.06	4.87	0
	i4_LQ_mixture_c7479	0.276667	0.376667	0.176667	0.0566667	5.38	0.103333
	i0_LQ_mixture_c26591	0.516667	0.12	0.0266667	0	4.84	0
	i4_HQ_mixture_c1200	0.09	0.0966667	0.366667	0.0333333	5.15	0.0633333
	i3_HQ_mixture_c17511	0.75	0.386667	0.303333	0.826667	8.63333	0.76
	i2_HQ_mixture_c24910	0	0.06	0.0933333	0.133333	5.11333	0.0566667
	i2_LQ_mixture_c107824	0.00666667	0.00666667	0	0.0533333	4.82333	0
	i0_LQ_mixture_c9534	0	0.0366667	0.03	0	4.80667	0
	i1_LQ_mixture_c83445	0	0.0133333	0	0	4.80333	0
	i1_LQ_mixture_c68367	0.6	0.65	0.983333	0.93	13.2533	1.69
	i2_LQ_mixture_c90875	0.0133333	0.0133333	0.0466667	0.0666667	8.18333	0.676667
	i1_LQ_mixture_c40468	0.0466667	0.333333	0.266667	0.676667	7.09	0.46
	i1_LQ_mixture_c19764	0.103333	0.0766667	0.236667	0	4.78667	0
	i3_HQ_mixture_c2723	0.606667	0.77	0.83	0.24	5.86333	0.216667
	i3_LQ_mixture_c25263	0.5	0.106667	0.236667	0	4.77667	0
	i1_LQ_mixture_c122117	0	0	0.01	0.04	4.82667	0.01
	i0_LQ_mixture_c23464	0.06	0.0733333	0	0	6.38333	0.323333
	i2_LQ_mixture_c49237	0.336667	0	0.0533333	0.0266667	4.87333	0.0233333
	i1_HQ_mixture_c12056	0.0133333	0.206667	0.116667	0.686667	4.95	0.04
	i1_LQ_mixture_c195405	0.463333	0.23	0.833333	0.156667	7.96	0.643333
	i1_LQ_mixture_c140810	0	0	0.0866667	0	4.74333	0
	i1_LQ_mixture_c21839	0	0	0	0	4.73667	0
	i2_LQ_mixture_c105337	0.0533333	0.0766667	0.42	0.123333	25.8667	4.22667
	i3_LQ_mixture_c22182	0.78	0.846667	0.503333	0.343333	7.33	0.523333
	i1_LQ_mixture_c99928	1.10333	0.83	0.803333	0.29	8.23	0.706667
	i1_HQ_mixture_c3120	0	0	0.1	0	4.69	0
	i0_LQ_mixture_c37482	0	0	0.0933333	0	4.68667	0
	i1_LQ_mixture_c194020	0.0833333	0.173333	0.1	0.04	4.88	0.04
	i3_LQ_mixture_c39661	0.36	0.23	0.11	0	4.84333	0.0333333
	i2_HQ_mixture_c65051	0.05	0.466667	0.656667	0.0433333	5.27333	0.12
	i1_LQ_mixture_c181025	1.15333	0.913333	1.31	0.59	11.7367	1.41333
	i1_LQ_mixture_c41200	0.07	0.0566667	0.116667	0	4.66667	0
	i0_LQ_mixture_c84985	0	0	0.203333	0	4.66667	0
	i2_HQ_mixture_c48453	0	0	0.0433333	0	4.64	0
	i1_HQ_mixture_c24284	0	0	0.07	0.06	4.78	0.03
	i1_HQ_mixture_c4161	0	0.0733333	0.13	0	13.34	1.74333
	i1_LQ_mixture_c19430	2.88333	0.76	3.06	0.32	16.0167	2.28
	i1_LQ_mixture_c124261	1.44667	0.753333	0.48	0.103333	8.46333	0.77
	i1_LQ_mixture_c65538	0	0	0.693333	0	4.60667	0
	i1_HQ_mixture_c206282	0.34	0.966667	0.2	0.426667	6.35667	0.35
	i3_LQ_mixture_c14156	0.0933333	0.00666667	0.586667	0.04	4.76333	0.0366667
	i1_LQ_mixture_c53219	0.22	0.133333	0.23	0.623333	5.99333	0.283333
	i1_LQ_mixture_c93944	0.106667	0.0566667	0	0	4.57667	0
	i2_LQ_mixture_c49504	0	0.0966667	0.37	0.323333	5.18333	0.126667
	i2_HQ_mixture_c164591	0	0	0	0	4.54333	0
	i1_HQ_mixture_c53887	0	0	0	0.32	4.51667	0
	i1_LQ_mixture_c39976	0.146667	0.433333	0.88	0.01	4.51	0
	i1_LQ_mixture_c11008	0.22	0.0266667	0.0366667	0.0266667	4.49	0
	i2_LQ_mixture_c117146	0.0166667	0.0766667	0.29	0.0333333	4.77667	0.06
	i2_HQ_mixture_c86582	0.786667	0.483333	0.263333	0.0833333	4.59333	0.0266667
	i4_LQ_mixture_c7484	0.186667	0.35	0.813333	0.486667	8.40667	0.79
	i1_LQ_mixture_c124270	0.17	0	0.366667	0	5.11333	0.133333
	i2_HQ_mixture_c86389	0	0	0.02	0.01	6.05333	0.323333
	i0_HQ_mixture_c6937	0.393333	1.22667	0.61	0.09	6.62	0.44
	i2_LQ_mixture_c55701	0.36	0.443333	0.23	0	4.68667	0.0566667
	i1_HQ_mixture_c11859	0.746667	0.696667	0.723333	0	7.59667	0.64
	i2_HQ_mixture_c27110	0	0.03	0.1	0.36	4.39	0
	i1_LQ_mixture_c171395	0	0.0966667	0.08	0.02	4.57	0.0366667
	i2_LQ_mixture_c6010	0.08	0.12	0.113333	0.0233333	4.82333	0.09
	i0_HQ_mixture_c130053	5.40667	2.77	2.9	0.873333	35.4733	6.22
	i2_LQ_mixture_c73391	0.49	0.336667	0.136667	0	4.37	0
	i1_HQ_mixture_c98964	0.946667	0.76	0.47	0.886667	6.60333	0.446667
	i0_LQ_mixture_c15617	0	0	0	0	4.36333	0
	i1_LQ_mixture_c192219	0	0	0.116667	0	4.36	0
	i1_LQ_mixture_c82446	0.493333	0	1.03333	0.17	5.75	0.28
	i1_LQ_mixture_c23089	0.0766667	0.136667	0.363333	0	4.34	0
	i2_HQ_mixture_c71930	0	0	0	0	4.33	0
	i2_LQ_mixture_c105074	0.423333	0.453333	0.22	0.0166667	4.52667	0.04
	i1_HQ_mixture_c84549	0	0	0	0	4.32333	0
	i1_HQ_mixture_c11952	0.196667	0.186667	0.196667	0	9.77	1.09
	i0_LQ_mixture_c112122	0.53	0.676667	0.956667	0.396667	5.51333	0.24
	i0_LQ_mixture_c18712	0.34	0.28	0.72	1.12667	7.35	0.613333
	i3_LQ_mixture_c22111	0.0233333	0	0.0133333	0	4.26333	0
	i2_HQ_mixture_c38631	0.07	0.06	0.203333	0.0266667	7.70333	0.69
	i4_HQ_mixture_c1463	0.0966667	0.0633333	0.313333	0.2	5.73333	0.296667
	i1_LQ_mixture_c131181	0.0333333	0.0466667	0.43	0.366667	5.34	0.22
	i0_LQ_mixture_c10520	0	0	0.0233333	0	4.23333	0
	i1_LQ_mixture_c64760	0.286667	0.623333	0.953333	0.9	6.29	0.413333
	i1_LQ_mixture_c81506	0.03	0	0.0566667	0	4.21667	0
	i3_LQ_mixture_c9548	0.746667	1.19333	0.983333	1.26	10.85	1.32667
	i1_HQ_mixture_c158796	0.36	0.0566667	0.213333	0.38	4.39667	0.0366667
	i1_LQ_mixture_c82246	0.01	0	0.04	0.04	4.69333	0.0966667
	i3_LQ_mixture_c37134	0.943333	0.88	0.783333	0.98	8.36667	0.833333
	i2_LQ_mixture_c95310	0.283333	0.176667	0.0966667	0	4.42667	0.0466667
	i0_LQ_mixture_c86855	0	0	0	0	4.18667	0
	i0_LQ_mixture_c57798	0.176667	0.24	0.286667	0	7.07	0.576667
	i0_LQ_mixture_c39683	0	0	1.10333	1.61333	10.8533	1.33667
	i2_LQ_mixture_c149204	1.27667	1.24333	0.983333	2.15333	16.7	2.50667
	i2_HQ_mixture_c22963	0.00666667	0.0266667	0.57	0.0333333	4.19333	0.00666667
	i2_HQ_mixture_c33670	0.28	0.38	0.0233333	0.0466667	4.29	0.0266667
	i1_LQ_mixture_c144377	0.346667	0.76	0.453333	0.0633333	4.59	0.0866667
	i1_HQ_mixture_c47495	0.92	0.576667	0.23	0.18	8.22667	0.82
	i0_LQ_mixture_c28652	0.04	0	0.0133333	0.25	4.12333	0
	i3_LQ_mixture_c47352	0.0266667	0.04	0.01	0.13	4.33333	0.0433333
	i1_HQ_mixture_c63014	0.523333	0.0366667	0.203333	0.0933333	6.52333	0.483333
	i0_LQ_mixture_c20995	0	0	0	0	4.10333	0
	i0_LQ_mixture_c41915	0	0	0.236667	0	4.09333	0
	i1_LQ_mixture_c54161	0.323333	0.23	0.273333	0	4.99	0.18
	i0_LQ_mixture_c36927	0.363333	0.803333	0.18	0.45	11.7533	1.53667
	i1_HQ_mixture_c26459	0.206667	0.0433333	0.213333	0.01	10.1267	1.21333
	i2_HQ_mixture_c169696	0	0	0.04	0	4.04667	0
	i1_HQ_mixture_c3142	0.24	0.43	0.193333	0.136667	4.64667	0.12
	i1_LQ_mixture_c181242	0.0766667	0.173333	0.566667	0.476667	4.20667	0.0333333
	i2_LQ_mixture_c84029	2.15333	1.75	2.17333	0.07	11.2933	1.45333
	i2_LQ_mixture_c103227	0.0266667	0.3	0.16	0.02	4.02333	0
	i0_LQ_mixture_c40852	0	0	0.0833333	0	4.02	0
	i2_LQ_mixture_c7587	0.58	0.22	0	0	4.01	0
	i3_HQ_mixture_c12821	0.0566667	0	0.146667	0	4.00667	0
	i0_LQ_mixture_c20632	0.0833333	0	0.233333	0.363333	4.55	0.11
	i4_LQ_mixture_c1728	0.00333333	0.00333333	0.00666667	0	4.09	0.02
	i1_HQ_mixture_c82076	0.126667	0.01	0.0533333	0.176667	4.23333	0.05
	i2_LQ_mixture_c29327	0	0.0266667	0.00666667	0.0166667	4.59667	0.123333
	i3_LQ_mixture_c39162	0.0533333	0.106667	0.0366667	0.0333333	4.08	0.0233333
	i0_LQ_mixture_c110130	0	0	0	0.626667	5.98667	0.406667
	i1_LQ_mixture_c188582	0	0	0.65	0.356667	4.43667	0.0966667
	i1_LQ_mixture_c164521	0.09	0.07	0.06	0.17	4.03667	0.02
	i1_LQ_mixture_c84803	0	0	0.01	0	3.93	0
	i1_LQ_mixture_c104999	0	0	0.216667	0	3.91	0
	i0_LQ_mixture_c30275	0	0	0.346667	0	3.90333	0
	i1_LQ_mixture_c222054	0	0.16	0.67	0.226667	9.06	1.03333
	i2_LQ_mixture_c3046	0.0133333	0.0233333	0.0133333	0.0366667	7.86667	0.796667
	i1_LQ_mixture_c42575	0.833333	1.99	1.90333	2.75667	17.9933	2.82333
	i1_HQ_mixture_c50524	0.776667	0.0666667	0.53	0.0333333	5.11333	0.25
	i2_LQ_mixture_c83530	0.02	0	0.0133333	0	3.86	0
	i1_LQ_mixture_c86026	0.173333	0.37	0.516667	0.31	44.2933	8.08667
	i2_LQ_mixture_c142549	0	0	0	0	3.84667	0
	i1_LQ_mixture_c222079	0.0533333	0.0633333	0.0266667	0.35	5.15333	0.263333
	i2_HQ_mixture_c22511	0.883333	1.15333	1.45667	0.446667	13.8167	1.99667
	i2_HQ_mixture_c11287	0.353333	0.02	0.11	0	3.83	0
	i4_LQ_mixture_c8708	0.493333	0.09	0.163333	0	3.81333	0
	i1_LQ_mixture_c120977	0	0	0.09	0	3.80333	0
	i0_LQ_mixture_c108618	1.53667	1.28	0.62	0.276667	16.5667	2.55333
	i3_LQ_mixture_c37285	0.0766667	0.03	0.0133333	0.00666667	4.21667	0.0833333
	i1_LQ_mixture_c144753	0.34	0.06	0.07	0	3.8	0
	i2_LQ_mixture_c145362	0.306667	0.103333	0.11	0.1	4.16333	0.0733333
	i2_LQ_mixture_c18713	0.143333	0.536667	0.373333	0.04	4.13	0.0666667
	i3_LQ_mixture_c11540	0.143333	0.39	0.513333	0.116667	3.89333	0.02
	i2_HQ_mixture_c108420	0.0166667	0.17	0.02	0.0133333	3.87667	0.0166667
	i1_LQ_mixture_c84674	0.686667	0.39	0.333333	0.33	9.85333	1.21333
	i1_HQ_mixture_c34935	0.0766667	0.02	0.0666667	0.0133333	5.28	0.3
	i2_LQ_mixture_c96886	0.0466667	0.0166667	0.0566667	0.12	4.40667	0.126667
	i1_LQ_mixture_c99547	0.14	0.0833333	0.503333	0.05	5.66	0.38
	i3_LQ_mixture_c12519	0.43	0.956667	0.553333	1.23	8.74333	0.996667
	i2_LQ_mixture_c35480	0.0333333	0	0.156667	0.15	4.52333	0.153333
	i1_LQ_mixture_c5702	0.01	0.03	0.176667	0.0433333	4.37333	0.123333
	i0_LQ_mixture_c117477	1.07667	0.583333	0.933333	0.03	9.59	1.16667
	i1_LQ_mixture_c191257	0.01	0.0233333	0.02	0.223333	3.80667	0.0133333
	i2_LQ_mixture_c125368	0.113333	0	0.126667	0.0533333	3.83667	0.02
	i2_LQ_mixture_c125911	1.70667	1.52333	1.62667	0.933333	11.5833	1.57
	i1_LQ_mixture_c51234	0.773333	0	0.516667	0	4.99667	0.253333
	i3_LQ_mixture_c35260	0	0.00666667	0.00666667	0	4.48667	0.153333
	i3_LQ_mixture_c54636	0.07	0.123333	0.26	0.0933333	6.01333	0.46
	i3_LQ_mixture_c10778	0.01	0	0.02	0	3.71	0
	i2_LQ_mixture_c39112	0.07	0.0233333	0.146667	0.373333	4.03667	0.0666667
	i2_LQ_mixture_c15162	0.653333	0.253333	0.346667	0.0466667	4.71667	0.203333
	i3_LQ_mixture_c22811	0.00333333	0.05	0.0166667	0.04	3.91333	0.0466667
	i4_LQ_mixture_c2801	0.01	0.06	0.216667	0.03	4.37	0.14
	i2_LQ_mixture_c70356	0.423333	0.41	0.53	0.156667	4.12	0.0933333
	i1_LQ_mixture_c6396	0.0133333	0	0	0	3.95333	0.06
	i1_HQ_mixture_c13379	0	0.05	0.0133333	0	3.64333	0
	i2_HQ_mixture_c71551	0.0333333	0.493333	1.19333	0.07	6.58667	0.59
	i1_LQ_mixture_c10444	1.1	2.97	1.26333	2.14667	16.77	2.62667
	i1_LQ_mixture_c66016	0	0.07	0.0466667	0.0833333	4.27	0.126667
	i1_LQ_mixture_c68859	0.02	0	0	0	3.63333	0
	i4_HQ_mixture_c1511	0	0.0133333	0.16	0.21	4.83333	0.24
	i1_LQ_mixture_c194272	0	0.0333333	0.0666667	0	19.63	3.2
	i0_LQ_mixture_c84624	0.196667	0.0233333	0.583333	0.243333	3.62667	0
	i0_HQ_mixture_c69166	19.5867	14.38	12.41	34.64	180.11	35.3
	i3_LQ_mixture_c28431	0	0	0	0	3.61	0
	i1_LQ_mixture_c33466	0.0466667	0	0.236667	0	4.01667	0.0833333
	i2_LQ_mixture_c9316	0.333333	0.48	0.933333	0.38	5.11333	0.303333
	i3_LQ_mixture_c55579	0.35	0.346667	0.396667	0.346667	4.6	0.203333
	i0_LQ_mixture_c22655	0	0	0.176667	0	3.58333	0
	i3_LQ_mixture_c21572	0.0633333	0.0566667	0.0733333	0.16	4.04667	0.0933333
	i2_LQ_mixture_c85054	0.383333	0.283333	0.18	0.0766667	4.22667	0.13
	i2_LQ_mixture_c149922	0.0266667	0.03	0.106667	0	3.57333	0
	i0_LQ_mixture_c52496	0	0	0	0	3.57	0
	i0_LQ_mixture_c62444	0	0.0233333	0.02	0.0466667	3.57	0
	i3_LQ_mixture_c44327	0.156667	0.0566667	0.153333	0.1	4.93333	0.273333
	i3_LQ_mixture_c11498	0.596667	0.35	0.49	0.226667	4.71667	0.23
	i1_HQ_mixture_c105708	0	0	0.0133333	0.146667	4.02333	0.0933333
	i3_LQ_mixture_c8742	0	0	0	0	3.55667	0
	i0_LQ_mixture_c89745	0	0	0.08	0	3.55667	0
	i1_HQ_mixture_c17269	5.76333	3.85	3.72667	1.65667	29.05	5.1
	i0_LQ_mixture_c5630	0	0.0533333	0.07	0.0533333	3.54	0
	i1_LQ_mixture_c64312	0.103333	0.366667	0.106667	0.0533333	4.80333	0.253333
	i3_LQ_mixture_c43203	0.4	0.216667	0.38	0.51	3.88667	0.0733333
	i2_LQ_mixture_c50217	0.146667	0.0266667	0.0333333	0.0633333	6.55	0.606667
	i1_LQ_mixture_c194961	0.166667	0.0133333	0.0266667	0.216667	4.24333	0.146667
	i3_HQ_mixture_c16881	0.703333	0.493333	0.143333	0	4.02667	0.106667
	i3_LQ_mixture_c52657	0.193333	0.0933333	0.153333	0.576667	3.83667	0.07
	i4_LQ_mixture_c3352	0.15	0.41	0.26	0.0333333	3.92	0.0866667
	i2_LQ_mixture_c51279	0.22	0.55	0.53	0.643333	3.47	0
	i2_LQ_mixture_c51369	0	0	0	0	3.46667	0
	i2_LQ_mixture_c146136	0.0166667	0	0.07	0.0233333	3.46667	0
	i3_LQ_mixture_c51489	0.446667	1.29667	1.24667	1.07	9.95	1.29667
	i1_LQ_mixture_c195483	0	0	0.01	0	3.51	0.01
	i0_LQ_mixture_c106117	0.26	0.45	0.143333	0.266667	3.45	0
	i1_LQ_mixture_c99186	2.61	0.34	0.186667	0.81	22.4467	3.8
	i1_LQ_mixture_c67873	1.15333	0.343333	0.563333	0.803333	6.29667	0.57
	i2_LQ_mixture_c127365	0	0	0.28	0	3.44667	0
	i1_HQ_mixture_c101848	0.673333	0.696667	0.496667	0.0166667	3.60667	0.0333333
	i2_LQ_mixture_c143749	0.04	0.996667	0.57	0.493333	22.1233	3.74
	i2_HQ_mixture_c121871	0	0.0833333	0.193333	0.303333	3.42	0
	i2_LQ_mixture_c70135	0.813333	0.21	1.48	0.18	10.0967	1.33667
	i1_LQ_mixture_c71042	0.1	0.11	0.0966667	0.0466667	3.84667	0.0866667
	i1_LQ_mixture_c104601	0.0333333	0.363333	0.83	0.883333	4.52	0.223333
	i1_LQ_mixture_c141447	0	0	0	0	3.4	0
	i0_HQ_mixture_c2027	1.65	2.64333	2.44	0.493333	16.01	2.52333
	i3_LQ_mixture_c9886	0	0.00333333	0	0.0266667	3.39333	0
	i1_LQ_mixture_c22469	0	0	0	0	3.36333	0
	i2_LQ_mixture_c73678	0.0833333	0.4	0	0	3.42667	0.0133333
	i2_HQ_mixture_c66603	0.0333333	0.0366667	0.16	0.18	3.62667	0.0533333
	i0_LQ_mixture_c21480	0	0.203333	0.396667	0.123333	3.96	0.12
	i3_LQ_mixture_c22209	0.406667	0.583333	0.296667	0	3.33	0
	i0_LQ_mixture_c44443	0	0	0.0566667	0.123333	3.32333	0
	i1_LQ_mixture_c87603	0.0866667	0.09	0	0.79	5.80667	0.496667
	i1_LQ_mixture_c213211	0	0.31	0.39	0	3.30667	0
	i4_HQ_mixture_c10358	0.543333	0.29	0.0633333	0	3.29	0
	i3_LQ_mixture_c58212	0.65	1.23333	1.5	0.516667	8.32	1.00667
	i1_LQ_mixture_c184858	0.323333	0.82	0.996667	0.123333	14.0667	2.15667
	i2_LQ_mixture_c173677	0.106667	0	0	0	4.40667	0.226667
	i3_HQ_mixture_c9609	0.03	0	0.0466667	0.143333	3.26667	0
	i1_HQ_mixture_c26003	0	0	0.01	0	3.26333	0
	i2_LQ_mixture_c50572	0	0	0.0833333	0	3.34	0.0166667
	i1_LQ_mixture_c166730	0.0133333	0.09	0.01	0	3.38667	0.0266667
	i2_HQ_mixture_c83201	1.51667	1.80333	0.776667	1.84	21.2133	3.59333
	i2_HQ_mixture_c148848	0	0	0.273333	0	3.85667	0.123333
	i1_LQ_mixture_c27320	0.0633333	0.103333	0.01	0	3.34	0.02
	i3_LQ_mixture_c44236	0.82	1.45333	1.54	1.26667	14.8167	2.31667
	i2_HQ_mixture_c3228	0	0	0.0333333	0.0966667	3.23333	0
	i1_LQ_mixture_c55910	0.106667	0.0133333	0.176667	0.08	4.09333	0.173333
	i0_LQ_mixture_c82766	0	0.12	0	0	5.94333	0.543333
	i1_HQ_mixture_c10988	0.0133333	0	0.0566667	0	3.22667	0
	i1_LQ_mixture_c66063	0.04	0	0.01	0	3.65333	0.0866667
	i1_LQ_mixture_c54179	0.1	0.223333	0.393333	0.236667	13.6033	2.07667
	i1_HQ_mixture_c39895	0.41	0.59	0.853333	0.0833333	5.76667	0.51
	i3_HQ_mixture_c1333	0.1	0.0433333	0.326667	0.0133333	3.20333	0
	i1_LQ_mixture_c53682	0	0.02	0.00666667	0	3.19333	0
	i2_LQ_mixture_c105065	0.08	0.213333	0.113333	0.136667	3.54	0.07
	i1_LQ_mixture_c54366	0	0.0266667	0.08	0	4.60333	0.286667
	i2_LQ_mixture_c44516	0.01	0	0.0166667	0	3.62	0.0933333
	i1_LQ_mixture_c91496	0.0166667	0.02	0.0166667	0	5.14333	0.4
	i3_LQ_mixture_c24485	0.713333	0.24	0.376667	0.0533333	3.73333	0.12
	i2_LQ_mixture_c149875	1.12333	1.17667	0.883333	0	12.6667	1.91
	i1_HQ_mixture_c26090	0.0433333	0.453333	0.27	0	3.41667	0.06
	i1_LQ_mixture_c53780	0	0.0166667	0.0133333	0.133333	3.10667	0
	i0_LQ_mixture_c24968	0.486667	1.04667	0.633333	0.37	5.7	0.52
	i1_LQ_mixture_c18289	0.0133333	0.01	0	0.126667	3.72667	0.126667
	i1_LQ_mixture_c34210	0.0166667	0.106667	0.15	0.02	4.00667	0.183333
	i1_LQ_mixture_c17807	0.133333	0	0.0566667	0	3.08333	0
	i1_LQ_mixture_c24985	0	0	0	0	3.08	0
	i3_LQ_mixture_c13736	0.3	0.18	0.123333	0.09	3.97333	0.18
	i0_LQ_mixture_c10966	0.266667	0	0.123333	0	3.06667	0
	i2_HQ_mixture_c28448	0.01	0.07	0.123333	0.39	3.51667	0.09
	i2_LQ_mixture_c15143	0.143333	0.0933333	0.16	0.156667	3.4	0.0666667
	i2_HQ_mixture_c32798	0.213333	0.693333	0.126667	0.0433333	3.78	0.143333
	i2_HQ_mixture_c105812	0.113333	0	0.0333333	0	3.03667	0
	i0_LQ_mixture_c40613	0.0733333	0.09	1.05	0	17.5533	2.90333
	i4_LQ_mixture_c3564	0.593333	0.316667	0.176667	0.193333	4.42667	0.28
	i1_HQ_mixture_c176159	0	0.216667	0.18	0	4.18	0.233333
	i3_HQ_mixture_c33942	0.583333	0.273333	0.293333	0.733333	4.06333	0.21
	i1_LQ_mixture_c21190	0.0566667	0	0.103333	0	3.01333	0
	i0_HQ_mixture_c42496	0.28	0.133333	0.02	0	4.09667	0.216667
	i2_LQ_mixture_c68443	0	0.00666667	0.0633333	0	3.00667	0
	i2_LQ_mixture_c86283	0.0266667	0.0266667	0.133333	0.11	3.2	0.04
	i3_HQ_mixture_c18918	0.06	0.256667	0	0	3.63333	0.126667
	i2_LQ_mixture_c129373	0.04	0.08	0.27	0	4.60667	0.323333
	i2_HQ_mixture_c64989	1.41	1.67667	1.61	0.736667	16.3833	2.68
	i1_LQ_mixture_c7538	0.0266667	0	0.0266667	0	2.97333	0
	i2_HQ_mixture_c6406	0.00666667	0	0.233333	0	3.15667	0.0366667
	i3_LQ_mixture_c9093	1.00333	0.266667	0.293333	0.416667	5.60333	0.526667
	i1_LQ_mixture_c32459	0.0566667	0	0	0	2.96667	0
	i1_LQ_mixture_c84425	0.0466667	0.0833333	0	0	2.96667	0
	i1_LQ_mixture_c22377	0.02	0.116667	0.186667	0.0566667	3.16667	0.04
	i2_LQ_mixture_c106753	0	0	0	0.0466667	2.95	0
	i4_LQ_mixture_c1833	0.666667	1.33	0.963333	0.816667	12.48	1.90667
	i1_LQ_mixture_c47222	0.243333	0.26	0.0833333	0.256667	3.44	0.1
	i1_HQ_mixture_c136226	0	0.07	0.153333	0.3	3.26667	0.0666667
	i0_LQ_mixture_c136193	0.03	0	0.08	0.07	3.26333	0.0666667
	i1_LQ_mixture_c106932	0.166667	0	0.12	0	6.11	0.636667
	i2_HQ_mixture_c71165	0.253333	0.0233333	0.27	0.0366667	3.25	0.0666667
	i1_HQ_mixture_c53880	0.0433333	0.0266667	0.25	0.756667	3.98667	0.216667
	i1_LQ_mixture_c166741	0.05	0	0.123333	0	2.96333	0.0133333
	i2_LQ_mixture_c88307	0.176667	0.04	0.0866667	0.143333	4.99667	0.42
	i2_LQ_mixture_c5240	0.306667	0.423333	0.7	0.863333	4.58	0.336667
	i2_LQ_mixture_c147772	0.02	0.18	0.133333	0.11	3.65667	0.153333
	i1_LQ_mixture_c167490	0	0.03	0.0233333	0.0233333	2.89	0
	i3_LQ_mixture_c21649	0.203333	0.02	0.226667	0.00666667	2.97	0.0166667
	i1_LQ_mixture_c39658	0.733333	0.913333	1.25333	0.116667	7.94	1.01333
	i1_LQ_mixture_c65179	0	0	0.18	0.0533333	7.92333	1.01
	i0_LQ_mixture_c14556	0	0	0	0	2.86667	0
	i1_LQ_mixture_c50492	0.0266667	0	0.0566667	0.11	3.9	0.206667
	i1_LQ_mixture_c101415	0.103333	0.0833333	0.0533333	0	2.82667	0
	i0_LQ_mixture_c58388	0.116667	0	0.353333	0	3.85	0.206667
	i2_LQ_mixture_c9612	0	0	0.103333	0.0266667	2.81333	0
	i1_LQ_mixture_c11368	0.01	0.216667	0.08	0	3.52333	0.143333
	i2_LQ_mixture_c38235	0	0	0	0	2.8	0
	i3_LQ_mixture_c37804	0.16	0.2	0.08	0.42	4.26333	0.293333
	i1_LQ_mixture_c123845	0.24	0.433333	0.39	0.0466667	3.31667	0.106667
	i1_LQ_mixture_c146835	0.44	0.396667	0.57	0.0933333	3.74667	0.193333
	i0_LQ_mixture_c7149	0.123333	0	0	0.0666667	3.18	0.08
	i0_HQ_mixture_c68713	0	0	0	0	2.78	0
	i2_LQ_mixture_c19686	0.133333	0.0166667	0.02	0	2.78	0
	i1_HQ_mixture_c32273	0	0.08	0.3	0.373333	5.69333	0.583333
	i3_LQ_mixture_c23983	0.01	0.04	0	0	2.77333	0
	i1_LQ_mixture_c39084	0.02	0	0	0.0133333	4.98667	0.443333
	i0_LQ_mixture_c35982	1.16333	1.29333	1.47333	1.25667	11.4667	1.74
	i1_LQ_mixture_c104272	0	0	0	0	2.76667	0
	i2_LQ_mixture_c14229	0.0233333	0.0566667	0.11	0.0233333	2.76667	0
	i1_LQ_mixture_c148488	0.463333	0	0.0266667	0	2.94667	0.0366667
	i2_LQ_mixture_c43305	0.08	0.166667	0.346667	0.0633333	7.09333	0.866667
	i1_HQ_mixture_c19578	0	0	0.413333	0	3.04333	0.0566667
	i2_HQ_mixture_c70516	0.0866667	0	0.00666667	0.01	2.89333	0.0266667
	i1_LQ_mixture_c14028	0.283333	0.0766667	0.416667	0	2.99333	0.0466667
	i2_LQ_mixture_c128539	0.0466667	0	0.0333333	0.0333333	2.75667	0
	i0_LQ_mixture_c19319	0.0266667	0	0	0.186667	2.75667	0
	i1_HQ_mixture_c63567	0.516667	0.0833333	0.0666667	0.1	5.02	0.453333
	i2_LQ_mixture_c35821	0.0133333	0.0266667	0.0166667	0	2.83667	0.0166667
	i3_LQ_mixture_c55610	0.05	0.0133333	0.123333	0.133333	2.73	0
	i2_LQ_mixture_c49118	0	0.09	0.0333333	0	2.91333	0.0366667
	i3_LQ_mixture_c25743	0.203333	0.0433333	0.166667	0	2.72	0
	i1_LQ_mixture_c82356	0.1	0.0133333	0.05	0.223333	2.80333	0.0166667
	i1_HQ_mixture_c5848	1.55	0.746667	0.11	2.13667	12.4633	1.95
	i1_LQ_mixture_c75653	0.0366667	0	0.0333333	0	2.70333	0
	i1_LQ_mixture_c84466	0.55	0.26	0.25	0.516667	6.08667	0.676667
	i3_HQ_mixture_c60407	0.00333333	0	0	0	2.9	0.04
	i0_LQ_mixture_c46629	0	0	0.05	0	2.69667	0
	i3_LQ_mixture_c13089	0	0	0.01	0	2.69333	0
	i0_LQ_mixture_c107291	0.206667	0.18	0.05	0.32	3.14333	0.09
	i1_LQ_mixture_c88086	0.24	0.33	0.473333	0.293333	2.78667	0.02
	i2_LQ_mixture_c65148	0.08	0	0	0	2.68	0
	i3_LQ_mixture_c13797	0	0.00333333	0.1	0.00333333	2.68	0
	i1_LQ_mixture_c7728	0.313333	0.05	0.0833333	0.206667	5.76333	0.616667
	i1_LQ_mixture_c25799	0.0166667	0	0.0566667	0.163333	2.67667	0
	i1_LQ_mixture_c68293	0.996667	0.63	0.45	0.786667	6.25333	0.716667
	i1_LQ_mixture_c36736	0	0	0	0	2.66333	0
	i2_LQ_mixture_c85719	0	0	0.0266667	0	3.17667	0.103333
	i2_LQ_mixture_c55385	0	0	0	0	2.66	0
	i1_LQ_mixture_c200339	0.0566667	0	0	0	2.66	0
	i1_LQ_mixture_c5461	0	0	0	0	2.64667	0
	i0_LQ_mixture_c11463	0	0	0	0.203333	2.64667	0
	i2_LQ_mixture_c109907	0.0533333	0.446667	0.00666667	0	2.86	0.0433333
	i0_LQ_mixture_c56530	0	0	0	0	2.64	0
	i0_LQ_mixture_c26548	0	0	0	0	2.64	0
	i3_LQ_mixture_c11901	0.0433333	0.0433333	0.373333	0.136667	2.82	0.0366667
	i2_LQ_mixture_c116797	0.0766667	0.446667	0.653333	0.276667	7.48333	0.97
	i1_LQ_mixture_c14912	0.183333	0.0566667	0.0166667	0.0733333	2.99	0.0733333
	i2_LQ_mixture_c147642	0	0	0.0133333	0	2.62333	0
	i1_LQ_mixture_c22335	0.0166667	0.0366667	0.113333	0	2.62333	0
	i3_LQ_mixture_c27258	0.00333333	0.0566667	0.0433333	0	3.03333	0.0833333
	i1_HQ_mixture_c19689	0.01	0.05	0.176667	0.0533333	2.61	0
	i3_LQ_mixture_c22483	0.41	0.0933333	0.156667	0.0166667	2.87333	0.0533333
	i1_LQ_mixture_c68765	0	0	0	0	3.14	0.106667
	i2_HQ_mixture_c47928	0	0	0	0	2.58667	0
	i4_LQ_mixture_c7559	0.153333	0	0.0233333	0	2.58333	0
	i1_LQ_mixture_c144274	0	0.0366667	0.0166667	0.216667	2.69333	0.0233333
	i1_HQ_mixture_c18361	0.32	0.313333	0.536667	0.283333	4.62667	0.41
	i2_LQ_mixture_c17663	0	0	0	0.09	2.57667	0
	i1_LQ_mixture_c206220	0.636667	0.97	0.686667	0.33	5.77667	0.64
	i2_LQ_mixture_c145616	0	0	0	0	2.57333	0
	i1_LQ_mixture_c181902	0.383333	0.376667	0.66	0.916667	6.47333	0.78
	i2_LQ_mixture_c36396	0.11	0.136667	0	0.0733333	3.50667	0.186667
	i3_LQ_mixture_c53871	0.0166667	0.06	0.02	0.05	2.55667	0
	i1_LQ_mixture_c67643	0.4	1.03333	0.426667	0.293333	9.02	1.29333
	i2_HQ_mixture_c118321	0	0	0.236667	0.0566667	3.82	0.253333
	i2_HQ_mixture_c6721	0.136667	0.1	0.0533333	0.28	3.30333	0.15
	i1_LQ_mixture_c127603	0.123333	0.0833333	0.08	0.11	3.48667	0.186667
	i3_LQ_mixture_c55178	0.09	0.22	0.756667	0.206667	4	0.29
	i3_LQ_mixture_c24658	0	0	0	0	2.54667	0
	i1_LQ_mixture_c34955	0.01	0	0.113333	0.19	2.54	0
	i7_LQ_mixture_c156	0.0166667	0	0.00666667	0.0866667	2.72333	0.0366667
	i2_LQ_mixture_c54584	0	0	0.00666667	0	2.53667	0
	i2_HQ_mixture_c1729	0	0	0	0.0533333	2.53333	0
	i1_HQ_mixture_c119226	0.02	0.0233333	0.233333	0.823333	4.41333	0.376667
	i2_LQ_mixture_c142294	0	0	0.02	0	2.52333	0
	i1_LQ_mixture_c37466	0.0266667	0.03	0.0366667	0.0133333	2.62	0.02
	i2_LQ_mixture_c89252	0.566667	0.17	0.64	0.00666667	3.86667	0.27
	i1_HQ_mixture_c20014	0.0133333	0.14	0.02	0.16	3.49667	0.196667
	i3_LQ_mixture_c20503	0.24	0.163333	0.0733333	0.21	3.32333	0.163333
	i0_LQ_mixture_c11000	0	0	0	0	2.50667	0
	i1_LQ_mixture_c17692	0.816667	0.933333	1.51667	1.09667	7.69667	1.04
	i1_LQ_mixture_c40869	0	0.03	0	0.03	3.53	0.206667
	i2_LQ_mixture_c12531	0.11	0.27	0	0.133333	2.89333	0.08
	i2_LQ_mixture_c149638	0.116667	0.0266667	0.0466667	0.223333	3.28	0.16
	i2_LQ_mixture_c26666	0.0266667	0.0566667	0.0133333	0.1	2.52	0.01
	i1_HQ_mixture_c50437	0	0	0	0	2.46333	0
	i1_LQ_mixture_c21669	0.366667	0.146667	0.523333	0.0433333	7.46	1
	i0_LQ_mixture_c110496	0	0	0	0	2.45	0
	i1_HQ_mixture_c9440	0.676667	0.986667	0.463333	1.51667	16.48	2.80667
	i0_LQ_mixture_c50762	0	0	0.95	0	9.39	1.39
	i2_LQ_mixture_c108008	0	0	0	0	2.44	0
	i2_LQ_mixture_c96029	0.213333	0.243333	0.236667	0	3.33667	0.18
	i1_LQ_mixture_c106634	0.53	0.63	0.626667	0.216667	3.35	0.183333
	i1_LQ_mixture_c36639	0	0.08	0.0333333	0	2.51667	0.0166667
	i2_LQ_mixture_c35287	0	0	0	0	2.41667	0
	i2_LQ_mixture_c126838	0.11	0.02	0.0333333	0.0666667	4.05	0.326667
	i0_LQ_mixture_c78956	0	0	0	0	2.41333	0
	i2_HQ_mixture_c17810	0.0733333	0	0.03	0.166667	2.80333	0.08
	i2_HQ_mixture_c49453	0.00666667	0	0.04	0	2.7	0.06
	i2_LQ_mixture_c54643	0.04	0.363333	0.113333	0.0333333	2.39667	0
	i1_LQ_mixture_c171579	0.763333	1.01667	0.823333	0.0433333	6.58	0.836667
	i0_HQ_mixture_c5665	0.256667	0.03	0.18	0	2.39333	0
	i2_LQ_mixture_c126912	0.436667	0.433333	0.193333	0.143333	5.67667	0.656667
	i5_LQ_mixture_c1886	0.00666667	0.01	0.01	0	2.38667	0
	i2_LQ_mixture_c143518	0	0	0	0.03	2.38333	0
	i2_LQ_mixture_c106257	0.17	0.01	0.0266667	0.0366667	2.61333	0.0466667
	i1_LQ_mixture_c121212	0.146667	0.226667	0.176667	0.583333	3.76333	0.276667
	i1_LQ_mixture_c20481	0.126667	0.283333	0.06	0	4.06	0.336667
	i2_LQ_mixture_c12313	0.00666667	0.01	0	0	4.99333	0.526667
	i0_LQ_mixture_c174669	0	0	0	0	2.35333	0
	i1_LQ_mixture_c44140	1.13333	0.67	0.29	0.173333	13.6633	2.26333
	i2_LQ_mixture_c50985	0.11	0	0.246667	0	2.76	0.0833333
	i2_LQ_mixture_c66900	0.00666667	0.0133333	0	0	2.34333	0
	i0_LQ_mixture_c152714	0	0	0	0	2.34	0
	i3_LQ_mixture_c15041	0	0	0.03	0	2.34	0
	i1_LQ_mixture_c20210	0	0	0.08	0.0333333	2.34	0
	i1_LQ_mixture_c22914	0.66	0.176667	0.17	0.503333	5.58667	0.65
	i1_LQ_mixture_c35105	0.19	0.273333	0.463333	0.08	2.33667	0
	i1_HQ_mixture_c25944	0	0	0	0	2.63	0.06
	i1_LQ_mixture_c124018	0	0	0	0	2.32	0
	i1_LQ_mixture_c125407	0	0	0	0.0133333	2.32	0
	i2_LQ_mixture_c130923	0.0366667	0.02	0.0166667	0	2.34667	0.00666667
	i1_LQ_mixture_c39543	0.0566667	0.22	0.23	0.0333333	2.72667	0.0833333
	i4_LQ_mixture_c4564	0	0	0	0	2.31	0
	i2_LQ_mixture_c40879	0.116667	0	0	0.203333	2.68667	0.0766667
	i2_LQ_mixture_c33411	0.24	0.0666667	0.133333	0.406667	3.65	0.27
	i1_LQ_mixture_c146907	0.0133333	0	0	0.0666667	5.69667	0.68
	i1_LQ_mixture_c221594	0.266667	0.213333	0.0733333	0.0533333	7.99	1.14
	i1_LQ_mixture_c32853	0.123333	0.243333	0.0733333	0.08	3.08333	0.16
	i0_LQ_mixture_c31671	0	0	0	0	2.28	0
	i2_LQ_mixture_c5843	0.396667	0.113333	0.306667	0.0266667	2.44333	0.0333333
	i1_LQ_mixture_c148040	0.02	0	0	0.196667	2.27667	0
	i0_LQ_mixture_c28845	0.0466667	0.146667	0.263333	0.156667	4.83667	0.513333
	i2_LQ_mixture_c128272	0.106667	0.03	0.08	0	2.31	0.01
	i2_HQ_mixture_c25138	0.373333	0.0966667	0.4	0	2.37	0.0233333
	i2_LQ_mixture_c125579	0.153333	0.19	0.473333	0.506667	3.27	0.203333
	i3_LQ_mixture_c7624	0	0.0133333	0.0733333	0.356667	2.28333	0.00666667
	i3_LQ_mixture_c14273	0.00666667	0	0.01	0	2.39333	0.03
	i3_LQ_mixture_c14991	0.0466667	0.03	0.0966667	0.03	2.39333	0.03
	i0_LQ_mixture_c107118	0.0333333	0	0	0	2.24333	0
	i2_LQ_mixture_c129857	0	0	0	0.00666667	2.23667	0
	i0_LQ_mixture_c85286	0.783333	0.386667	0.0933333	0.356667	3.94667	0.343333
	i2_LQ_mixture_c20852	0.0733333	0.216667	0.133333	0.0433333	3.24667	0.203333
	i2_LQ_mixture_c108581	0.39	0.0833333	0.11	0	2.28	0.01
	i6_LQ_mixture_c147	0.253333	0.153333	0.0433333	0.146667	2.44333	0.0433333
	i1_LQ_mixture_c41183	0.473333	0.66	0.52	0	3.54	0.263333
	i1_LQ_mixture_c168166	0	0	0.276667	0	2.21667	0
	i3_LQ_mixture_c30222	0.14	0.216667	0.37	0	2.21667	0
	i4_HQ_mixture_c775	0.0933333	0	0	0	2.21333	0
	i2_HQ_mixture_c33892	0.0866667	0	0.0833333	0.02	2.21333	0
	i1_LQ_mixture_c101350	0.0466667	0	0.01	0	2.94333	0.146667
	i2_LQ_mixture_c28587	0	0	0.0133333	0	2.19667	0
	i1_HQ_mixture_c12574	0.0433333	0.133333	0.05	0	2.19667	0
	i1_LQ_mixture_c48401	0	0.0233333	0.03	0.0566667	2.44	0.05
	i1_HQ_mixture_c38640	0.0966667	0.75	0.29	0.02	3.90333	0.343333
	i0_LQ_mixture_c108902	0.0266667	0.0233333	0	0	2.60333	0.0833333
	i0_HQ_mixture_c62446	0	0	0	0.0433333	2.18333	0
	i2_LQ_mixture_c126116	0.21	0.0133333	0.0833333	0	2.18	0
	i2_HQ_mixture_c12496	1.13667	0.23	0.353333	0.523333	6.26333	0.816667
	i3_HQ_mixture_c62278	0.0533333	0.0966667	0.28	0.223333	3.12333	0.19
	i3_LQ_mixture_c28228	0.17	0.0133333	0.35	0	2.27333	0.02
	i1_LQ_mixture_c4086	0.293333	0.0866667	0.193333	0.266667	2.17333	0
	i1_LQ_mixture_c50112	0.02	0.0866667	0.226667	0.683333	4.13667	0.393333
	i0_LQ_mixture_c8577	0.0666667	0	0.0666667	0.0333333	2.96667	0.16
	i2_LQ_mixture_c126058	0.196667	0.126667	0.123333	0.313333	3.26667	0.22
	i2_LQ_mixture_c72413	0.153333	0.32	0.333333	0.116667	4.95	0.556667
	i3_LQ_mixture_c55749	0.01	0.00666667	0.00666667	0.01	2.19667	0.00666667
	i1_LQ_mixture_c69111	0.166667	0.173333	0.21	0.21	4.99333	0.566667
	i1_LQ_mixture_c167261	0	0	0.143333	0	2.15667	0
	i2_LQ_mixture_c52801	0	0.133333	0.126667	0.3	2.31667	0.0333333
	i3_LQ_mixture_c37390	0.486667	0.36	0.1	0.136667	2.58	0.0866667
	i3_HQ_mixture_c6053	0	0.0233333	0	0	2.13667	0
	i3_LQ_mixture_c34711	0.196667	0.25	0.06	0.0666667	2.13667	0
	i0_LQ_mixture_c56870	0	0	0	0	2.13	0
	i0_LQ_mixture_c79498	0.34	0.346667	0.09	0	2.13	0
	i1_LQ_mixture_c220250	0	0.0233333	0	0.153333	2.13	0
	i1_LQ_mixture_c9035	0.186667	0.226667	0.466667	0.33	3.07333	0.19
	i1_LQ_mixture_c32606	1.78	4.33	4.61	3.69333	27.67	5.11
	i2_LQ_mixture_c38727	0.336667	0.49	0.113333	0.3	5.16	0.61
	i2_HQ_mixture_c6870	0.05	0.0333333	0.05	0.0333333	2.10667	0
	i2_HQ_mixture_c104536	0.02	0.0233333	0.116667	0.0266667	2.19	0.0166667
	i1_LQ_mixture_c36340	0.03	0.0366667	0.176667	0.346667	2.54	0.0866667
	i2_LQ_mixture_c148352	0.513333	0.186667	0.97	1.62667	11.27	1.83333
	i1_LQ_mixture_c22129	0	0	0.01	0.02	2.1	0
	i1_LQ_mixture_c28081	0	0.04	0	0	2.09333	0
	i3_LQ_mixture_c11567	0.116667	0.453333	0.11	0	2.52667	0.0866667
	i1_LQ_mixture_c33156	0.01	0	0	0	2.65667	0.113333
	i0_LQ_mixture_c42611	0	0	0	0	2.09	0
	i4_LQ_mixture_c9852	0.03	0	0.12	0	2.08667	0
	i3_LQ_mixture_c4886	0	0	0	0	2.2	0.0233333
	i0_LQ_mixture_c56681	0.226667	0	0	0	5.40333	0.666667
	i0_LQ_mixture_c174092	0	0	0	0	2.06667	0
	i2_HQ_mixture_c11753	0.0766667	0.0333333	0.2	0.103333	2.06667	0
	i1_LQ_mixture_c81663	0.363333	0.0333333	0.6	0.246667	5.19333	0.626667
	i1_LQ_mixture_c171839	0.04	0.0233333	0.0233333	0	2.12	0.0133333
	i2_LQ_mixture_c29394	0.663333	0.396667	0.55	1.21333	10.62	1.71333
	i2_LQ_mixture_c85791	0.03	0.113333	0.0166667	0.0566667	3.00333	0.19
	i1_LQ_mixture_c101356	0	0	0	0	2.05333	0
	i3_LQ_mixture_c3682	0.17	0.03	0.04	0.0166667	2.23	0.0366667
	i1_LQ_mixture_c10888	1.42333	1.05667	1.13	2.68	14.5267	2.49667
	i1_LQ_mixture_c165859	0.156667	0.116667	0.306667	0.0166667	2.29333	0.05
	i2_LQ_mixture_c106304	0.373333	0.373333	0.0833333	0.07	2.17667	0.0266667
	i2_HQ_mixture_c21893	0.176667	0.166667	0.39	0.04	3.02333	0.196667
	i0_LQ_mixture_c45168	0	0	0.04	0.246667	2.03	0
	i1_LQ_mixture_c58496	0.37	0.393333	0.11	0.47	2.78667	0.153333
	i1_LQ_mixture_c66851	0.09	0.0733333	0.123333	0	2.21667	0.04
	i1_LQ_mixture_c220866	0.203333	0.333333	0.23	0.303333	2.15667	0.03
	i2_LQ_mixture_c37051	0.32	0.133333	0.04	0	2.58333	0.116667
	i1_LQ_mixture_c167866	0	0	0.29	0.07	2.53	0.106667
	i2_HQ_mixture_c138100	0.0433333	0.176667	0.24	0.103333	2.10667	0.0233333
	i3_LQ_mixture_c26864	0.56	0.886667	0.423333	0.326667	5.92	0.786667
	i0_HQ_mixture_c13897	0	0	0.106667	0.976667	20.7667	3.75667
	i2_LQ_mixture_c85944	0.0566667	0.0133333	0.16	0.0733333	2.03333	0.01
	i3_LQ_mixture_c8430	0.08	0.0366667	0.206667	0	1.98	0
	i1_LQ_mixture_c54360	0.0433333	0	0.01	0.04	2.26333	0.0566667
	i2_LQ_mixture_c68521	0.103333	0.06	0.153333	0.01	2.09	0.0233333
	i1_LQ_mixture_c169191	0	0	0.266667	0.263333	2.03667	0.0133333
	i3_LQ_mixture_c17979	0.243333	0.01	0.03	0	1.97	0
	i1_LQ_mixture_c107104	0	0	0	0	1.96333	0
	i2_LQ_mixture_c141899	0.413333	0.28	0.196667	0	3.37667	0.283333
	i2_LQ_mixture_c8282	0.24	0.356667	0.74	0.39	4.9	0.59
	i0_LQ_mixture_c3326	0	0.143333	0.0266667	0.1	2.23333	0.0566667
	i3_LQ_mixture_c26243	0.00666667	0.0133333	0.0333333	0	2.11667	0.0366667
	i5_LQ_mixture_c657	0.173333	0.0933333	0.236667	0.0566667	2.16667	0.0466667
[truncated: 1,031 more rows]
