# Supplementary material for: Organ-Specific Transcriptome Analysis Identifies Candidate Genes Involved in the Stem Specialization of Bermudagrass (Cynodon dactylon L.)
Source: Front Genet. 2021 Jun 23;12:678673. doi: 10.3389/fgene.2021.678673 (PMC8260954; doi:10.3389/fgene.2021.678673)
Supplement: Supplementary Table 10 — Expression profiles of the unigenes involved in sucrose metabolism and differentially expressed in three types of stems. [file Table_10.XLSX]

## Sheet: Table S10
Table S10. Expression profiles of the unigenes involved in sucrose metabolism and differentially expressed in three types of stems
Enzyme	Gene ID	Annotation	Average RPKM in different organs
			Shoot	Stolon	Rhizome	Leaf	Root	Inflorescence
GBE	i2_LQ_mixture_c87488/f1p0/2962	starch branching enzyme	16.2067	16.8133	24.9833	1.13667	3.05	4.03333
	i3_HQ_mixture_c33989/f2p17/3263	starch branching enzyme	6.66	19.8733	34.04	4.84667	2.42667	9.52667
	i3_LQ_mixture_c51781/f1p22/3126	starch branching enzyme	0.446667	0.746667	1.17333	0.02	0.356667	0.22
	i3_LQ_mixture_c55415/f1p1/3069	starch branching enzyme	37.65	90.2	77.2633	2.86667	5.09	12.0067
	i3_LQ_mixture_c20163/f2p0/3224	starch branching enzyme	1.41333	4.03333	3.62	0.1	0.126667	0.433333
	i2_LQ_mixture_c10191/f1p2/2138	starch branching enzyme rbe4	0.63	1.45667	3.75333	8.01	0.44	5.64333
	i2_LQ_mixture_c90064/f1p0/2531	starch branching enzyme	12.56	35.0767	59.04	11.7833	1.65667	14.8033
	i3_LQ_mixture_c62308/f3p0/3191	starch branching enzyme	0.646667	1.63	2.12333	0.7	0.12	0.326667
	i3_LQ_mixture_c38229/f1p1/3116	1,4-alpha-glucan-branching enzyme	0.67	2.81333	3.81667	0.01	0.09	0.35
	i2_HQ_mixture_c33754/f2p7/3025	1,4-alpha-glucan-branching enzyme 2, chloroplastic/amyloplastic	10.43	20.18	33.1267	5.89667	1.78333	7.28667
	i1_LQ_mixture_c85678/f1p65/1894	1,4-alpha-glucan-branching enzyme 2, chloroplastic/amyloplastic	7.51	22.8167	86.2467	0.18	0.68	4.61333
	i2_LQ_mixture_c104177/f1p3/2900	1,4-alpha-glucan-branching enzyme 2, chloroplastic/amyloplastic	0.73	3.79333	5.24667	0.0333333	0.07	0.17
	i2_HQ_mixture_c117723/f14p0/2958	1,4-alpha-glucan-branching enzyme 2, chloroplastic/amyloplastic	39.01	84.0233	130.41	2.44333	5.67667	17.4133
	i3_LQ_mixture_c8416/f1p0/3767	1,4-alpha-glucan-branching enzyme 2, chloroplastic/amyloplastic	0.316667	1.40667	4.86333	0	0.1	0.323333
	i2_LQ_mixture_c6168/f1p0/2970	1,4-alpha-glucan-branching enzyme 2, chloroplastic/amyloplastic	1.49	4.72	12.6467	0.01	0.333333	0.69
	i3_HQ_mixture_c48665/f4p0/3084	1,4-alpha-glucan-branching enzyme 2, chloroplastic/amyloplastic	26.66	95.01	237.57	0.553333	6.90333	11.96
	i3_LQ_mixture_c14820/f1p0/3040	1,4-alpha-glucan-branching enzyme 2, chloroplastic/amyloplastic	0.353333	1.30667	6.11333	0.0366667	0.0166667	0.273333
	i2_LQ_mixture_c5064/f1p0/2989	1,4-alpha-glucan-branching enzyme 2, chloroplastic/amyloplastic	0.186667	0.51	1.96667	0	0.0133333	0.14
	i2_LQ_mixture_c57026/f1p0/2700	1,4-alpha-glucan-branching enzyme 2, chloroplastic/amyloplastic	0.27	0.973333	2.53333	0	0.0166667	0.11
	i2_LQ_mixture_c23034/f1p0/2826	1,4-alpha-glucan-branching enzyme 2, chloroplastic/amyloplastic-like	9.13333	23.5133	41.7333	0.183333	1.60667	2.5
	i3_LQ_mixture_c23812/f1p7/3503	1,4-alpha-glucan-branching enzyme 3, chloroplastic/amyloplastic	3.23333	2.29	1.17667	3.9	0.37	4.03
	i2_LQ_mixture_c176491/f1p0/2004	1,4-alpha-glucan-branching enzyme, chloroplastic/amyloplastic	2.21333	69.4767	97.85	11.2033	0	22.9133
	i0_HQ_mixture_c12737/f6p0/583	1,4-alpha-glucan-branching enzyme, chloroplastic/amyloplastic	59.64	227.433	225.703	27.04	11.3933	40.9333
	i3_HQ_mixture_c2096/f6p2/3570	1,4-alpha-glucan-branching enzyme, chloroplastic/amyloplastic-like	4.41333	1.42667	0.986667	0.246667	1.02333	2.14667
	i2_HQ_mixture_c32318/f2p0/2935	1,4-alpha-glucan-branching enzyme, chloroplastic/amyloplastic-like	65.2767	107.047	104.62	9.25667	6.77	10.7067
PGAM	i1_LQ_mixture_c11822/f1p1/1850	2,3-bisphosphoglycerate-dependent phosphoglycerate mutase	2.62667	8.36667	5.55	1.91333	11.48	0.79
	i1_LQ_mixture_c149310/f1p1/1676	2,3-bisphosphoglycerate-dependent phosphoglycerate mutase	1.65333	4.74667	3.43333	1.55667	11.26	0.846667
	i1_HQ_mixture_c54736/f2p1/1540	2,3-bisphosphoglycerate-dependent phosphoglycerate mutase-like	0.94	1.5	5.61667	0.486667	18.1933	2.24333
	i1_HQ_mixture_c37207/f3p1/1614	2,3-bisphosphoglycerate-dependent phosphoglycerate mutase-like	4.38	15.8467	8.41333	3.73	26.1967	2.13333
	i2_LQ_mixture_c89895/f1p0/2189	2,3-bisphosphoglycerate-independent phosphoglycerate mutase	29.12	72.7133	62.89	67.3533	91.6233	48.61
	i2_LQ_mixture_c124657/f1p2/2405	2,3-bisphosphoglycerate-independent phosphoglycerate mutase	14.1833	38.3567	32.8267	39.2833	50.8533	29.8367
	i2_LQ_mixture_c176270/f1p0/2000	2,3-bisphosphoglycerate-independent phosphoglycerate mutase	34.15	72.99	70.47	84.0167	81.3033	82.19
	i1_LQ_mixture_c49452/f1p6/1906	2,3-bisphosphoglycerate-independent phosphoglycerate mutase	3.89	8.35	9.36667	7.42	15.1733	10.0333
	i2_LQ_mixture_c108595/f1p0/2279	2,3-bisphosphoglycerate-independent phosphoglycerate mutase 1	10.7	30.3567	28.9933	33.0333	40.6133	21.9067
	i0_LQ_mixture_c24604/f1p0/1002	phosphoglycerate mutase gpmB isoform X1	14.7467	1.55	3.68	9.10333	3.72	15.2667
	i0_HQ_mixture_c154439/f8p0/857	phosphoglycerate mutase-like protein 4	23.6233	10.2833	9.44	59.97	45.0967	30.5033
PFK	i2_LQ_mixture_c91965/f1p0/2110	6-phosphofructokinase 1	13.9733	14.47	19.4767	10.2767	14.5867	16.3533
	i2_LQ_mixture_c104096/f1p0/2608	6-phosphofructokinase 1	7.02667	9.15667	10.54	7.77667	7.6	5.84667
	i2_HQ_mixture_c133058/f2p0/2042	6-phosphofructokinase 2	14.67	13.5067	6.47	3.1	19.4833	10.58
	i2_LQ_mixture_c15102/f1p2/2021	6-phosphofructokinase 2	15.8867	35.8533	17.7833	8.39667	53.94	16.3933
	i1_LQ_mixture_c85357/f1p0/1702	6-phosphofructokinase 2	1.61333	1.71333	0.53	0.22	9.14667	3.93333
	i2_HQ_mixture_c2639/f3p9/2381	6-phosphofructokinase 5, chloroplastic	3.49	3.25333	1.45667	2.24667	3.88667	3.03667
	i2_HQ_mixture_c42611/f2p0/2049	6-phosphofructokinase 6	16.5933	83.5167	31.5933	14.14	26.8233	1.15333
	i2_LQ_mixture_c60893/f1p0/2073	6-phosphofructokinase 6	3.68333	6	2.15	0.983333	7.63333	3.14667
	i1_LQ_mixture_c39246/f1p12/1975	6-phosphofructokinase 6	5.37333	13.4333	5.39333	2.46667	17.73	6.14
	i2_LQ_mixture_c92332/f1p0/2850	6-phosphofructokinase 6-like	2.1	10.0533	5.37667	1.99333	3.89667	0.0733333
	i3_LQ_mixture_c34215/f1p0/3140	6-phosphofructokinase isoform X1	0.433333	0.956667	0.713333	0.39	1.10333	0.263333
	i2_LQ_mixture_c161631/f1p0/2215	6-phosphofructokinase isoform X2	3.94333	10.4867	11.5733	2.70333	16.6567	4.22333
	i2_HQ_mixture_c158669/f17p0/2205	6-phosphofructokinase isoform X2	7.21333	13.5533	14.9967	3.37	21.6033	5.08333
	i1_LQ_mixture_c26312/f1p5/1968	6-phosphofructokinase isoform X2	1.46	3.01	2.14	0.66	3.32	0.486667
	i2_LQ_mixture_c106565/f1p0/2824	6-phosphofructokinase isoform X2	1.61333	6.5	4.88667	0.823333	6.67667	0.906667
	i2_HQ_mixture_c32178/f2p6/2880	6-phosphofructokinase isoform X2	2.27667	6.88333	4.53333	1.33	8.48	1.66
	i2_LQ_mixture_c107445/f1p2/2791	6-phosphofructokinase isoform X2	0.17	0.67	0.286667	0.263333	1.59	0.193333
	i2_LQ_mixture_c60923/f1p0/2073	6-phosphofructokinase 3	0.156667	0.983333	0.646667	0.0866667	1.47667	0.37
	i2_LQ_mixture_c88529/f1p24/2374	6-phosphofructokinase 3	0.783333	2.61667	0.83	0.663333	1.83333	0.506667
	i2_LQ_mixture_c88144/f1p0/2232	6-phosphofructokinase 3	0.353333	1.49333	0.716667	0.21	1.86333	0.323333
	i1_LQ_mixture_c205668/f1p0/1058	6-phosphofructokinase 3	0.443333	1.85667	0.876667	0.15	2.18333	0.343333
	i1_HQ_mixture_c82250/f2p9/1668	6-phosphofructokinase 6	3.94333	7.47667	3.39333	4.32667	6.25667	7.00333
	i2_LQ_mixture_c19378/f1p0/2093	6-phosphofructokinase 6	1.01	5.76667	1.97333	3.02333	4.89333	3.83333
	i2_HQ_mixture_c113590/f2p0/2035	6-phosphofructokinase 6-like	33.46	165.357	86.2433	53.7467	61.96	5.47333
	i3_LQ_mixture_c20777/f1p3/3682	6-phosphofructokinase 6-like	7.68333	11.2233	14.9733	9.40333	10.8967	9.93667
	i2_HQ_mixture_c94475/f2p0/2061	6-phosphofructokinase 6-like	16.77	73.5233	36.9667	19.1567	19.5833	6.07333
	i2_LQ_mixture_c44645/f1p0/2019	6-phosphofructokinase 6-like	19.2767	84.4733	41.2467	23.0567	32.2467	5.11
	i2_LQ_mixture_c148597/f1p0/2470	phosphofructokinase	6.27333	14.8933	12.45	8.88	12.27	7.61333
ADH	i2_LQ_mixture_c145034/f1p0/2757	alcohol dehydrogenase	2.97	13.95	8.30667	5.25333	4.61667	0.86
	i1_LQ_mixture_c172419/f1p2/1566	alcohol dehydrogenase	49.5033	113.683	108.803	44.13	45.1467	23.4167
	i1_HQ_mixture_c11755/f6p1/1580	alcohol dehydrogenase	68.3767	315.883	182.05	154.783	87.1633	20.6
	i1_LQ_mixture_c106129/f1p91/1400	alcohol dehydrogenase	9.49667	31.8367	32.6567	15.3767	11.15	12.7633
	i0_LQ_mixture_c8191/f1p11/691	alcohol dehydrogenase	49.2633	232.267	212.623	70.18	77.2133	48.8267
	i2_LQ_mixture_c106028/f1p0/2280	alcohol dehydrogenase	16.6467	53.1767	42.1467	10.21	22.5833	3.63333
	i2_LQ_mixture_c20704/f1p0/2261	alcohol dehydrogenase	33.8133	84.5667	58.2467	19.59	34.41	10.1033
	i3_LQ_mixture_c8727/f1p0/3432	alcohol dehydrogenase 1	3.14333	12.56	7.52333	4.65	3.42	0.226667
	i1_LQ_mixture_c145408/f1p0/1193	Alcohol dehydrogenase 1	0.0566667	0.776667	0.133333	1.13333	0.556667	0
	i2_LQ_mixture_c44091/f1p8/2053	alcohol dehydrogenase 1, partial	3.45333	10.2767	9.49	1.31667	4.66667	0.613333
	i1_HQ_mixture_c62756/f6p11/1673	alcohol dehydrogenase 2	61.52	198.037	92.9733	118.767	291.12	9.84667
	i2_LQ_mixture_c36116/f1p0/2283	alcohol dehydrogenase protein	20.4933	90.0867	47.0333	48.5467	22.59	0.596667
	i1_LQ_mixture_c25321/f1p19/1518	alcohol dehydrogenase protein	52.49	146.48	99.0033	36.96	57.7867	12.3767
	i2_LQ_mixture_c129291/f1p0/2326	alcohol dehydrogenase protein	0.6	3.02333	1.08333	0.646667	1.40333	0.1
	i1_LQ_mixture_c191553/f1p34/1872	alcohol dehydrogenase protein	30.99	70.6833	24.4567	6.08	26.6333	1.80333
	i2_LQ_mixture_c128723/f1p0/2343	alcohol dehydrogenase, partial	47.5267	119.303	79.4167	34.8433	48.69	16.3067
	i0_LQ_mixture_c88491/f1p0/969	alcohol dehydrogenase-like 2	7.88333	16.67	11.6233	1.26667	4.67667	36.78
	i1_LQ_mixture_c86243/f1p14/1513	alcohol dehydrogenase-like 4 isoform X2	4.03667	3.52	1.53333	15.7033	5.47667	28.8967
	i1_HQ_mixture_c13214/f7p14/1673	alcohol dehydrogenase-like 4 isoform X2	1.17667	4.64333	0.683333	3.86667	5.09	16.51
	i2_LQ_mixture_c142082/f1p1/2129	alcohol dehydrogenase-like 4 isoform X2	0.283333	1.38333	0.17	0.263333	1.05333	3.37667
	i1_LQ_mixture_c168141/f1p3/1874	Alcohol dehydrogenase-like 6	3.61333	0.743333	3.31667	0.696667	4.09333	4
	i1_LQ_mixture_c204575/f1p2/1690	Alcohol dehydrogenase-like 6	1.00333	2.73333	1.63333	3.46333	6.19667	5.26667
	i1_LQ_mixture_c124783/f1p1/1815	alcohol dehydrogenase-like 7	4.74	5.81	2.41	85.5333	2.25333	52.06
	i2_LQ_mixture_c65283/f1p0/2394	alcohol dehydrogenase-like 7	7.49	14.61	9.75	1.26	5.27333	6.47333
TPS	i2_HQ_mixture_c26829/f16p5/2961	alpha,alpha-trehalose-phosphate synthase	57.9067	89.3667	76.67	114.647	99.32	24.32
	i3_LQ_mixture_c20004/f1p0/3462	alpha,alpha-trehalose-phosphate synthase	2.53333	0.0666667	0	0	0.516667	0.42
	i3_LQ_mixture_c30460/f1p0/3070	alpha,alpha-trehalose-phosphate synthase	15.1767	32.88	21.1167	18.27	25.3533	8.46
	i3_LQ_mixture_c55359/f1p13/3384	alpha,alpha-trehalose-phosphate synthase	1.35	0.626667	0.246667	0.813333	0.263333	0.13
	i3_LQ_mixture_c18971/f1p2/3511	alpha,alpha-trehalose-phosphate synthase	16.1367	39.3833	24.46	24.7033	26.0633	7.63667
	i2_LQ_mixture_c107313/f1p0/2092	Alpha,alpha-trehalose-phosphate synthase	2.74	0.273333	0.803333	0.65	0.783333	3.2
	i3_LQ_mixture_c6487/f1p0/3186	alpha,alpha-trehalose-phosphate synthase	0.19	0	0.00333333	0.03	1.21333	0.01
	i2_LQ_mixture_c104018/f1p0/2851	alpha,alpha-trehalose-phosphate synthase	0.763333	2.16333	2.10667	1.88667	2.03333	0.256667
	i3_HQ_mixture_c60412/f11p0/3224	alpha,alpha-trehalose-phosphate synthase	3.72333	5.47667	2.57333	7.29667	1.83667	7.55333
	i3_LQ_mixture_c52878/f1p0/3478	alpha,alpha-trehalose-phosphate synthase	3.14	4.44667	1.65667	7.79333	1.53667	5.55333
	i3_LQ_mixture_c25555/f1p1/3308	Alpha,alpha-trehalose-phosphate synthase	0.27	1.08667	0.286667	1.66	0.0633333	2.52333
	i3_LQ_mixture_c14214/f1p0/3044	alpha,alpha-trehalose-phosphate synthase	38.56	62.2967	54.1467	54.4567	55.8433	14.48
	i2_LQ_mixture_c148567/f1p0/2924	alpha,alpha-trehalose-phosphate synthase	4.23	8.56333	5.14667	5.19	6.39333	2.21667
	i4_LQ_mixture_c4115/f1p10/4740	alpha,alpha-trehalose-phosphate synthase	4.88333	10.57	5.99	6.15667	7.26	1.93333
	i2_LQ_mixture_c83745/f1p2/2956	alpha,alpha-trehalose-phosphate synthase	7.6	18.9933	13.39	39.47	13.3767	5.17
	i1_LQ_mixture_c127987/f1p10/2014	alpha,alpha-trehalose-phosphate synthase	17.2567	35.18	29.2833	53.52	23.9333	12.1833
	i3_HQ_mixture_c11790/f9p1/3300	Alpha,alpha-trehalose-phosphate synthase	2.83	9.43333	5.12333	20.7433	2.03	6.11333
	i3_LQ_mixture_c21110/f1p0/3811	Alpha,alpha-trehalose-phosphate synthase	0.243333	0.8	1.16667	0.596667	0.353333	0.49
	i3_LQ_mixture_c12416/f1p0/3294	alpha,alpha-trehalose-phosphate synthase	7.77	12.54	7.27333	7.37667	11.93	3.17
	i3_HQ_mixture_c21610/f2p1/3214	alpha,alpha-trehalose-phosphate synthase 1	0.723333	1.36	0.953333	2.8	0.226667	0.626667
	i3_HQ_mixture_c31450/f2p0/3406	alpha,alpha-trehalose-phosphate synthase 6	24.93	2.27667	4.36667	1.09	3.55667	4.21
	i2_LQ_mixture_c9485/f1p14/2904	alpha,alpha-trehalose-phosphate synthase 6	5.78	1.02	1.31333	0.0833333	0.703333	0.42
	i3_HQ_mixture_c50141/f12p0/3280	alpha,alpha-trehalose-phosphate synthase 6	41.51	13.3867	14.37	4.63	6.51	12.6967
STP	i2_LQ_mixture_c145954/f1p0/2745	starch phoshorylase 2/Alpha-glucan phosphorylase, H isozyme	0.69	1.40667	1.42667	0.223333	0.0466667	0.386667
	i1_LQ_mixture_c55036/f1p34/1814	alpha-1,4 glucan phosphorylase L isozyme, chloroplastic/amyloplastic	71.2333	174.85	322.063	4.82333	5.58	30.3567
	i1_LQ_mixture_c127504/f1p35/1611	alpha-1,4 glucan phosphorylase L isozyme, chloroplastic/amyloplastic	0.56	3.00333	2.35667	1.97	2.37	1.09667
	i4_LQ_mixture_c4694/f1p25/4796	alpha-1,4-glucan phosphorylase	0.863333	1.26667	1.42667	0.00666667	0.16	0.09
	i3_LQ_mixture_c25319/f1p10/3630	alpha-1,4-glucan phosphorylase	8.68333	14.5433	23.75	0.09	0.936667	0.78
	i3_HQ_mixture_c2044/f5p9/3376	alpha-1,4-glucan phosphorylase	28.3267	54.7733	85	2.18	3.17333	6.45333
	i3_HQ_mixture_c8954/f2p3/3306	alpha-1,4-glucan phosphorylase	1.2	1.90333	4.42667	0	0.266667	0.853333
	i2_LQ_mixture_c67592/f1p0/2273	alpha-1,4-glucan phosphorylase	7.66667	26.0767	61.72	2.22667	0.69	7.22333
PHS	i3_LQ_mixture_c41154/f1p1/3412	alpha-glucan phosphorylase, H isozyme	3.31	5.61333	7.14	0.676667	0.576667	1.45
	i4_LQ_mixture_c5168/f1p0/4269	Alpha-glucan phosphorylase, H isozyme	0.76	1.46333	1.84333	0.12	0.423333	0.516667
	i2_LQ_mixture_c13537/f1p4/3031	Alpha-glucan phosphorylase, H isozyme	6.32	15.2733	25.8033	6.61	0.936667	7.38667
	i3_LQ_mixture_c9734/f1p0/3475	alpha-glucan phosphorylase, H isozyme	19.3833	49.8033	90.8067	11.1133	3.67333	21.56
	i3_LQ_mixture_c36325/f1p0/3078	alpha-glucan phosphorylase, H isozyme	34.9833	69.7433	105.107	27.9433	4.24	55.24
	i3_LQ_mixture_c37761/f1p0/3359	alpha-glucan phosphorylase, H isozyme	0.173333	0.823333	1.67667	0.376667	0.0233333	0.553333
	i3_LQ_mixture_c4776/f1p0/3419	alpha-glucan phosphorylase, H isozyme	6.01667	11.52	15.8567	2.33667	1.07667	7.84333
AMY	i2_LQ_mixture_c111460/f1p0/2343	alpha-amylase type A isozyme	8.87667	1.41333	0.276667	4.54667	2.6	28.1133
	i2_LQ_mixture_c76518/f1p12/2024	beta-amylase 1, chloroplastic	3.93	14.6067	13.02	1.69	10.1367	24.5467
	i2_LQ_mixture_c103701/f1p5/2437	beta-amylase 1, chloroplastic	4.12	21.23	22.7733	0.783333	12.78	35.3233
	i2_LQ_mixture_c104926/f1p8/2380	beta-amylase 1, chloroplastic	2.08	8.44333	7.08667	0.216667	5.81333	18.9067
	i1_LQ_mixture_c86716/f1p43/1548	beta-amylase 1, chloroplastic	5.00333	24.79	19.27	14.51	30.89	38.38
	i2_LQ_mixture_c109573/f1p0/2278	beta-amylase 1, chloroplastic	1.06333	6.22	2.72667	2.87333	7.97333	15.34
	i1_LQ_mixture_c107744/f1p36/1171	Beta-amylase 1, chloroplastic	0.736667	3.97	2.13	0.656667	6.41	10.7
	i2_LQ_mixture_c9932/f1p7/2184	beta-amylase 1, chloroplastic	0.14	1.38333	0.583333	0.306667	1.77	2.75
	i1_LQ_mixture_c89183/f1p41/1195	Beta-amylase 1, chloroplastic	0.24	2.38333	1.05667	1.27333	2.65	6.38333
	i2_LQ_mixture_c106867/f1p1/2805	beta-amylase 1, chloroplastic	2.95667	25.35	7.41333	16.58	24.7333	34.2767
	i2_LQ_mixture_c133956/f1p0/2073	Beta-amylase 1, chloroplastic	1.71	10.4433	8.63	2.01667	19.56	15.96
	i2_LQ_mixture_c148194/f1p3/2337	Beta-amylase 1, chloroplastic	0.88	11.33	5.28	6.75	5.73333	16.03
	i2_LQ_mixture_c87451/f1p2/2336	Beta-amylase 1, chloroplastic	0.396667	2.98	1.12333	0.573333	3.99	8.17
	i2_LQ_mixture_c88066/f1p0/2302	Beta-amylase 1, chloroplastic	0.193333	2.02333	1.02667	0.373333	3.70333	1.66667
	i2_LQ_mixture_c171620/f2p8/2110	Beta-amylase 1, chloroplastic	0.03	1.04667	0.133333	0.27	0.686667	1.19333
	i2_LQ_mixture_c19664/f1p5/2285	Beta-amylase 1, chloroplastic	4.85333	27.1933	5.35667	9.06667	25.69	37.0567
	i2_LQ_mixture_c106274/f1p0/2378	Beta-amylase 1, chloroplastic	0.07	0.53	0.143333	0.193333	0.84	1.46333
	i2_HQ_mixture_c2530/f28p0/2324	beta-amylase 1, chloroplastic	14.7067	41.2033	40	2.34	37.08	125.943
	i2_LQ_mixture_c121962/f1p0/2456	beta-amylase 1, chloroplastic-like	2.43667	13.6033	16.2	0.473333	5.93	17.41
	i2_LQ_mixture_c160529/f9p0/2577	beta-amylase 2, chloroplastic	3.14333	2.62	4.63	4.19	2.67333	4.92
	i2_HQ_mixture_c7683/f2p6/2278	beta-amylase 2, chloroplastic	4.43333	3.82333	8.89333	4.15333	4.71	4.74333
	i2_LQ_mixture_c66750/f1p3/2880	beta-amylase 2, chloroplastic	0.356667	0.57	1.04333	0.956667	0.55	0.923333
	i3_LQ_mixture_c23607/f1p5/3393	beta-amylase 2, chloroplastic	1.06667	0.983333	1.86	2.17333	1.08	2.42
	i2_LQ_mixture_c123896/f1p0/2198	beta-amylase 2, chloroplastic	1.48667	1.25667	2.95333	1.19	1.09667	1.67667
	i2_HQ_mixture_c62019/f2p0/2088	beta-amylase 3, chloroplastic	32.14	75.62	46.1533	83.3633	23.6533	57.01
	i2_LQ_mixture_c32571/f1p3/2097	beta-amylase 3, chloroplastic	2.56	10.3767	5.81333	13.5	2.44	2.07
	i0_LQ_mixture_c13102/f1p0/759	beta-amylase 3, chloroplastic	1.06	4.60667	1.47	6.34	0.886667	2
	i2_HQ_mixture_c56882/f2p0/2107	beta-amylase 3, chloroplastic-like	60.2967	193.903	102.8	206.46	57.8067	46.59
INV	i2_LQ_mixture_c89312/f1p0/2640	cell wall invertase	0.673333	1.94333	7.16333	0.256667	9.73667	2.01
	i2_LQ_mixture_c130162/f1p0/2155	cell wall invertase	0.55	2.53333	9.57	0.573333	13.2767	2.56667
	i2_LQ_mixture_c59851/f1p0/2072	cell wall invertase BObetaFRUCT2	1.30333	3.88667	14.1167	1.03333	19.2567	5.21333
CS	i4_LQ_mixture_c3481/f1p0/4235	cellulose synthase-like protein D4	0.643333	0.00333333	1.32	0.0733333	0.5	0.236667
	i2_HQ_mixture_c41502/f3p0/2841	cellulose synthase-like protein D4	1.07667	0.08	3.16667	0.126667	0.82	0.36
	i4_LQ_mixture_c6734/f1p1/4257	cellulose synthase-like protein D4	0.61	0.0133333	1.44333	0.0333333	0.69	0.276667
ENO	i0_HQ_mixture_c25995/f2p2/968	enolase 1	9.13333	27.79	34.1633	57.0367	24.26	37.7833
	i1_HQ_mixture_c86819/f2p14/1953	enolase 1	6.94667	13.35	11.51	38.1233	11.8733	30.55
	i2_LQ_mixture_c6618/f1p4/2151	enolase 1	11.94	25.1033	19.11	110.64	26.0167	52.03
	i1_LQ_mixture_c168917/f1p2/1642	enolase 1	9.1	22.07	14.9033	4.91333	29.23	10.9733
	i1_HQ_mixture_c117096/f37p0/1743	enolase 1	27.1433	37.1367	31.1733	43.6933	85.7033	50.7433
	i1_LQ_mixture_c35487/f1p17/1773	enolase 1	35.0133	51.0233	33.5967	95.9333	83.2667	64.3533
	i1_HQ_mixture_c34961/f2p0/1768	enolase 1, chloroplastic	3.98667	3.85667	7.45333	2.01	14.34	5.65
	i1_LQ_mixture_c188880/f1p0/1623	enolase 1, chloroplastic	4.19667	4.67667	8.24333	3.54667	16.2667	7.03667
	i2_LQ_mixture_c85209/f1p0/2224	enolase 2	0.25	1.51	0.883333	0.45	0.53	0.09
	i1_HQ_mixture_c209530/f25p1/1854	enolase 2	56.9667	109.027	124.913	43.0267	121.723	78.5667
	i1_HQ_mixture_c9585/f2p0/1690	enolase 2	19.8233	50.8233	48.9933	3.97667	46.5433	11.6833
	i1_HQ_mixture_c159394/f15p0/1727	enolase 2	95.8467	270.08	259.847	56.6333	229.94	97.8433
	i1_LQ_mixture_c9950/f1p45/1826	enolase 2	59.4667	166.817	159.57	55.7333	126.887	80.89
	i3_LQ_mixture_c38882/f1p4/3424	enolase 2	26.27	39.6833	55.16	15.9467	49.1267	38.2433
	i1_LQ_mixture_c48912/f1p0/1605	enolase 2	1.93333	4.77	3.97	2.54333	3.91667	5.73333
	i0_LQ_mixture_c86522/f1p0/556	enolase 2	4.16	18.1167	27.4533	91.39	13.85	55.03
FK	i1_LQ_mixture_c6951/f1p0/1137	Fructokinase-1	6.49333	11.4533	25.1367	6.95	29.47	15.2
	i1_HQ_mixture_c183151/f5p1/1245	Fructokinase-1	9.87333	21.0267	35.6067	6.98333	62.34	14.73
	i1_HQ_mixture_c187769/f3p1/1360	Fructokinase-1	13.5833	24.8733	48.5967	7.51667	59.8967	23.12
	i2_LQ_mixture_c11166/f1p0/2379	Fructokinase-2	5.04667	2.91667	10.2133	0.823333	8.11333	1.01333
	i2_LQ_mixture_c149874/f1p0/2407	fructokinase-2	1.23667	0.466667	1.87667	0.62	1.95333	0.136667
	i1_LQ_mixture_c166397/f1p22/1482	Fructokinase-2, partial	41.73	26.0833	73.4733	8.04	49.9433	10.7267
	i2_LQ_mixture_c48696/f1p0/2319	Fructokinase-2, partial	48.7933	55.5367	121.743	11.8967	62.39	8.54333
	i2_LQ_mixture_c36530/f1p17/2662	Fructokinase-2, partial	49.77	43.8567	79.3933	18.8733	49.9033	19.47
	i2_LQ_mixture_c109170/f1p0/2414	Fructokinase-2, partial	2.06667	2.38667	4.23	1.04333	2.89333	0.293333
	i1_LQ_mixture_c89043/f1p21/1434	Fructokinase-2, partial	172.53	177.143	393.823	46.2467	235.397	35.2633
	i2_LQ_mixture_c41596/f1p0/2685	fructokinase-6, chloroplastic	1.97667	1.01667	0.75	1.06	0.316667	1.46333
ALDO	i1_HQ_mixture_c206602/f132p14/1538	fructose-bisphosphate aldolase 1, cytoplasmic	430.393	1334.28	1121.5	394.363	955.337	243.827
	i1_LQ_mixture_c126414/f1p13/1320	fructose-bisphosphate aldolase 1, cytoplasmic	306.597	926.28	810.047	158.967	544.86	106.027
	i1_LQ_mixture_c82149/f1p3/1996	fructose-bisphosphate aldolase 1, cytoplasmic	12.09	59.1133	44.2667	14.97	20.6867	0.77
	i2_LQ_mixture_c20541/f1p0/2167	fructose-bisphosphate aldolase 1, cytoplasmic	36.6867	126.533	115.617	41.8	63.04	24.1533
	i1_LQ_mixture_c20520/f1p17/1467	fructose-bisphosphate aldolase 1, cytoplasmic	16.7833	60.6767	50.8133	21.4733	25.93	16.5633
	i1_HQ_mixture_c159158/f8p8/1461	fructose-bisphosphate aldolase 3, chloroplastic	57.9733	46.4067	107.12	17.0167	112.3	87.02
	i1_HQ_mixture_c117122/f106p2/1434	fructose-bisphosphate aldolase 5, cytosolic	0.803333	0.636667	0	27.4867	0.203333	10.46
	i1_LQ_mixture_c53796/f1p1/1659	fructose-bisphosphate aldolase, chloroplastic	1.86333	0.05	0.0233333	0.936667	0	1.33333
	i1_LQ_mixture_c84585/f1p7/1447	fructose-bisphosphate aldolase, chloroplastic	32.8833	6.54333	0.293333	3.50333	0.116667	13.4533
	i1_LQ_mixture_c14359/f1p0/1106	fructose-bisphosphate aldolase, chloroplastic	41.9533	25.92	4.27667	55.2433	2.01333	56.1033
	i1_LQ_mixture_c54466/f1p0/1436	fructose-bisphosphate aldolase, chloroplastic	119.787	39.5133	7.75667	62.6933	3.89333	68.1
	i1_LQ_mixture_c83034/f1p6/1673	Fructose-bisphosphate aldolase, chloroplastic	4.76	4.14	0	27.5433	0	36.55
	i1_LQ_mixture_c83561/f1p13/1609	fructose-bisphosphate aldolase, chloroplastic	152.173	18.67	2.71667	145.167	0.27	108.547
	i1_LQ_mixture_c52845/f1p18/1473	fructose-bisphosphate aldolase, chloroplastic	29.79	31.2633	7.05333	112.077	0.93	101.38
	i1_LQ_mixture_c143266/f1p0/1403	fructose-bisphosphate aldolase, chloroplastic	80.1	19.5767	5.29333	24.13	4.85333	23.2567
	i1_HQ_mixture_c183509/f5p2/1640	fructose-bisphosphate aldolase, chloroplastic	24.7533	9.42333	0	64	0	60.9
	i1_HQ_mixture_c159932/f37p7/1615	fructose-bisphosphate aldolase, chloroplastic	176.543	59.6033	8.88333	141.703	5.36333	143.077
	i1_LQ_mixture_c88677/f1p28/1673	fructose-bisphosphate aldolase, chloroplastic	1.06	1.24333	0	1.56	0.773333	1.58667
	i1_HQ_mixture_c13785/f2p4/1644	fructose-bisphosphate aldolase, chloroplastic	31.5267	8.89667	0.163333	27.8	0.0866667	53.3633
	i1_HQ_mixture_c25931/f3p2/1965	Fructose-bisphosphate aldolase, chloroplastic	0.846667	0.49	0	0.686667	0	1.44667
	i1_LQ_mixture_c22891/f1p0/1628	Fructose-bisphosphate aldolase, chloroplastic	28.96	7.9	0.42	13.9433	0.0733333	40.2033
	i1_LQ_mixture_c192508/f1p297/1191	Fructose-bisphosphate aldolase, chloroplastic	3.33	1.79333	0.253333	8.25667	0.2	9.15667
	i2_LQ_mixture_c29451/f1p11/2064	Fructose-bisphosphate aldolase, chloroplastic	5.69	1.60333	0.123333	16.79	0.01	14.39
	i1_LQ_mixture_c55583/f1p7/1695	Fructose-bisphosphate aldolase, chloroplastic	1.93333	1.92667	0.12	6.11	0	3.1
	i0_LQ_mixture_c106026/f1p9/851	Fructose-bisphosphate aldolase, chloroplastic	0.77	0	0	4.21667	0	1.57667
	i1_LQ_mixture_c141236/f1p13/1583	fructose-bisphosphate aldolase, chloroplastic-like	2.07	6.12667	0.0233333	23.8033	0	15.17
	i1_LQ_mixture_c89127/f1p0/1312	fructose-bisphosphate aldolase, chloroplastic-like	43.8267	15.5933	2.81667	33.3333	2.22333	26.43
	i1_HQ_mixture_c160950/f3p0/1316	Fructose-bisphosphate aldolase, cytoplasmic isozyme 1	0.686667	0.916667	0	26.19	0.07	13.47
AGPase	i1_LQ_mixture_c103030/f1p14/1510	glucose-1-phosphate adenylyltransferase large subunit,chloroplastic/amyloplastic	2.44	3.98333	0.756667	13.7967	0	7.83
	i2_LQ_mixture_c9759/f1p0/2248	glucose-1-phosphate adenylyltransferase large subunit	2.18	1.83667	0.566667	2.24667	0	2.70667
	i2_LQ_mixture_c29144/f1p0/2023	glucose-1-phosphate adenylyltransferase large subunit	4.47333	5.88667	0.926667	6.89	0.0966667	5.91667
	i1_LQ_mixture_c44840/f19p14/1862	glucose-1-phosphate adenylyltransferase large subunit	5.3	4.84333	1.63333	15.3733	0.313333	7.45
	i2_HQ_mixture_c157342/f5p0/2131	glucose-1-phosphate adenylyltransferase large subunit 1, chloroplastic/amyloplastic	47.0367	152.853	273.257	3.11667	4.65667	31.6967
	i3_LQ_mixture_c24477/f1p0/3113	glucose-1-phosphate adenylyltransferase large subunit 1, chloroplastic/amyloplastic	5.97667	15.54	21.8967	0.466667	0.706667	2.52333
	i0_LQ_mixture_c38321/f1p4/989	glucose-1-phosphate adenylyltransferase large subunit 3, chloroplastic/amyloplastic	2.57333	5.05	0.456667	15.9067	0.16	11.5867
	i2_HQ_mixture_c18540/f2p0/2433	glucose-1-phosphate adenylyltransferase large subunit, chloroplastic/amyloplastic	38.5967	133.673	209.343	1.79	4.64	20.6667
	i2_LQ_mixture_c48467/f1p0/2157	glucose-1-phosphate adenylyltransferase large subunit, chloroplastic/amyloplastic	0.403333	2.08	4.44667	0.0533333	0.0933333	0.52
	i1_LQ_mixture_c120666/f1p23/1796	glucose-1-phosphate adenylyltransferase large subunit, chloroplastic/amyloplastic	11.5533	43.0867	69.8033	0.823333	1.45	10.8933
	i2_LQ_mixture_c69018/f1p4/2382	glucose-1-phosphate adenylyltransferase large subunit, chloroplastic/amyloplastic	11.83	36.05	53.5867	0.5	1.79	6.04
	i1_HQ_mixture_c206512/f3p21/1369	glucose-1-phosphate adenylyltransferase small subunit, chloroplastic/amyloplastic	22.5767	42.1967	38.0667	63.5167	4.06	63.34
	i1_LQ_mixture_c18771/f1p20/1436	glucose-1-phosphate adenylyltransferase small subunit, chloroplastic/amyloplastic-like	27.7433	88.2433	153.77	1.61333	2.70667	12.81
	i2_HQ_mixture_c169188/f3p2/2158	glucose-1-phosphate adenylyltransferase small subunit, chloroplastic/amyloplastic-like	44.9033	101.757	159.987	3.71667	5.90333	12.0733
	i2_LQ_mixture_c155546/f1p0/2058	glucose-1-phosphate adenylyltransferase small subunit, chloroplastic/amyloplastic-like	1.47	2.62333	3.57667	0	0.09	0.543333
	i2_LQ_mixture_c33716/f1p0/2185	glucose-1-phosphate adenylyltransferase small subunit, chloroplastic/amyloplastic-like	9.50333	24.9367	42.0333	0.183333	0.803333	2.89333
GPI	i2_HQ_mixture_c6001/f5p0/2902	glucose-6-phosphate isomerase	5.9	21.5867	8.74	13.97	15.31	12.6467
	i2_LQ_mixture_c124789/f1p2/2181	glucose-6-phosphate isomerase 1, chloroplastic	7.75	15.7367	11.1767	14.2367	21.92	19.3967
	i2_LQ_mixture_c128892/f1p0/2290	glucose-6-phosphate isomerase 1, chloroplastic	1.27667	2.94333	2.07	3.22667	4.30333	3.29667
	i2_HQ_mixture_c5403/f11p0/2213	glucose-6-phosphate isomerase 1, chloroplastic-like	8.02333	13.3233	9.46667	9.84667	15.6467	16.3867
	i2_LQ_mixture_c41424/f1p9/2198	glucose-6-phosphate isomerase, cytosolic	14.1833	19.62	20.7367	14.52	31.2933	15.8
	i2_LQ_mixture_c7074/f1p5/2143	glucose-6-phosphate isomerase, cytosolic	5.98333	18.5333	12.5333	14.9967	20.83	9.19333
	i2_HQ_mixture_c21345/f4p0/2311	glucose-6-phosphate isomerase, cytosolic	5.94667	19.4667	8.15667	9.88667	16.98	11.0833
	i2_LQ_mixture_c34453/f1p4/2156	glucose-6-phosphate isomerase, cytosolic	12.0967	28.7533	15.4	20.1467	36.0033	21.77
	i2_LQ_mixture_c67955/f1p0/2367	glucose-6-phosphate isomerase, cytosolic	4.46333	8.57333	5.43667	3.08667	7.84	3.82
	i2_LQ_mixture_c50051/f1p0/2665	glucose-6-phosphate isomerase, cytosolic	0.416667	1.44333	0.686667	1.13667	1.18333	1.14333
	i2_HQ_mixture_c27226/f3p0/2875	phosphohexose isomerase 1	1.17667	3.69	1.46	1.13	2.2	1.08
GAPDH	i1_HQ_mixture_c103546/f2p6/1427	Glyceraldehyde-3-phosphate dehydrogenase	111.197	365.693	487.22	58.7233	337.993	96.06
	i1_LQ_mixture_c23533/f1p34/1838	glyceraldehyde-3-phosphate dehydrogenase	9.40667	19.75	17.7367	11.2433	21.8467	13.2533
	i1_LQ_mixture_c10283/f1p2/1538	glyceraldehyde-3-phosphate dehydrogenase	1.49333	5.03333	3.12667	6.28	3.17333	1.92
	i1_LQ_mixture_c25392/f1p29/1372	glyceraldehyde-3-phosphate dehydrogenase	83.0233	156.733	193.393	145.657	201.703	116.31
	i1_HQ_mixture_c84046/f2p14/1435	glyceraldehyde-3-phosphate dehydrogenase	131.293	172.323	213.503	145.903	189.18	211.963
	i1_LQ_mixture_c146950/f1p14/1767	glyceraldehyde-3-phosphate dehydrogenase	1.22667	1.44667	0.3	0	0.593333	0.0966667
	i1_LQ_mixture_c24798/f1p1/1873	glyceraldehyde-3-phosphate dehydrogenase	0.68	2.12667	2.46333	1.71333	1.82333	0.613333
	i1_LQ_mixture_c121221/f1p11/1548	glyceraldehyde-3-phosphate dehydrogenase	59.7533	108.727	130.303	67.8267	156.823	59.5533
	i1_LQ_mixture_c84198/f1p38/1369	glyceraldehyde-3-phosphate dehydrogenase	14.2033	19.9833	13.2833	6.53	11.8467	11.2367
	i2_LQ_mixture_c66655/f1p0/2605	glyceraldehyde-3-phosphate dehydrogenase	7.56	15.3367	10.1933	7.78667	5.41667	12.1967
	i1_LQ_mixture_c147121/f1p9/1792	glyceraldehyde-3-phosphate dehydrogenase	7.98333	22.6233	21.5233	10.17	8.55333	15.8033
	i1_HQ_mixture_c33137/f2p9/1813	glyceraldehyde-3-phosphate dehydrogenase	5.46667	8.71333	4.63333	1.75667	4.95667	4.82333
	i1_LQ_mixture_c146398/f1p17/1564	glyceraldehyde-3-phosphate dehydrogenase 2	64.7333	115.773	115.08	101.573	93.8933	143.24
	i1_LQ_mixture_c67406/f1p7/1421	glyceraldehyde-3-phosphate dehydrogenase 3, cytosolic	123.8	383.347	583.913	63.3633	330.607	80.4767
	i0_LQ_mixture_c137824/f1p7/433	glyceraldehyde-3-phosphate dehydrogenase 3, cytosolic	56.45	211.91	261.963	73.3	196.447	90.32
	i1_LQ_mixture_c26406/f1p1/1473	glyceraldehyde-3-phosphate dehydrogenase GAPCP1, chloroplastic	4.10667	9.64333	8.23333	5.11	4.25	7.53
	i1_HQ_mixture_c55152/f4p3/1894	glyceraldehyde-3-phosphate dehydrogenase GAPCP1, chloroplastic-like	3.74333	8.27667	7.45333	4.26333	17.6833	5.70333
	i1_HQ_mixture_c206306/f12p2/1879	Glyceraldehyde-3-phosphate dehydrogenase, cytosolic	8.53	14.1267	12.7233	5.18667	25.68	10.5667
	i1_HQ_mixture_c23996/f2p2/1701	Glyceraldehyde-3-phosphate dehydrogenase, cytosolic	6.01	10.1733	13.3533	5.49667	25.9867	12.1567
	i1_LQ_mixture_c101088/f1p9/1927	glyceraldehyde-3-phosphate dehydrogenase	5.9	14.7067	6.56667	1.81	7.22	8.74667
HK	i1_LQ_mixture_c167104/f1p1/1855	hexokinase-3	6.91	6.15	10.0467	7.18	11.3533	3.01333
	i1_LQ_mixture_c193832/f1p1/1695	hexokinase-3	6.62333	5.9	11.0567	8.18	7.90333	5.90667
	i2_HQ_mixture_c17914/f6p4/2737	Hexokinase-5	1.87667	0.396667	0.423333	0.973333	1.57333	1.29
	i2_LQ_mixture_c58816/f1p0/2026	hexokinase-6	3.53	10.73	15.4467	1.71667	5.05	12.21
	i2_HQ_mixture_c170166/f11p0/2020	hexokinase-6	4.64333	12.8233	20	2.18	9.81	9.21333
	i2_LQ_mixture_c37021/f1p1/3008	hexokinase-6	0.646667	2.53333	4.63667	0.323333	1	2.81667
	i1_LQ_mixture_c107847/f1p2/1747	hexokinase-7	20.69	112.6	69.37	79.0067	67.5467	8.48
	i1_HQ_mixture_c172305/f4p2/1921	hexokinase-7	15.3433	72.11	33.2067	30.49	43.14	2.37667
	i2_LQ_mixture_c26646/f1p0/2350	hexokinase-8-like	1.13	0.07	0	0.156667	0.233333	0.75
	i2_HQ_mixture_c69620/f2p0/2271	hexokinase-8-like	5.07	1.89667	1.8	1.39	2.9	5.8
LDH	i1_LQ_mixture_c145167/f1p5/1538	L-lactate dehydrogenase A	0.17	3.96333	1.02333	0.243333	7.62	1.41667
	i1_HQ_mixture_c54722/f3p6/1399	L-lactate dehydrogenase A	40.0033	93.56	72.0367	16.39	76.8967	9.10667
	i1_LQ_mixture_c53885/f1p4/1950	L-lactate dehydrogenase A	3.87	14.55	8.99333	3.51	9.87667	0.43
	i1_LQ_mixture_c38500/f5p6/1448	L-lactate dehydrogenase A	30.5867	130.51	90.7	26.2933	72.03	5.89667
	i0_LQ_mixture_c18564/f1p13/660	L-lactate dehydrogenase A-like	12.6467	33.48	38.59	13.57	28.4167	5.73667
PGM	i2_LQ_mixture_c88947/f1p0/2140	phosphoglucomutase, chloroplastic	25.3233	82.6833	147.383	18.4267	1.76667	11.9633
	i2_HQ_mixture_c62377/f93p0/2162	phosphoglucomutase, chloroplastic	4.63667	12.4567	13.9667	2.16	0.45	2.64667
	i2_LQ_mixture_c26050/f1p5/2438	phosphoglucomutase, chloroplastic	3.58	7.76	13.9067	1.00667	0.4	1.22333
	i2_LQ_mixture_c55654/f1p1/2228	phosphoglucomutase, chloroplastic	11.2467	30.6667	39.1867	8.79	1.52	8.28333
	i2_LQ_mixture_c123492/f1p1/2145	phosphoglucomutase, chloroplastic	1.84333	4.08667	3.69	1.09667	0.276667	1.14667
	i2_LQ_mixture_c123467/f1p2/2185	phosphoglucomutase, cytoplasmic 2	19.0467	21.1533	34.5467	15.83	23.3667	26.51
	i2_HQ_mixture_c137918/f10p0/2214	phosphoglucomutase, cytoplasmic 2	30.2033	30.13	59.38	31.7133	52.63	43.09
	i2_HQ_mixture_c169333/f8p0/2166	phosphoglucomutase, cytoplasmic 2	12.85	11.9867	21.0433	13.41	19.2967	24.5867
PGK	i3_HQ_mixture_c22853/f2p0/3493	phosphoglycerate kinase	2.89667	3.17	1.29	5.72667	1.25333	4.00667
	i0_LQ_mixture_c27974/f1p0/536	Phosphoglycerate kinase, chloroplastic	99.2667	89.2733	34.9133	510.58	8.53333	177.213
	i1_LQ_mixture_c70587/f1p5/1885	phosphoglycerate kinase, chloroplastic	17.7967	9.57333	4.9	32.3133	1.72	16.2667
	i1_LQ_mixture_c171420/f1p5/1849	phosphoglycerate kinase, chloroplastic	4.62333	2.18667	1.12	7.76667	1.02667	4.65333
	i1_HQ_mixture_c142758/f3p5/1731	Phosphoglycerate kinase, chloroplastic	110.1	69.6233	28.2867	266.443	15.1367	141.597
	i2_LQ_mixture_c50777/f1p0/2250	phosphoglycerate kinase, cytosolic	15.2533	20.2967	41.6433	17.82	34.9067	25.3667
	i0_LQ_mixture_c19165/f1p0/907	phosphoglycerate kinase, cytosolic	13.0333	17.9433	24.0167	3.80333	28.0633	9.32333
	i1_LQ_mixture_c168736/f1p0/1702	phosphoglycerate kinase, cytosolic	15.9	17.7	33.8233	6.00333	39.5633	13.3433
	i1_LQ_mixture_c191809/f1p8/1871	phosphoglycerate kinase, cytosolic	1.18	1.84333	2.96	2.12	3.20333	2.87
	i1_LQ_mixture_c37491/f1p14/1596	phosphoglycerate kinase, cytosolic	11.6533	14.9767	30.09	14.6933	25.36	17.8733
	i1_LQ_mixture_c40061/f1p4/1837	phosphoglycerate kinase, cytosolic	4.66	8.53333	9.73667	3.04333	3.51667	3.21333
	i1_HQ_mixture_c208505/f2p16/1533	phosphoglycerate kinase, cytosolic	62.09	101.693	140.2	73.39	111.923	101.493
	i1_LQ_mixture_c59224/f1p8/1459	phosphoglycerate kinase, cytosolic-like	1.66	1.63667	0	0	0.683333	0
	i1_LQ_mixture_c6456/f1p8/1747	phosphoglycerate kinase, cytosolic-like	46.2767	81.9367	81.4767	17.0433	68.8733	27.4633
	i2_LQ_mixture_c109950/f1p0/2198	phosphoglycerate kinase, cytosolic-like isoform X1	0.923333	2.98667	1.68333	0.136667	1.26667	0.353333
	i2_LQ_mixture_c106422/f1p19/2608	phosphoglycerate kinase-like	3.53	0.873333	0.766667	2.89	0.3	3.20333
	i1_LQ_mixture_c191009/f1p2/1961	3-phosphoglycerate kinase, cytosolic	0.463333	1.66667	1.56667	0.523333	0.926667	0.98
PFP	i2_HQ_mixture_c113535/f2p0/2033	Pyrophosphate--fructose 6-phosphate 1-phosphotransferase alpha subunit	0.77	1.26	0.256667	14.71	0.0166667	6.26333
	i2_HQ_mixture_c25208/f7p4/2201	pyrophosphate--fructose 6-phosphate 1-phosphotransferase subunit alpha	10.26	3.47667	30.73	2.57	19.2233	9.16667
	i2_LQ_mixture_c60906/f1p0/2057	pyrophosphate--fructose 6-phosphate 1-phosphotransferase subunit alpha	5.07667	2.32667	15.9	1.19	10.91	4.16333
	i2_LQ_mixture_c36583/f2p2/2199	pyrophosphate--fructose 6-phosphate 1-phosphotransferase subunit alpha	6.86	19.44	3.1	35.88	1.95667	11.7967
	i2_LQ_mixture_c91417/f1p0/2321	Pyrophosphate--fructose 6-phosphate 1-phosphotransferase subunit alpha 2	1.48333	0.493333	5.74333	0.24	4.18	1.12
	i2_LQ_mixture_c162045/f1p0/2567	Pyrophosphate--fructose 6-phosphate 1-phosphotransferase subunit alpha 2	0.133333	0.37	0.02	3.07333	0.0233333	1.24667
	i2_LQ_mixture_c124071/f1p1/2118	pyrophosphate--fructose 6-phosphate 1-phosphotransferase subunit alpha-like	6.74	26.1867	15.1433	3.98667	3.69	5.32333
	i2_LQ_mixture_c89586/f1p0/2257	pyrophosphate--fructose 6-phosphate 1-phosphotransferase subunit alpha-like	2.56667	2.11	0.843333	1.31667	1.04	0.913333
	i1_LQ_mixture_c67086/f1p60/1758	pyrophosphate--fructose 6-phosphate 1-phosphotransferase subunit alpha-like	50.1967	86.2167	85.9267	26.6033	62.59	44.8833
	i2_LQ_mixture_c142352/f1p5/2525	pyrophosphate--fructose 6-phosphate 1-phosphotransferase subunit alpha-like	21.5833	32.4567	26.8567	4.47333	30.98	7.01
	i2_LQ_mixture_c86166/f1p1/2207	pyrophosphate--fructose 6-phosphate 1-phosphotransferase subunit alpha-like	30.2633	50.2767	37.48	8.87667	41.8867	10.39
	i2_HQ_mixture_c23806/f3p1/2605	pyrophosphate--fructose 6-phosphate 1-phosphotransferase subunit alpha-like	19.67	28.5467	19.09	4.81667	21.0533	9.78
	i2_HQ_mixture_c98753/f6p0/2188	pyrophosphate--fructose 6-phosphate 1-phosphotransferase subunit alpha-like	1.04	2.13	0.86	1.19667	1.35	0.97
	i2_HQ_mixture_c117537/f18p0/2275	pyrophosphate--fructose 6-phosphate 1-phosphotransferase subunit alpha-like isoform X2	0.4	0.376667	0	1.64667	0	1.31333
	i3_LQ_mixture_c20602/f1p0/3309	pyrophosphate--fructose 6-phosphate 1-phosphotransferase subunit alpha-like isoform X2	1.70333	4.68	0.793333	10.3567	0.35	3.23667
	i2_LQ_mixture_c65872/f1p0/2294	pyrophosphate--fructose 6-phosphate 1-phosphotransferase subunit alpha-like isoform X2	0.123333	0.56	0.2	2.61667	0.0866667	1.23667
	i2_LQ_mixture_c176495/f1p0/2006	pyrophosphate--fructose 6-phosphate 1-phosphotransferase subunit beta-like	26.2533	49.6933	39.4133	19.1633	41.9033	12.99
	i1_LQ_mixture_c192484/f1p44/1968	pyrophosphate--fructose 6-phosphate 1-phosphotransferase subunit beta-like	45.0333	82.2667	75.9767	29.0867	81.3333	31.88
	i2_LQ_mixture_c130041/f1p0/2324	pyrophosphate--fructose 6-phosphate 1-phosphotransferase subunit beta-like	14.3867	34.1067	28.61	13.38	27.2767	11.8833
PDC	i2_LQ_mixture_c87298/f1p0/2134	Pyruvate decarboxylase 1	6.68	26.6733	14.6567	1.95667	8.58	1.15
	i1_LQ_mixture_c172987/f1p0/1634	pyruvate decarboxylase 1	11.37	97.5133	37.1467	7.53333	28.88	0.916667
	i2_LQ_mixture_c125265/f1p0/2182	pyruvate decarboxylase 1-like	6.52333	24.8933	13.4467	1.55	8.10667	1.00333
	i1_LQ_mixture_c165896/f1p5/1340	pyruvate decarboxylase 1-like	21.7833	94.93	39.3867	11.3233	41.4667	9.53333
	i2_HQ_mixture_c118590/f7p0/2245	pyruvate decarboxylase 1-like	13.8333	48.1733	15.94	5.95333	29.2367	6.96
	i1_LQ_mixture_c172816/f1p33/1787	Pyruvate decarboxylase 2	10.2133	41.28	30.7067	14.4933	14.2433	0.873333
	i2_LQ_mixture_c19668/f1p10/2351	Pyruvate decarboxylase 2	35.29	147.9	104.44	32.29	55.8133	1.25333
	i2_HQ_mixture_c13075/f4p10/2325	Pyruvate decarboxylase 2	104.477	427	341.28	139.397	146.327	15.7933
	i2_HQ_mixture_c80998/f3p6/2258	Pyruvate decarboxylase 2	69.8467	338.93	240.527	155.673	104.39	20.4567
	i3_HQ_mixture_c7837/f2p0/3208	pyruvate decarboxylase 2	46.58	204.74	174.633	84.22	69.6467	5.01667
	i2_LQ_mixture_c78121/f1p0/2058	pyruvate decarboxylase 2	50.4267	259.123	192.783	87.2433	77.9867	4.80667
	i2_LQ_mixture_c87553/f1p0/2317	Pyruvate decarboxylase 2	4.98667	16.7	9.33333	3.49333	6.15667	0.0966667
	i2_LQ_mixture_c39871/f1p0/2494	pyruvate decarboxylase 2	18.2433	76.9733	52.2767	30.7233	28.2467	1.43
	i1_LQ_mixture_c180850/f1p33/1044	pyruvate decarboxylase 2	9.83667	64.6833	67.78	53.3967	20.4767	10.4333
	i2_LQ_mixture_c14645/f1p0/2054	pyruvate decarboxylase 2-like	1.58333	2.63	6.13	0.9	0.116667	3.82333
	i1_LQ_mixture_c54733/f1p22/2037	pyruvate decarboxylase 2-like	0.62	1.08333	3.37	0.103333	0	0.883333
	i2_LQ_mixture_c65062/f1p1/2147	pyruvate decarboxylase 3	1.78667	1.95333	8.04	0.266667	0.0633333	3.06333
	i2_LQ_mixture_c4540/f1p0/2257	Pyruvate decarboxylase isozyme 2	1.54	7.47667	5.03667	3.97667	2.71	0.0666667
	i4_HQ_mixture_c932/f4p0/4305	Pyruvate decarboxylase isozyme 2	15.5	9.15	7.49	12.5767	8.25	9.02
PDH	i0_LQ_mixture_c108402/f1p0/867	pyruvate dehydrogenase E1 component alpha subunit	19.3333	27.4767	27.52	37.36	48.4	43.7467
	i1_HQ_mixture_c8308/f6p7/1637	pyruvate dehydrogenase E1 component subunit alpha-2, mitochondrial	2.57	5.97667	4.29333	2.41	9.69	4.51667
	i1_LQ_mixture_c62968/f2p6/1651	pyruvate dehydrogenase E1 component subunit alpha-2, mitochondrial	2.35333	5.93667	3.39667	5.42667	8.64333	5.08667
	i1_HQ_mixture_c69560/f2p8/1243	pyruvate dehydrogenase E1 component subunit beta-2, mitochondrial	11.6633	17.4267	19.27	22.4833	15.38	29.1633
	i1_HQ_mixture_c48292/f2p8/1535	pyruvate dehydrogenase E1 component subunit beta-2, mitochondrial	22.64	28.15	39.1267	27.3733	28.0467	37.22
	i1_HQ_mixture_c44444/f8p12/1769	dihydrolipoyl dehydrogenase 1, mitochondrial-like	15.48	20.8933	28.43	21.16	39.62	27.72
	i1_LQ_mixture_c67714/f1p7/1896	dihydrolipoyl dehydrogenase 1, mitochondrial-like	7.26333	8.94333	12.0533	12.6	17.6333	16.61
	i1_LQ_mixture_c18856/f5p12/1824	dihydrolipoyl dehydrogenase 1, mitochondrial-like isoform X1	12.99	15.37	19.28	13.34	29.6667	21.55
	i3_LQ_mixture_c21786/f1p0/3592	dihydrolipoyl dehydrogenase, mitochondrial	3.38	3.97667	5.66667	3.35	8.22667	5.12667
	i1_HQ_mixture_c205871/f15p7/1828	dihydrolipoyl dehydrogenase, mitochondrial	8.30667	7.53	11.9433	3.62667	19.7633	7.58
	i1_HQ_mixture_c7140/f2p7/1835	dihydrolipoyl dehydrogenase, mitochondrial	12.03	13.23	18.7933	9.52	27.9567	15.5733
	i2_LQ_mixture_c154991/f1p0/2057	dihydrolipoyllysine-residue acetyltransferase component 1 of pyruvate dehydrogenase complex	4.49	6.13	7.24333	5.33667	7.78	6.40333
	i1_HQ_mixture_c11540/f4p1/1959	dihydrolipoyllysine-residue acetyltransferase component 3 of pyruvate dehydrogenase complex	8.33333	10.3333	14.6533	10.27	20.3	14.0167
	i2_HQ_mixture_c98114/f13p0/2238	dihydrolipoyllysine-residue acetyltransferase component 3 of pyruvate dehydrogenase complex	11.45	12.0333	18.4933	11.6733	21.3	15.8867
	i2_LQ_mixture_c108207/f1p0/2278	dihydrolipoyllysine-residue acetyltransferase component 3 of pyruvate dehydrogenase complex	0.816667	1.78	2.06	2.32667	3.95667	2.95333
	i2_LQ_mixture_c40485/f1p0/2148	dihydrolipoyllysine-residue acetyltransferase component 3 of pyruvate dehydrogenase complex	1.40333	1.53333	2.41333	1.65	2.89333	2.07667
	i2_HQ_mixture_c169580/f22p0/2225	dihydrolipoyllysine-residue acetyltransferase component 3 of pyruvate dehydrogenase complex	8.90333	12.39	16.4667	13.1633	26.2033	15.71
	i2_LQ_mixture_c124381/f1p0/2608	dihydrolipoyllysine-residue acetyltransferase component 5 of pyruvate dehydrogenase complex	1.92333	0.21	0.16	0.603333	0.296667	2.05667
	i5_LQ_mixture_c686/f1p0/5266	dihydrolipoyllysine-residue acetyltransferase component 5 of pyruvate dehydrogenase complex	3.44333	1.85333	1.24333	1.37667	1.34667	1.24333
PK	i3_LQ_mixture_c9091/f1p0/3571	Pyruvate kinase	27.5233	138.697	89.83	68.9	43.6333	12.76
	i2_LQ_mixture_c14958/f1p0/2064	Pyruvate kinase	8.80667	34.0067	21.3633	21.0967	15.0267	10.1533
	i2_HQ_mixture_c158270/f14p0/2115	pyruvate kinase 1, cytosolic	8.86667	21.0167	15.7133	2.54333	13.3133	7.69333
	i2_HQ_mixture_c169641/f13p0/2165	pyruvate kinase 1, cytosolic-like	10.8267	31	25.7667	3.79	23.8433	6.67
	i2_HQ_mixture_c169884/f3p0/2169	pyruvate kinase 1, cytosolic-like	10.6133	20.4733	23.54	0.81	12.4733	4.66667
	i2_HQ_mixture_c45596/f30p0/2139	pyruvate kinase 1, cytosolic-like	9.81	20.4033	24.0867	3.25333	20.0567	7.71667
	i1_LQ_mixture_c193798/f1p1/1950	pyruvate kinase 1, cytosolic-like	0.68	0.496667	1.77333	0.6	2.87667	1.65
	i2_LQ_mixture_c7263/f1p9/3044	pyruvate kinase 2, plastic	9.55667	10.5833	13.9267	6.56	7.6	5.49667
	i3_LQ_mixture_c44168/f1p0/3996	pyruvate kinase 2, plastic	2.85667	1.34	1.3	1.40667	1.63333	2.03333
	i2_LQ_mixture_c176575/f1p0/2017	pyruvate kinase isozyme G, chloroplastic	4.74	6.53	8.38333	4.50333	5.95333	7.18
	i2_LQ_mixture_c48452/f4p0/2156	pyruvate kinase isozyme G, chloroplastic	2.73333	3.51	7.23	1.86667	5.29	2.93333
	i1_HQ_mixture_c136341/f14p8/1905	pyruvate kinase, cytosolic isozyme	4.45333	8.47	9.82667	7.64333	28.8467	13.17
	i3_LQ_mixture_c42444/f1p1/3118	pyruvate kinase, cytosolic isozyme	12.0167	43.5433	27.75	17.6333	18.8267	9.01333
	i2_HQ_mixture_c157458/f6p14/2111	pyruvate kinase, cytosolic isozyme	65.6367	267.287	159.87	76.2933	104.467	20.0567
	i2_LQ_mixture_c88157/f1p0/2755	Pyruvate kinase, cytosolic isozyme	0.326667	1.38333	0.536667	0.163333	0.433333	0.05
SS	i1_LQ_mixture_c101978/f1p1/1875	starch synthase 1, chloroplastic/amyloplastic	0.79	4.53667	0.92	1.95333	0.33	6.51667
	i3_LQ_mixture_c64891/f1p0/3022	starch synthase 2-1, chloroplastic/amyloplastic-like	1.40333	1.42	3.03667	1.18	1.49	1.88
	i2_LQ_mixture_c108698/f1p0/2698	starch synthase 2-2, chloroplastic/amyloplastic-like	1.77	5.10333	8.20667	0.903333	1.97	1.29333
	i2_HQ_mixture_c53688/f3p0/2604	starch synthase 2-2, chloroplastic/amyloplastic-like	1.46333	3	7.95	0.633333	0.863333	0.913333
	i2_HQ_mixture_c83491/f2p0/2548	starch synthase 2-2, chloroplastic/amyloplastic-like	0.983333	1.14333	2.3	0.636667	0.43	0.67
	i2_LQ_mixture_c9513/f1p0/2776	starch synthase 2-3, chloroplastic/amyloplastic-like	24.1233	46.39	63.68	0.413333	1.55667	1.11333
	i2_LQ_mixture_c73924/f1p0/2625	starch synthase 2-3, chloroplastic/amyloplastic-like	30.9033	57.6733	78.5433	0.493333	2.11333	1.96
	i2_LQ_mixture_c48468/f1p4/2140	starch synthase 2-3, chloroplastic/amyloplastic-like	26.61	37.5367	74.6933	0.233333	0.57	1.65
	i1_LQ_mixture_c119159/f1p1/1210	starch synthase I	8.24	31.5467	8.14	26.4433	1.96333	59.1133
	i2_LQ_mixture_c4049/f2p0/2465	starch synthase I, chloroplastic precursor	10.6133	32.4767	10.4833	31.2267	1.74	50.61
	i2_HQ_mixture_c31991/f2p6/2847	starch synthase IIa precursor	3.17	21.25	14.73	3.04667	1.23333	3.24667
	i2_LQ_mixture_c9039/f2p0/2824	starch synthase IIa precursor	1.12667	1.77	2.38667	0.213333	0.01	0.0466667
SuS	i2_LQ_mixture_c85689/f1p0/2793	sucrose synthase	105.053	61.04	178.16	17.12	88.9633	8.92667
	i2_HQ_mixture_c119436/f4p1/2768	sucrose synthase	24.16	9.87667	9.56667	1.21	14.08	3.74333
	i2_LQ_mixture_c65362/f1p0/3045	sucrose synthase	15.9667	12.3067	23.0067	5.03	10.7633	6.7
	i2_LQ_mixture_c36057/f1p8/2845	sucrose synthase	31.7233	16.62	8.23667	8.66	13.37	27.9067
	i2_LQ_mixture_c50912/f1p0/2934	sucrose synthase	78.8133	53.8833	138.917	14.9733	59.7167	7.52667
	i2_LQ_mixture_c122219/f1p5/2523	sucrose synthase	6.16333	6.45333	10.4	4.36	3.31	2.84333
	i2_LQ_mixture_c163339/f1p0/2998	sucrose synthase	21.3133	20.2367	8.59333	8.18667	10.4233	15.69
	i2_LQ_mixture_c160491/f2p0/2805	sucrose synthase	152.79	112.927	277.65	25.9233	133.123	27.0633
	i2_LQ_mixture_c40798/f1p0/2890	sucrose synthase	19.9733	8.20667	7.40667	0.573333	11.2	1.55
	i2_LQ_mixture_c37722/f1p1/2325	sucrose synthase	52.1333	31.6067	90.8267	11.2933	47.4533	5.83667
	i2_HQ_mixture_c138868/f14p0/2968	sucrose synthase	2.21333	2.67	5.09	0.483333	2.95333	0.796667
	i2_LQ_mixture_c104883/f1p0/2726	sucrose synthase	13.4967	12.46	4.55667	3.81	7.28667	9.83
	i2_LQ_mixture_c86024/f1p0/2554	sucrose synthase 2	23.96	21.26	44.9133	10.2633	19.5833	8.45
	i2_LQ_mixture_c7794/f1p0/2722	sucrose synthase 2	63.9367	51.1	112.483	19.0433	42.2867	20.2467
	i3_LQ_mixture_c37222/f1p4/3780	sucrose synthase 2	3.74	2.36	5.92333	0.64	2.25	0.773333
	i2_HQ_mixture_c40288/f2p0/2972	sucrose synthase 2	36.7733	23.0267	59.8033	2.01667	35.0167	4.15667
	i2_LQ_mixture_c113805/f1p0/2075	sucrose synthase 2	11.9767	13.14	26.3267	5.70667	8.88	2.25667
	i1_LQ_mixture_c84139/f1p69/1708	sucrose synthase 2	46.07	31.1533	76.21	6.11667	33.8667	6.89333
	i3_LQ_mixture_c29545/f1p18/3035	sucrose synthase 2	109.7	72.1267	156.127	19.19	75.47	12.77
TPP	i1_LQ_mixture_c69028/f1p0/1769	trehalose 6-phosphate phosphatase RA3	1.55	4	2.14	1.34667	17.8967	4.06333
	i1_LQ_mixture_c167754/f1p0/1729	trehalose 6-phosphate phosphatase RA3-like	2.45333	7.17	3.35333	1.7	7.87333	3.76667
	i0_LQ_mixture_c65934/f1p5/985	trehalose-phosphate phosphatase 2	0.716667	14.5	7.35667	15.15	45.76	3.65
	i1_LQ_mixture_c147585/f1p0/1931	trehalose-phosphate phosphatase 2	0.913333	9.33667	7.22667	9.61667	68.5567	5.17333
	i1_HQ_mixture_c35332/f2p0/1907	trehalose-phosphate phosphatase 2	1.31667	17.55	7.65	4.21333	64.1133	1.94
	i2_LQ_mixture_c49413/f1p0/2267	trehalose-phosphate phosphatase 3	0.17	0.863333	0.603333	0.646667	2.69333	0.593333
	i1_LQ_mixture_c68304/f1p1/1766	trehalose-phosphate phosphatase 4	5.19667	3.19667	0.766667	1.34	0.993333	38.5133
	i1_HQ_mixture_c26571/f2p1/1783	trehalose-phosphate phosphatase 6	8.26333	28.0733	15.1867	20.9833	5.47333	9.48333
	i1_LQ_mixture_c23313/f1p1/1860	trehalose-phosphate phosphatase 6	1.77667	6.35333	3.09333	3.28333	0.94	1.26333
	i1_LQ_mixture_c9429/f5p1/1772	trehalose-phosphate phosphatase 6	9.2	37.7233	17.04	28.7967	8.16333	13.19
	i2_LQ_mixture_c54515/f1p9/2691	trehalose-phosphate phosphatase 6	4.01667	9.93333	3.29	7.37333	1.50333	3.60333
	i1_HQ_mixture_c21124/f5p1/1552	trehalose-phosphate phosphatase 7	68.0467	323.747	135.3	127.563	74.1733	37.0667
	i1_LQ_mixture_c165487/f1p1/1533	trehalose-phosphate phosphatase 7	25.2967	126.063	35.67	44.1133	15.81	15.91
	i1_LQ_mixture_c10778/f1p6/1602	trehalose-phosphate phosphatase 9	1.10667	14.3033	10.65	5.62333	20	0.186667
	i1_LQ_mixture_c24833/f1p7/1595	trehalose-phosphate phosphatase 9	0.883333	8.35667	7.52667	2.42333	23.22	1.79
	i2_LQ_mixture_c144818/f1p0/2803	trehalose-phosphate phosphatase 9	0.15	1.90667	1.12667	0.4	2.90333	0.553333
	i1_LQ_mixture_c191787/f1p6/1600	trehalose-phosphate phosphatase 9	3.32	20.7167	24.99	6.18667	32.5367	1.00667
	i2_LQ_mixture_c141800/f1p0/2533	trehalose-phosphate phosphatase 9	0.133333	0.953333	0.69	0.663333	2.11333	0.103333
	i2_LQ_mixture_c129182/f1p0/2281	trehalose-phosphate phosphatase 9	2.22	11.1167	11.8933	3.73667	17.0767	1.11667
	i1_HQ_mixture_c205931/f10p7/1594	trehalose-phosphate phosphatase 9	4.85333	28.21	29.11	8.97333	54.91	3.06333
TPI	i1_HQ_mixture_c31653/f6p4/1266	triosephosphate isomerase, cytosolic	55.99	72.0567	95.3967	43.62	104.81	72.7767
	i1_LQ_mixture_c127000/f1p8/1297	triosephosphate isomerase, cytosolic	58.2	89.6333	88.0633	46.7433	133.09	72.41
	i0_LQ_mixture_c55784/f1p0/880	triosephosphate isomerase, cytosolic	57.9967	86.3167	108.153	74.03	122.927	103.137
	i1_LQ_mixture_c57536/f1p0/1051	triosephosphate isomerase, cytosolic	97.9033	158.83	180.45	64.1933	289.38	109
	i1_HQ_mixture_c26041/f2p5/1447	triosephosphate isomerase, cytosolic	1.89667	4.27	3.30333	2.80667	6.14667	5.33
	i1_LQ_mixture_c113628/f1p0/1034	triosephosphate isomerase, cytosolic-like	29.8233	138.57	84.1633	74.7967	70.4367	10.1833
	i0_LQ_mixture_c38378/f1p0/852	triosephosphate isomerase, cytosolic-like	0.256667	0.793333	1.38333	0.803333	1.06	0.393333
UGD	i1_LQ_mixture_c99367/f1p11/1995	UDP-glucose 6-dehydrogenase	24.52	37.56	96.1767	39.4967	38.05	14.58
	i2_HQ_mixture_c3871/f4p0/2764	UDP-glucose 6-dehydrogenase	14.2033	22.77	51.6933	19.87	22.55	7.54667
	i1_HQ_mixture_c2639/f22p9/1858	UDP-glucose 6-dehydrogenase 4	68.1133	143.31	346.79	54.73	145.21	28.4533
	i2_LQ_mixture_c155916/f1p0/2020	UDP-glucose 6-dehydrogenase 5	25.0333	24.1567	53.3733	48.77	42.24	12.6567
	i1_LQ_mixture_c5131/f1p48/1974	UDP-glucose 6-dehydrogenase 5	40.3	58.0267	121.633	44.8033	73.0967	16.14
	i1_LQ_mixture_c167815/f1p9/1897	UDP-glucose 6-dehydrogenase 5	50.64	98.2067	214.747	17.1467	125.127	12.8133
	i1_LQ_mixture_c100533/f1p50/2001	UDP-glucose 6-dehydrogenase 5	20.5433	40.4333	83.4867	10.9167	69.5767	4.54667
	i1_HQ_mixture_c206414/f15p0/1900	UDP-glucose 6-dehydrogenase 5	0.476667	0.746667	1.87333	0.866667	0	0.17
	i2_LQ_mixture_c78627/f1p0/2047	UDP-glucose 6-dehydrogenase 5	35.44	72.6267	169.643	23.4633	122.13	9.61
	i1_LQ_mixture_c105807/f1p129/1824	UDP-glucose 6-dehydrogenase 5	0.486667	0.863333	2.05	5.07333	1.43	2.46667
	i3_LQ_mixture_c26100/f1p0/3726	UDP-glucose 6-dehydrogenase family protein	14.7	25.7	59.6	7.36333	41.2233	3.34
UGPase	i1_LQ_mixture_c13239/f1p13/1714	UDP-glucose pyrophosphorylase	35.3667	52.1467	73.9633	55.2267	35.6867	57.49
	i1_LQ_mixture_c18005/f1p14/1745	UDP-glucose pyrophosphorylase	64.9267	75.9667	121.637	67.1267	72.24	80.57
	i1_LQ_mixture_c38479/f1p4/1772	UDP-glucose pyrophosphorylase	0.19	0.103333	3.10333	0.203333	6.37667	11.15
GAE	i1_LQ_mixture_c66393/f1p3/1709	UDP-glucuronate 4-epimerase 1-like	8.46	1.08	0.7	3.44667	0.446667	12
	i2_LQ_mixture_c15081/f1p0/2050	UDP-glucuronate 4-epimerase 3	3.33	5.18333	4.16	3.53	3.50333	1.30667
	i2_HQ_mixture_c94459/f2p0/2063	UDP-glucuronate 4-epimerase 6-like	6.6	28.6867	45.5033	6.41	11.55	3.74667
