# Supplementary material for: Organ-Specific Transcriptome Analysis Identifies Candidate Genes Involved in the Stem Specialization of Bermudagrass (Cynodon dactylon L.)
Source: Front Genet. 2021 Jun 23;12:678673. doi: 10.3389/fgene.2021.678673 (PMC8260954; doi:10.3389/fgene.2021.678673)
Supplement: Supplementary Table 11 — Expression profiles of the unigenes involved in plant hormone signal transduction and differentially expressed in three types of stems. [file Table_11.XLSX]

## Sheet: Table S11
Table S11. Expression profiles of the unigenes involved in plant hormone signal transduction and differentially expressed in three types of stems
Phytohormone	Gene ID	Annotation	Average RPKM in different organs
			Shoot	Stolon	Rhizome	Leaf	Root	Inflorescence
Auxin	i2_HQ_mixture_c21464/f5p0/2575	auxin transporter-like protein 1	55.5633	18.6567	16.6	6.97	8.80667	6.80667
	i2_HQ_mixture_c38971/f4p0/2255	auxin transporter-like protein 1	53.22	25.1533	20.1167	3.60667	12.6767	4.66333
	i2_LQ_mixture_c124920/f1p3/2279	auxin transporter-like protein 1	36.8133	10.53	10.7733	0.946667	6.64667	1.66667
	i2_LQ_mixture_c18611/f1p0/2426	auxin transporter-like protein 1	31.87	10.1433	12.7633	3.11333	6.2	6.7
	i2_HQ_mixture_c102265/f2p0/2694	auxin transporter-like protein 1	11.7067	5.58	5.07333	2.65333	2.14333	2.13
	i2_LQ_mixture_c19017/f1p13/2325	auxin transporter-like protein 1	1.74	0	0.11	0	0	0
	i2_LQ_mixture_c103514/f1p2/2172	auxin transporter-like protein 2	13.14	8.34333	4.98667	0.873333	1.02667	1.72
	i2_LQ_mixture_c41638/f1p0/2186	auxin transporter-like protein 2 isoform X1	22.67	16.2867	8.61667	1.41667	1.51333	2.86667
	i1_LQ_mixture_c21032/f1p4/1959	Auxin transporter-like protein 2	1.76	0.18	3.62	0.276667	2.87	0.193333
	i1_LQ_mixture_c5225/f1p4/1687	Auxin transporter-like protein 3	2.04667	0.54	3.78667	0.606667	3.21333	1.52333
	i2_HQ_mixture_c113471/f2p0/2070	auxin transporter-like protein 3	1.62333	0	2.27333	0	3.31667	0.123333
	i1_LQ_mixture_c195800/f1p6/1364	auxin-responsive protein IAA3	1.08667	0.12	0.18	0.566667	0	0.576667
	i1_HQ_mixture_c53332/f2p0/1825	Auxin-responsive protein IAA4	1.75667	0.58	0.52	1.76667	0.24	2.38
	i1_HQ_mixture_c31605/f4p0/1531	auxin-responsive protein IAA6-like	1.77333	3.97	0.696667	6.19	8.10333	9.59
	i1_HQ_mixture_c38769/f2p0/1819	auxin-responsive protein IAA6-like	0.426667	2.83667	1.19333	10.0767	3.10333	12.21
	i1_LQ_mixture_c122183/f1p0/1359	auxin-responsive protein IAA7-like	1.16	0.186667	3.03	0.16	5.46	10.32
	i1_HQ_mixture_c112061/f2p2/1385	auxin-responsive protein IAA10 isoform X1	26.6267	8.46	11.0633	9.00667	11.2033	5.47667
	i1_HQ_mixture_c71356/f7p2/1384	auxin-responsive protein IAA10 isoform X2	45.0033	14.63	17.8867	9.42667	13.4567	6.23667
	i1_HQ_mixture_c176047/f2p0/1044	Auxin-responsive protein IAA12	8.79	6.07667	26.2367	2.50333	35.53	1.32333
	i1_LQ_mixture_c12561/f1p0/1119	Auxin-responsive protein IAA12	3.43667	2.91	11.5	0.74	15.63	0.416667
	i1_HQ_mixture_c206039/f4p2/1274	auxin-responsive protein IAA13	84.4633	43.2467	109.443	15.39	171.367	27.23
	i1_LQ_mixture_c123458/f1p1/1116	auxin-responsive protein IAA14	8.78	6.15667	15.3767	3.68	11.7333	5.32
	i1_LQ_mixture_c63641/f1p0/1146	auxin-responsive protein IAA14	8.63667	4.69333	12.0667	3.44333	7.92667	6.89
	i1_HQ_mixture_c197456/f5p4/1077	auxin-responsive protein IAA15	62.7867	27.0933	32.2767	13.37	37.3567	7.07333
	i1_HQ_mixture_c52632/f3p4/1760	auxin-responsive protein IAA15	48.2267	21.0667	24.3133	9.11	27.74	4.70667
	i1_HQ_mixture_c208115/f18p4/1143	Auxin-responsive protein IAA15	30.85	13.0033	16.3633	14.2033	19.5767	7.65667
	i2_LQ_mixture_c87756/f1p0/2492	auxin-responsive protein IAA15	15.8967	7.25667	8.45333	6.37667	7.91333	3.23
	i1_LQ_mixture_c49644/f1p3/1609	Auxin-responsive protein IAA16	12.8067	4.44333	3.37667	3.79	4.77	18.8933
	i1_LQ_mixture_c5010/f1p2/1897	Auxin-responsive protein IAA16	12.3667	8.77667	4.40333	2.96333	2.90333	20.6967
	i1_LQ_mixture_c21044/f1p3/1707	Auxin-responsive protein IAA16	5.49333	1.98667	2.39667	1.59667	1.39	13.7533
	i1_LQ_mixture_c70805/f1p4/1223	auxin-responsive protein IAA16-like	14.2567	5.34333	4.43333	2.98667	2.96	6.08
	i2_LQ_mixture_c128780/f1p0/2129	auxin-responsive protein IAA17	4.28	1.27333	1.24333	0.806667	0.433333	0.753333
	i1_LQ_mixture_c84197/f1p7/1670	auxin-responsive protein IAA17	16.77	6.36	5.95333	4.96333	1.82	4.54333
	i1_LQ_mixture_c70529/f1p19/1623	Auxin-responsive protein IAA17	9.65	2.29667	2.21	1.24333	2.32667	2.90667
	i1_LQ_mixture_c53447/f1p2/1266	auxin-responsive protein IAA17-like	11.1233	18.4633	17.0033	20.3733	2.04	8.41333
	i1_HQ_mixture_c208036/f3p0/1817	Auxin-responsive protein IAA18	28.9533	79.5067	31.65	42.6	27.4833	16.9067
	i1_HQ_mixture_c22610/f3p0/1697	Auxin-responsive protein IAA18	21.7	40.02	20.7833	33.1933	26.7633	10.8567
	i2_LQ_mixture_c73611/f1p0/2962	Auxin-responsive protein IAA19	1.42	4.13667	4.08333	2.79	3.85333	1.34667
	i1_LQ_mixture_c32449/f1p0/1285	auxin-responsive protein IAA19-like	22.98	38.53	39.31	15.9767	43.1733	9.47
	i1_LQ_mixture_c196310/f1p0/1232	auxin-responsive protein IAA19-like	11.73	23.2067	18.05	12.0967	16.0867	8.25
	i1_LQ_mixture_c21704/f1p4/2092	Auxin-responsive protein IAA21	4.77333	2.09333	5.10667	1.71333	1.63333	0.806667
	i1_LQ_mixture_c28352/f1p0/1043	auxin-responsive protein IAA23	9.05667	15.1167	9.36667	3.06	24.41	9.76333
	i0_LQ_mixture_c115050/f1p0/976	auxin-responsive protein IAA23-like	2.39667	6.41333	1.81333	1.23333	4.01	6.71667
	i0_HQ_mixture_c3238/f2p0/976	auxin-responsive protein IAA24	101.7	292.497	243.09	143.967	218.633	12.49
	i0_LQ_mixture_c67281/f1p0/501	auxin-responsive protein IAA24	16.01	51.7967	43.5433	27.2967	35.7	2.61
	i0_HQ_mixture_c35645/f2p2/609	auxin-responsive protein IAA24-like	61.2967	195.43	166.84	123.743	112.38	21.5567
	i1_LQ_mixture_c222235/f1p1/1007	Auxin-responsive protein IAA25	11.2733	2.61333	2.46667	4.05	0.34	5.24667
	i1_LQ_mixture_c81482/f1p1/1121	auxin-responsive protein IAA25-like	9.06667	3.28667	2.29333	2.25667	0.103333	2.72
	i1_HQ_mixture_c136460/f4p4/1214	Auxin-responsive protein IAA26	15.8467	3.8	2.33333	3.31	1.70667	8.2
	i4_LQ_mixture_c4432/f1p0/4310	Auxin-responsive protein IAA27	6.52667	3.10333	2.73	2.46667	1.25333	2.16333
	i0_LQ_mixture_c136551/f1p0/414	Auxin-responsive protein IAA30	9.60333	4.10667	26.73	11.3567	17.7767	0.36
	i1_LQ_mixture_c219778/f1p0/1013	Auxin-responsive protein IAA30	7.01667	3.89	29.1567	21.2033	20.17	0.833333
	i1_HQ_mixture_c1911/f10p2/1352	auxin-responsive protein IAA30-like	55.4067	9.75	112.51	16.31	69.7667	15.6167
	i1_LQ_mixture_c58651/f1p2/1027	auxin-responsive protein IAA30-like	27.4733	9.27667	53.5867	13.8933	34.8967	10.1
	i3_LQ_mixture_c7502/f1p0/3115	auxin-responsive protein IAA30-like	4.23	1.64333	8.18333	2.11667	5.09	1.83333
	i2_LQ_mixture_c143018/f1p0/2670	auxin-responsive protein IAA30-like	0.956667	0.236667	1.19667	0.29	1.1	0.233333
	i1_LQ_mixture_c23106/f1p2/1257	auxin-responsive protein IAA30-like	0.883333	0.0733333	1.91333	0.0766667	1.12667	0.216667
	i1_HQ_mixture_c206520/f7p1/1199	Auxin-responsive protein IAA31	35.7333	7.48	36.14	10.4933	45.91	3.49333
	i1_LQ_mixture_c82720/f1p1/1359	auxin-responsive protein IAA31	24.8033	10.7	27.1033	7.83333	25.9533	2.44333
	i2_LQ_mixture_c110686/f1p0/2593	Auxin response factor 2	0.833333	0.223333	1.85	0.44	0.07	0.67
	i2_LQ_mixture_c6605/f1p4/2676	Auxin response factor 2	2.72	0.67	3.67667	1.64667	0.396667	1.65333
	i2_LQ_mixture_c38053/f1p0/2751	Auxin response factor 2	1.84333	0.546667	2.59333	1.44333	0.203333	1.56667
	i2_HQ_mixture_c168659/f3p9/2898	auxin response factor 7	10.6133	3.92333	6.21333	0.163333	4.67333	2.38
	i2_LQ_mixture_c106922/f1p0/2580	auxin response factor 9-like	13.13	5.30667	6.92333	5.15	6.29	6.94
	i3_LQ_mixture_c3307/f1p0/3148	auxin response factor 9-like	9.55667	5.18	4.08333	5.29	4.98667	6.06333
	i3_LQ_mixture_c21140/f1p34/3136	auxin response factor 9-like	6.90333	2.20333	3.21	0.93	3.13	1.30333
	i3_LQ_mixture_c55900/f1p5/3208	auxin response factor 9-like	3.57	0.956667	1.12	0.276667	1.84	0.596667
	i1_LQ_mixture_c127983/f1p2/1719	auxin response factor 15-like	0.696667	1.36667	0.33	2.60333	0.433333	1.05
	i2_LQ_mixture_c24424/f1p0/2553	auxin response factor 15-like	0.673333	2.08	2.81	1.92	0.466667	1.61
	i2_LQ_mixture_c86359/f1p0/2463	putative indole-3-acetic acid-amido synthetase GH3.1	0.13	0.413333	1.98333	0.13	3.01	1.62667
	i1_LQ_mixture_c84270/f1p9/1203	putative indole-3-acetic acid-amido synthetase GH3.2	0.08	0.793333	1.46667	0.846667	32.1067	19.8733
	i2_LQ_mixture_c124644/f1p0/2181	putative indole-3-acetic acid-amido synthetase GH3.2	0.06	0.0866667	0.376667	0.08	28.07	7.07
	i2_LQ_mixture_c105337/f1p2/2370	putative indole-3-acetic acid-amido synthetase GH3.2	0.0533333	0.0766667	0.42	0.123333	25.8667	4.22667
	i2_LQ_mixture_c88129/f1p0/2773	probable indole-3-acetic acid-amido synthetase GH3.3	0.186667	0.753333	1.21	3.11667	0.53	0.0166667
	i2_LQ_mixture_c152848/f1p0/2039	probable indole-3-acetic acid-amido synthetase GH3.3	0.183333	1.02667	0.713333	2.28333	0.84	0.02
	i2_LQ_mixture_c147427/f1p0/2300	putative indole-3-acetic acid-amido synthetase GH3.4	3.62333	0.166667	2.20333	0.113333	3.76667	2.24
	i2_LQ_mixture_c21936/f1p17/2403	putative indole-3-acetic acid-amido synthetase GH3.8	0.76	2.46	10.7267	0.296667	15.0433	5.37333
	i2_LQ_mixture_c18583/f1p1/2294	putative indole-3-acetic acid-amido synthetase GH3.8	0.223333	1.47333	2.01667	0.156667	4.76	0.42
	i2_HQ_mixture_c117628/f15p0/2311	probable indole-3-acetic acid-amido synthetase GH3.8	1.90667	11.57	16.3633	1.76667	30.7133	2.66
	i0_HQ_mixture_c60370/f5p0/989	Auxin-responsive protein SAUR22	9.29667	3.00667	3.14667	0.463333	28.9567	5.33
	i0_HQ_mixture_c113178/f2p0/898	auxin-responsive protein SAUR32	40.2967	12.7633	17.2867	15.9967	32.5367	22.2633
	i0_HQ_mixture_c11243/f5p2/925	auxin-responsive protein SAUR32	17.4933	5.35333	6.39333	8.27	26.67	11.6533
	i1_LQ_mixture_c19952/f1p4/1128	auxin-responsive protein SAUR32-like	2.18	10.9133	3.72667	3.11333	18.8267	0.896667
	i0_HQ_mixture_c152961/f5p0/790	auxin-responsive protein SAUR32-like	139.497	219.843	154.63	67.4267	35.8833	63.2033
	i1_LQ_mixture_c197942/f2p4/1051	auxin-responsive protein SAUR32-like	15.6133	65.4933	24.8867	28.1233	130.547	11.5167
	i0_LQ_mixture_c27586/f1p0/900	auxin-responsive protein SAUR32-like	15.4533	61.0067	23.7033	55.3833	123.037	16.79
	i1_HQ_mixture_c137820/f3p4/1101	auxin-responsive protein SAUR36	8.09667	20.91	27.92	14.6967	27.7833	6.61
	i1_LQ_mixture_c87546/f1p4/1093	auxin-responsive protein SAUR36	4.39	15.2333	20.2067	11.3633	23.4433	3.33
	i0_HQ_mixture_c27108/f2p1/629	auxin-responsive protein SAUR36	9.94	23.3433	29.9167	7.24	17.5633	1.57667
Cytokinine	i2_LQ_mixture_c49081/f1p3/2453	putative histidine kinase 3	21.8533	5.19	6.43333	8.16333	9.24333	16.57
	i4_LQ_mixture_c8903/f1p0/4579	putative histidine kinase 3	10.6433	3.07333	3.39667	7.92333	4.96333	10.0367
	i4_LQ_mixture_c1870/f1p0/4089	putative histidine kinase 3	8.39333	1.96667	2.25333	4.48333	3.70667	6.77333
	i3_LQ_mixture_c41083/f1p0/3055	putative histidine kinase 3	3.74333	1.16	1.00667	2.83333	1.38333	4.04667
	i4_LQ_mixture_c3183/f1p0/4127	putative histidine kinase 3	5.33	1	1.39	1.18333	3.07	2.4
	i4_LQ_mixture_c2833/f1p0/4287	putative histidine kinase 3	4.28333	1.08667	1.26	1.00333	2.48	1.68333
	i2_LQ_mixture_c103768/f1p1/2983	putative histidine kinase 3	8.36	2.16333	2.20667	2.04	4.50667	4.32667
	i2_LQ_mixture_c89547/f1p0/2335	putative histidine kinase 3	2.06	5.28333	2.55667	14.4967	4.79667	15.5567
	i3_HQ_mixture_c11741/f2p0/4043	probable histidine kinase 4	1.64667	0.953333	0.54	0.56	0.826667	0.55
	i3_LQ_mixture_c28115/f1p0/3559	putative histidine kinase 4	1.35667	0.423333	0.413333	0.206667	0.736667	0.103333
	i3_LQ_mixture_c39887/f1p1/4002	probable histidine kinase 4	24.7867	12.45	9.71333	7.67	12.9967	9.08333
	i3_HQ_mixture_c27166/f3p2/3884	probable histidine kinase 4	22.9567	9.92333	9.48	3.18667	9.30667	5.82
	i3_LQ_mixture_c43079/f1p0/3131	putative histidine kinase 4	10.5933	3.84	4.22667	7.5	6.00667	6.71
	i4_LQ_mixture_c5415/f1p7/4242	probable histidine kinase 4	8.31667	4.35	3.05333	1.89333	4.74	1.36667
	i4_LQ_mixture_c3558/f1p0/4736	putative histidine kinase 5	4.23	1.85667	1.23667	2.4	2.07	2.43
	i3_LQ_mixture_c36887/f1p0/3400	probable histidine kinase 5	2.64333	1.75333	1.06667	2.36667	2.24	2.23
	i1_LQ_mixture_c122290/f1p1/1450	two-component response regulator ORR1-like	9.68	1.98333	5.03667	0.98	0.613333	1.4
	i1_LQ_mixture_c39618/f1p1/1172	two-component response regulator ORR1-like	21.27	8.28667	14.1367	10.83	2.11	11.0267
	i1_HQ_mixture_c115006/f4p1/1176	two-component response regulator ORR2-like	46.7467	21.1233	14.2267	25.4	38.23	14.13
	i1_HQ_mixture_c17464/f4p5/1444	two-component response regulator ORR4-like isoform X1	10.11	3.18	4.54333	6.48333	9.18667	16.1633
	i2_LQ_mixture_c34591/f1p0/2875	two-component response regulator ORR4-like	3.40667	0.853333	1.17333	2.73	2.80667	6.29333
	i1_HQ_mixture_c5758/f11p6/1553	two-component response regulator ORR4-like isoform X2	14.52	5.51333	5.35	10.2533	8.42	14.53
	i1_HQ_mixture_c80918/f3p6/1567	two-component response regulator ORR4-like isoform X2	10.7033	1.96667	5.03667	5.77333	7.71667	13.41
	i0_LQ_mixture_c13565/f1p4/831	two-component response regulator ORR6-like	14.3633	72.86	41.72	12.1967	30.7333	6.86333
	i0_HQ_mixture_c20901/f2p2/833	two-component response regulator ORR6-like	18.16	76.0667	65.9833	11.3	40.9733	7.58333
	i1_LQ_mixture_c221046/f1p0/1006	two-component response regulator ORR6-like	15.9267	70.0233	41.4867	11.5033	27.4167	9.62667
	i0_LQ_mixture_c112039/f1p0/950	two-component response regulator ORR9-like	15.3733	6.98667	7.03333	11.44	11.23	42.3
	i1_LQ_mixture_c22101/f1p5/1090	two-component response regulator ORR9-like	10.3833	2.81667	3.43667	6.74333	7.77667	19.0167
	i0_HQ_mixture_c22097/f8p0/884	two-component response regulator ORR9-like	3.9	0.266667	1.23667	2.25	1.42333	4.18
	i2_LQ_mixture_c24429/f1p0/2831	two-component response regulator ORR22	1.97333	0.596667	1.12	0.603333	0.263333	2.72
	i2_LQ_mixture_c105348/f1p11/2738	two-component response regulator ORR22	1.47667	0.343333	0.86	0.136667	0.0766667	0.833333
	i3_LQ_mixture_c23768/f1p0/3102	two-component response regulator ORR23	2.29	0.78	1.52667	1.22667	1.42333	2.52333
	i3_LQ_mixture_c39986/f1p1/3106	two-component response regulator ORR23	3.04	1	1.51667	1.43667	1.83	2.77
	i2_HQ_mixture_c17307/f15p0/2554	two-component response regulator ORR24-like	10.3267	2.03333	2.63667	1.32	10.8133	1.36333
	i2_HQ_mixture_c172380/f2p24/2101	two-component response regulator ORR24-like	10.09	4.59	2.96333	6.81333	13.9	6.11
	i2_LQ_mixture_c39311/f1p8/2552	two-component response regulator ORR24-like	9.97667	3.4	2.66	2.72667	13.1033	2.80333
	i2_LQ_mixture_c108484/f1p0/2754	two-component response regulator ORR24-like	2.98333	0.683333	0.76	0.956667	3.62	0.756667
	i2_HQ_mixture_c4154/f4p7/2502	two-component response regulator ORR24-like	22.8433	5.72333	4.78	3.51	24.44	4.03
	i2_HQ_mixture_c71810/f2p14/2349	two-component response regulator ORR26-like	17.2767	10.6067	4.40333	1.78667	5.45667	2.65
	i2_LQ_mixture_c108998/f1p0/2196	Two-component response regulator ORR26-like	16.11	20.68	9.64667	8.67	4.12333	3.57333
	i1_LQ_mixture_c105472/f1p3/1958	two-component response regulator ORR26-like	6.23333	5.30333	2.77333	1.67667	1.70333	1.06333
Gibberellin	i2_HQ_mixture_c89655/f3p0/2317	gibberellin receptor GID1	7.55	18.6333	13.1	15.5033	16.8967	10.3567
	i2_HQ_mixture_c138141/f13p0/2170	gibberellin receptor GID1	6.72	19.7567	8.89667	9.64333	19.2567	12.31
	i2_LQ_mixture_c36497/f1p4/2137	gibberellin receptor GID1	5.26	11.9767	10.05	11.9233	14.8867	8.76
	i2_LQ_mixture_c22288/f1p1/2146	gibberellin receptor GID1	4.81333	8.14667	4.67333	6.18667	5.47333	6.73
	i3_LQ_mixture_c19175/f1p0/3500	gibberellin receptor GID1	3.25667	7.06	3.79667	6.34333	5.78333	5.81
	i2_LQ_mixture_c89360/f1p0/2920	gibberellin receptor GID1	1.40667	4.01	4.21	4.21667	4.75	1.72333
	i2_LQ_mixture_c146510/f1p0/2440	gibberellin receptor GID1	0.23	1.34	0.72	1.13333	0.833333	1.34667
	i2_LQ_mixture_c122928/f1p1/2316	DELLA protein reduced height-1	7.31	1.67667	1.76333	1.23	2.22	2.82333
	i2_LQ_mixture_c10631/f1p2/2488	DELLA protein GAI	18.24	5.93	6.91667	6.87333	6.08667	13.8533
	i2_LQ_mixture_c33635/f1p4/2266	DELLA protein DWARF8	72.9	22.3533	25.8267	18.1833	19.8867	31.9467
	i1_LQ_mixture_c105015/f1p15/2625	DELLA protein DWARF8	32.69	12.4733	14.7767	16.9133	12.4033	30.0667
	i1_LQ_mixture_c88681/f1p16/1885	DELLA protein DWARF8	25.8467	8.97	12.44	6.78	8.28	15.1133
	i2_LQ_mixture_c51666/f1p7/2422	DELLA protein DWARF8	23.94	6.54333	8.38	7.35	8.99667	17.0133
	i2_LQ_mixture_c146252/f1p0/2165	DELLA protein DWARF8-LIKE	2.81333	1.02333	1.38667	0.536667	0.803333	0.83
	i1_HQ_mixture_c85279/f3p2/1236	F-box protein GID2	9.56	14.6867	14.3467	11.0533	11.4733	6.19
	i1_LQ_mixture_c104128/f1p2/1203	F-box protein GID2	6.4	12.0433	14.83	10.7433	10.1033	4.30667
	i2_LQ_mixture_c35313/f1p0/2416	transcription factor PIF1-like isoform X3	1.84667	0.496667	0.146667	0.956667	0.0866667	0.44
	i2_HQ_mixture_c32836/f2p0/2266	transcription factor PIF1-like isoform X3	2.96	2.82333	0.63	4.26333	0.08	0.863333
	i2_LQ_mixture_c130106/f1p0/2238	transcription factor PIF1-like isoform X3	1.27	2.26333	1.35667	4.59333	0.0666667	1.46333
	i2_HQ_mixture_c17543/f5p0/2259	transcription factor PIF1-like isoform X4	7.22333	8.75333	2.98333	11.2133	0.0366667	2.52
	i1_HQ_mixture_c53131/f2p3/1672	transcription factor PIF4-like isoform X1	1.32667	0.67	0.243333	5.58667	0.0833333	0.606667
	i1_LQ_mixture_c144124/f1p3/1777	transcription factor PIF4-like isoform X1	3.83667	1.11333	1.06333	17.5967	0.16	1.43
	i1_LQ_mixture_c144968/f1p4/2042	transcription factor PIF4-like isoform X1	2.25333	0.233333	0.43	0.863333	0	1.5
	i1_LQ_mixture_c145626/f1p4/1672	transcription factor PIF4-like isoform X1	5.47667	1.29	2.96	12.9133	0.2	4.50333
	i1_LQ_mixture_c147500/f1p3/1794	transcription factor PIF4-like isoform X1	1.18333	0.106667	0.55	0.156667	0.05	0.223333
	i1_LQ_mixture_c214126/f1p4/1621	transcription factor PIF4-like isoform X1	8.22667	3.1	1.76333	3.68667	0.16	0.496667
	i1_LQ_mixture_c36767/f1p4/1488	transcription factor PIF4-like isoform X1	1.52333	4.82	1.97333	23.52	0.113333	0.0533333
	i2_HQ_mixture_c170264/f2p0/2028	transcription factor PIF4-like isoform X1	1.82	0.03	2.79667	2.50333	0.213333	1.38
	i2_LQ_mixture_c18319/f1p2/2128	transcription factor PIF4-like isoform X1	5.76667	24.9367	8.06667	12.4167	2.98	1.50333
	i1_LQ_mixture_c25629/f1p4/1905	Transcription factor PIF5	2	3.7	0.65	9.77333	0	0.0833333
	i1_HQ_mixture_c101756/f2p4/1561	Transcription factor PIF5	4.25	7.26333	1.40667	10.5467	0.186667	0.44
	i1_LQ_mixture_c143127/f1p5/1732	Transcription factor PIF5	4.74667	1.85333	1.13333	16.1833	0.266667	1.46333
	i1_LQ_mixture_c207911/f1p3/1913	Transcription factor PIF5	6.51	2.77333	2.05333	43.2933	0.453333	3.11667
Abscisic acid	i3_LQ_mixture_c30434/f1p0/3069	Abscisic acid receptor PYL1	1.53	0.213333	0.306667	0.866667	1.62667	0.46
	i0_LQ_mixture_c66707/f1p3/986	Abscisic acid receptor PYL2	0.946667	2.80333	2.20667	1.97667	10.71	2.15667
	i1_LQ_mixture_c63777/f1p1/1362	abscisic acid receptor PYL3	4.04333	7.89	9.38333	4.75	12.7833	5.41333
	i1_HQ_mixture_c40931/f3p2/1270	Abscisic acid receptor PYL5	59.4567	93.5667	69.3033	98.89	119.43	36.2933
	i1_HQ_mixture_c88109/f2p2/1183	Abscisic acid receptor PYL5	35.88	102.863	89.6	85.3733	104.23	23.7267
	i2_LQ_mixture_c51347/f1p7/2429	abscisic acid receptor PYL8	10.04	2.06667	2.65333	5.67667	13.9567	4.84
	i1_HQ_mixture_c117481/f16p31/1290	abscisic acid receptor PYL8 isoform X1	35.5667	8.06333	9.07667	24.44	25.8733	12.8667
	i1_LQ_mixture_c4923/f1p29/1269	abscisic acid receptor PYL8 isoform X1	14.8767	4.63667	4.95667	10.17	16.3733	7.89
	i0_LQ_mixture_c64141/f1p3/769	abscisic acid receptor PYL8 isoform X2	8.84667	1.72667	1.51333	2.45333	5.45	0.763333
	i1_HQ_mixture_c176224/f2p1/1076	abscisic acid receptor PYL10	45.8467	19.9067	28.4767	21.58	51.21	25.52
	i1_HQ_mixture_c22189/f6p2/1512	protein phosphatase 2C	5.33333	10.8867	4.99	5.4	25.4633	11.8167
	i2_LQ_mixture_c7127/f1p0/2275	probable protein phosphatase 2C 6	14.9167	39.54	45.4933	12.6467	33.3267	14.9033
	i2_HQ_mixture_c38697/f4p1/2217	probable protein phosphatase 2C 6	12.66	37.2733	41.8767	8.84667	34.7833	13.19
	i2_LQ_mixture_c125948/f1p0/2244	probable protein phosphatase 2C 6	5.21333	10.0367	13.6433	4.43333	14.8567	10.5533
	i1_LQ_mixture_c11743/f1p2/1869	probable protein phosphatase 2C 6	3.05333	6	8.89667	2.46667	7.71667	6.29333
	i2_HQ_mixture_c52000/f2p12/2357	probable protein phosphatase 2C 6	0.753333	1.60333	2.71	3.79333	2.47333	1.87667
	i0_LQ_mixture_c81722/f1p0/903	putative protein phosphatase 2C 9	3.31	10.2	7.17667	11.2867	5.89	5.01
	i1_HQ_mixture_c17472/f9p1/1686	putative protein phosphatase 2C 30	2.24	12.6033	13.5533	10.92	16.8067	8.52667
	i1_LQ_mixture_c147996/f1p1/1511	putative protein phosphatase 2C 30	2.10333	13.1167	11.7967	12.1333	11.3733	4.76667
	i1_HQ_mixture_c8388/f4p1/1693	putative protein phosphatase 2C 30	4.26333	13.27	22.1867	17.4533	54.77	14.2767
	i1_HQ_mixture_c5810/f7p0/1489	probable protein phosphatase 2C 49	2.28333	2.76333	5.48667	0.42	4.01333	6.31333
	i2_LQ_mixture_c116792/f1p0/2027	probable protein phosphatase 2C 49	0.89	0.936667	3.76667	0.3	2.15333	1.67333
	i1_HQ_mixture_c47723/f2p3/1417	putative protein phosphatase 2C 50	0.613333	0	2.16333	5.44333	0.173333	1.46333
	i1_HQ_mixture_c49889/f5p3/1694	putative protein phosphatase 2C 50	9.88333	22.1433	8.74667	13.44	14.3367	11.8833
	i2_LQ_mixture_c19270/f1p8/2636	probable protein phosphatase 2C 50	0.543333	2.52667	1.08667	2.34333	0.776667	0.576667
	i1_LQ_mixture_c11134/f1p3/1429	putative protein phosphatase 2C 50	0	2.41	0	3.11667	0	2.35667
	i2_LQ_mixture_c51386/f1p0/2460	putative protein phosphatase 2C 51	3.72333	11.6333	7.54667	5.12	0.766667	6.14333
	i1_HQ_mixture_c47497/f3p4/1402	putative protein phosphatase 2C 51	6.36333	15.5633	7.59667	14.4533	4.20667	13.6233
	i1_LQ_mixture_c13565/f1p4/1211	putative protein phosphatase 2C 51	7.23	19.29	11.9333	17.97	3.91333	19.1833
	i0_LQ_mixture_c80712/f1p5/499	probable protein phosphatase 2C 68	0.193333	3.55	3.7	1.94	5.30333	7.62667
	i0_LQ_mixture_c108691/f1p0/542	probable protein phosphatase 2C 68	1.33667	5.71333	3.17667	3.71333	6.86	16.49
	i0_LQ_mixture_c44820/f1p0/919	probable protein phosphatase 2C 68 isoform 2	1.06667	3.90667	3.23333	1.01667	5.76667	5.54
	i1_HQ_mixture_c12137/f4p2/1515	SnRK2.2	128.847	567.827	411.017	352.957	275.373	47.3033
	i2_LQ_mixture_c155970/f1p0/2031	SnRK2.2	0.936667	0.0866667	0.27	0.39	0	2.28
	i0_LQ_mixture_c25707/f1p3/597	SnRK2.3	2.97667	17.98	8.51333	4.13667	6.18	0.38
	i1_HQ_mixture_c52934/f4p1/1386	SnRK2.3	12.2233	21.09	16.7167	4.16	45.27	9.91667
	i1_LQ_mixture_c168543/f1p1/1404	SnRK2.4	5.38667	6.59333	12.0133	1.73	11.9067	1.93333
	i1_HQ_mixture_c95458/f5p1/1502	SnRK2.4	2.20667	2.48	5.05	0.583333	2.76667	0.613333
	i1_LQ_mixture_c36906/f1p6/1546	SnRK2.5	3.33333	0.753333	3.25333	2.93667	2.71667	3.52
	i1_LQ_mixture_c33021/f1p1/1429	SnRK2.5	3.91333	0.89	3.27667	7.32333	3.98	7.64
	i3_LQ_mixture_c42574/f1p0/3802	SnRK2.7	2.66333	1.25333	6.61667	1.23	3.23	2.09667
	i0_LQ_mixture_c28580/f1p0/745	SnRK2.7	11.2467	12.78	28.65	10.37	14.9567	11.27
	i1_HQ_mixture_c33142/f3p8/1450	SnRK2.7	4.27333	4.38333	11.61	0.87	5.40667	2.10333
	i1_LQ_mixture_c171747/f1p4/1755	SnRK2.9	61.1267	22.24	22.59	71.0067	24.97	48.55
	i2_LQ_mixture_c23059/f1p2/2705	SnRK2.10	4.53333	1.63333	1.21	3.53	0.25	4.29667
	i1_LQ_mixture_c141458/f1p4/1534	SnRK2.10	12.12	7.86333	4.97	11.8867	2.51667	7.65333
	i1_HQ_mixture_c198674/f4p4/1512	SnRK2.10	98.6833	34.9633	40.02	79.29	36.9733	46.44
	i1_HQ_mixture_c184785/f6p4/1499	SnRK2.10	81.8733	41.24	40.02	96.8967	36.7	76.05
	i1_LQ_mixture_c71103/f1p10/1619	SnRK2.10	13.5233	3.89	4.99667	0.386667	0.253333	5.48333
	i1_HQ_mixture_c49263/f2p3/1773	bZIP transcription factor TRAB1	14.8167	29.9767	35.8267	19.3433	34.4967	12.39
	i1_LQ_mixture_c7413/f12p11/1894	bZIP transcription factor TRAB1-like	4.63	3.99333	1.86	2.3	2.70667	4.17667
	i2_LQ_mixture_c87951/f1p2/2630	bZIP transcription factor TRAB1	1.69667	1.98667	0.74	0.926667	0.806667	2.03333
	i2_LQ_mixture_c26486/f1p23/2130	bZIP transcription factor TRAB1-like	1.06333	1.40333	2.21667	0.403333	2.71667	0.72
	i1_LQ_mixture_c24049/f1p2/1757	ABA responsive element binding factor 1	0.976667	5.12667	4.12667	7.58667	3.96667	3.59
	i1_HQ_mixture_c209404/f2p2/1713	ABA responsive element binding factor 1	3.17667	10.48	8.41	6.87333	18.59	5.65
	i1_HQ_mixture_c4302/f9p6/1710	ABSCISIC ACID-INSENSITIVE 5-like protein 2	9.03	3.6	3.95333	1.49667	5.06667	5.24
	i2_LQ_mixture_c3570/f1p0/2981	ABSCISIC ACID-INSENSITIVE 5-like protein 2 isoform X2	6.14667	2.64667	3.39	2.7	2.73667	4.6
	i3_LQ_mixture_c18329/f1p2/3577	ABSCISIC ACID-INSENSITIVE 5-like protein 2	4.45333	1.88667	2.96667	2.14333	3.19667	4.15333
	i1_LQ_mixture_c148027/f1p1/1848	ABSCISIC ACID-INSENSITIVE 5-like protein 2	4.21	0.626667	0.393333	2.98667	0.606667	2.98333
	i1_LQ_mixture_c69354/f1p1/1323	ABSCISIC ACID-INSENSITIVE 5-like protein 2	0.646667	0.11	0.0366667	0.66	0.14	1.12333
	i1_HQ_mixture_c54914/f2p1/1358	ABSCISIC ACID-INSENSITIVE 5-like protein 3	11.2633	1.22667	2.31333	5.43667	1.09	13.31
	i1_LQ_mixture_c140887/f1p0/1350	G-box-binding factor 4	6.51333	18.16	11.0033	7.19	15.1733	11.7467
	i1_LQ_mixture_c20115/f4p0/1379	G-box-binding factor 4	4.47	8.14	6.95667	3.34333	10.7267	12.2133
	i1_LQ_mixture_c171844/f1p0/1433	G-box-binding factor 4	2.78	5.07	4.41	2.9	8.15	6.01667
	i1_LQ_mixture_c146783/f1p1/1321	ABSCISIC ACID-INSENSITIVE 5-like protein 5	6.88333	1.03667	0.766667	4.15667	0.316667	10.87
	i1_LQ_mixture_c47962/f1p1/1327	ABSCISIC ACID-INSENSITIVE 5-like protein 5	3.78667	0.7	0.773333	4.14667	0.24	8.10333
	i0_LQ_mixture_c44157/f1p0/925	ABSCISIC ACID-INSENSITIVE 5-like protein 5	3.71333	7.85	3	7.40667	1.31333	10.38
	i1_HQ_mixture_c124859/f2p1/1835	ABSCISIC ACID-INSENSITIVE 5-like protein 5	1.85333	0.343333	2.12333	0.456667	10.1733	9.43667
	i1_LQ_mixture_c7288/f4p2/1669	ABSCISIC ACID-INSENSITIVE 5-like protein 7	8.79	23.76	21.51	27.67	22.1567	12.53
	i0_LQ_mixture_c60348/f1p0/678	ABSCISIC ACID-INSENSITIVE 5-like protein 7	7.07667	30.56	14.8067	18.93	17.8533	23.44
	i3_LQ_mixture_c25305/f1p6/3270	bZIP transcription factor 12	0.663333	2.08	1.3	0.816667	1.20667	1.04333
Ethylene	i2_HQ_mixture_c12683/f5p1/2395	probable ethylene response sensor 1	20.5067	8.22333	10.79	1.43	9.84	2.32
	i2_LQ_mixture_c142051/f1p0/2124	putative ethylene response sensor 1	9.31667	13.3767	14.8	13.7133	6.25	11.0067
	i2_LQ_mixture_c144826/f1p8/2374	probable ethylene response sensor 2	4.57333	2.65333	2.02333	2.96	6.03	2.08
	i2_LQ_mixture_c23096/f1p0/2593	ethylene response sensor 2 isoform X1	4.46333	2.32667	1.61667	2.39333	5.4	1.64667
	i2_LQ_mixture_c33733/f3p0/2913	probable ethylene response sensor 2 isoform X1	2.92667	1.28333	1.04667	0.593333	3.27	0.553333
	i2_HQ_mixture_c5565/f7p0/2643	putative ethylene response sensor 2 isoform X1	3.77667	1.20333	1.45667	2.04333	8.05667	1.29333
	i2_HQ_mixture_c34678/f3p13/2876	Ethylene receptor 2	7.01333	18.8567	12.2567	7.78	7.35667	2.06667
	i3_HQ_mixture_c3417/f2p0/3095	Ethylene receptor 2	5.47333	9.73333	5.89	4.45667	5.01667	2.72333
	i2_HQ_mixture_c32433/f3p1/2910	Ethylene receptor 2	4.78	11.91	6.89333	2.98333	6.00333	1.66667
	i2_LQ_mixture_c6727/f1p3/2952	Ethylene receptor 2	3.18	7.25333	3.6	2.00333	2.16	0.533333
	i3_LQ_mixture_c19503/f1p2/3121	Ethylene receptor 2	0.943333	3.69	2.12333	1.77333	1.25667	0.406667
	i3_LQ_mixture_c25000/f1p0/3145	Ethylene receptor 2	0.54	2.91	1.10667	0.716667	1.64667	0.28
	i3_HQ_mixture_c33970/f2p0/3275	ethylene receptor 3	2.51	3.13333	4.76667	5.25333	2.13	3.71333
	i2_LQ_mixture_c98164/f3p0/2840	Serine/threonine-protein kinase CTR1	5.8	3.03333	2.07667	1.21	2.23	2.68667
	i3_LQ_mixture_c8348/f1p8/3430	serine/threonine-protein kinase CTR1	0.51	0.58	1.08667	0.423333	0.906667	0.496667
	i2_LQ_mixture_c54517/f1p0/2724	Serine/threonine-protein kinase CTR1	0.396667	0.743333	1.04	0.71	0.586667	0.733333
	i2_HQ_mixture_c2538/f5p0/2855	serine/threonine-protein kinase CTR1	2.85333	2.42667	6.58	3.14	7.12	1.08333
	i1_LQ_mixture_c85440/f1p5/1840	Mitogen-activated protein kinase	2.96333	5.64333	7.20333	7.26333	2.19667	5.83333
	i4_HQ_mixture_c1184/f2p0/4955	Protein ETHYLENE-INSENSITIVE 2	2.14333	1.14667	0.93	2.10667	1.2	2.01667
	i4_HQ_mixture_c1340/f2p25/4706	ethylene-insensitive protein 2-like	3.99333	1.85333	2.47667	2.06333	3.46333	2.98667
	i4_LQ_mixture_c1783/f1p0/4981	ethylene-insensitive protein 2-like	2.81667	0.913333	1.04	0.916667	1.33333	1.89667
	i2_LQ_mixture_c29285/f1p13/2036	ETHYLENE INSENSITIVE 3-like 1 protein	17.7	40.2733	25.1333	15.5367	17.3567	11.2967
	i2_LQ_mixture_c44154/f1p0/2078	ETHYLENE INSENSITIVE 3-like 1 protein	7.45	17.6433	11.96	6.32	13.97	10.2333
	i2_LQ_mixture_c17867/f1p0/2574	ETHYLENE INSENSITIVE 3-like 3 protein	0.36	0.46	1.20333	0.693333	1.51	0.82
	i4_LQ_mixture_c9069/f1p6/4337	EIN3-binding F-box protein 1	40.42	12.64	13.1067	12.64	29.1967	9.95667
	i3_LQ_mixture_c47259/f1p0/3057	EIN3-binding F-box protein 1	26.61	10.2867	9.03333	11.3867	15.6833	12.0867
	i2_LQ_mixture_c83438/f1p0/2979	EIN3-binding F-box protein 1	23.2067	8.61333	8.91667	7.49	17.11	6.43667
	i3_LQ_mixture_c48148/f1p0/3054	EIN3-binding F-box protein 1	12.02	4.45667	5.10667	8.97667	8.45333	7.64667
	i4_LQ_mixture_c4182/f1p0/4964	EIN3-binding F-box protein 1	7.07	3.50667	3.04	7.78	4.22333	7.52
	i2_LQ_mixture_c33214/f1p0/2890	EIN3-binding F-box protein 1	3.61	1.82333	1.55667	2.11333	3.11333	2.16
Brassionsteroid	i3_HQ_mixture_c10681/f3p2/3842	brassinosteroid LRR receptor kinase BRI1	11.5067	3.01667	7.75333	4.79333	5.03667	5.86333
	i3_LQ_mixture_c51785/f1p4/3887	brassinosteroid LRR receptor kinase BRI1	7.93	2.37333	4.2	2.26	3.36	2.39
	i4_LQ_mixture_c10805/f1p3/4004	brassinosteroid LRR receptor kinase BRI1	2.88667	1.17667	2.68	1.11	1.3	1.16667
	i1_LQ_mixture_c67540/f1p0/1237	probable BRI1 kinase inhibitor 1	5.57333	1.75667	3.23333	3.39667	1.07	2.62333
	i3_LQ_mixture_c25759/f1p1/3162	serine/threonine-protein kinase BSK1-2-like isoform X2	4.73	20.9767	13.49	6.12667	9.45	1.25
	i2_HQ_mixture_c49485/f2p0/2569	serine/threonine-protein kinase BSK1-2-like	4.69667	6.69333	5.13	3.53	3.86333	2.63
	i1_HQ_mixture_c80234/f7p7/1948	serine/threonine-protein kinase BSK1-2-like isoform X1	30.42	115.953	78.2633	39.4133	59.18	11.7933
	i1_LQ_mixture_c164129/f1p6/1743	serine/threonine-protein kinase BSK1-2-like isoform X2	23.06	109.777	86.3033	52.5	52.1167	9.64
	i1_HQ_mixture_c37890/f2p5/1950	serine/threonine-protein kinase BSK1-2-like	12.6467	20.28	13.2067	13.7	11.4967	12.5133
	i2_HQ_mixture_c39373/f2p0/2590	serine/threonine-protein kinase BSK1-2-like	2.75	6.75	3.39333	11.46	3.28667	5.96667
	i3_LQ_mixture_c18153/f1p0/3137	serine/threonine-protein kinase BSK1-2-like	0.476667	1.40667	0.793333	1.26333	0.75	0.746667
	i2_LQ_mixture_c38043/f1p4/2609	serine/threonine-protein kinase BSK1-2-like	0.306667	1.18	0.583333	0.29	0.67	0.0233333
	i1_LQ_mixture_c171060/f1p1/1952	serine/threonine-protein kinase BSK2	2.23667	1.2	4.69	0.293333	2.78333	3.24667
	i1_LQ_mixture_c40271/f1p2/2013	serine/threonine-protein kinase BSK2	1.56333	0.3	2.67	0.23	0.376667	0
	i2_LQ_mixture_c153659/f1p0/2018	serine/threonine-protein kinase BSK2	0.153333	0	1.95667	0.05	1.14333	3.77333
	i1_LQ_mixture_c172035/f1p10/1184	shaggy-related protein kinase eta	23.7733	21.8833	39.71	23.6833	17.01	30.1
	i1_HQ_mixture_c95118/f19p11/1882	shaggy-related protein kinase eta	20.2667	36.6433	32.4133	28.26	29.0967	23.16
	i1_HQ_mixture_c106734/f2p12/1757	shaggy-related protein kinase eta	9.32667	5.82	16.9267	2.80667	6.98667	5.48333
	i1_LQ_mixture_c146158/f1p1/1284	Protein BZR1-like protein 1	31.41	33.28	59.1433	9.37667	14.0267	10.0533
	i1_LQ_mixture_c31578/f2p4/1956	transcription factor APG-like	3.39	0.416667	2.46333	5.6	0.0266667	3.31333
	i2_LQ_mixture_c18438/f1p0/2167	transcription factor APG-like	2.81	0.683333	2.26333	3.64667	0.0533333	2.63333
	i2_HQ_mixture_c52213/f6p0/2402	transcription factor APG-like isoform X2	13.76	4.38667	4.15333	9.55	0.0533333	4.33
	i1_LQ_mixture_c64121/f2p4/1929	transcription factor APG-like	12.9767	2.80667	10.4367	16.8233	1.03	14.6067
	i2_LQ_mixture_c71959/f1p0/2314	transcription factor APG-like isoform X2	8.80333	1.69333	1.58	4.18	0.0766667	1.84333
	i1_LQ_mixture_c126229/f1p4/1895	transcription factor APG-like	7.91	0.65	2.72333	3.07333	0.163333	5.68
	i2_LQ_mixture_c9173/f1p0/2341	transcription factor APG-like isoform X2	7.02667	2.37667	1.41333	5.79667	0	1.71333
	i2_LQ_mixture_c111112/f1p0/2533	transcription factor APG-like isoform X1	5.00333	1.12	0.583333	2.13667	0.0333333	1.87
	i2_LQ_mixture_c108097/f1p0/2520	transcription factor APG-like isoform X2	2.13	0.32	0.416667	1.75667	0.173333	0.503333
	i2_LQ_mixture_c6960/f1p0/2891	transcription factor APG-like isoform X2	1.99	0.396667	0.246667	0.99	0.0266667	0.803333
	i2_LQ_mixture_c130767/f1p0/2290	transcription factor APG-like	1.81333	0.05	1.04333	1.26	0	0.546667
	i2_HQ_mixture_c12170/f2p0/2684	transcription factor APG-like isoform X2	1.09	0.58	0.16	1.69333	0	0.613333
Jasmonic acid	i2_HQ_mixture_c1802/f3p12/2305	Jasmonic acid-amido synthetase JAR1	7.12667	0.66	0.34	3.23667	2.13667	2.31333
	i2_LQ_mixture_c91659/f1p0/2167	Jasmonic acid-amido synthetase JAR1	4.38	1.12333	0.466667	5.34667	2.96	1.85
	i2_LQ_mixture_c18254/f1p2/2233	Jasmonic acid-amido synthetase JAR1	11.53	1.84333	1.32667	14.13	4.25667	7.40333
	i2_LQ_mixture_c89572/f1p0/2637	Jasmonic acid-amido synthetase JAR1	10.1133	1.78333	1.03333	8.41	5.18	2.5
	i2_LQ_mixture_c40599/f1p2/2738	Jasmonic acid-amido synthetase JAR1	1.51667	0.636667	0.133333	3.57	1.66667	0.37
	i2_LQ_mixture_c144395/f2p0/2348	Coronatine-insensitive protein 1	91.3833	32.0167	26.6467	24.7167	36.8633	66.5367
	i2_HQ_mixture_c157904/f11p0/2252	Coronatine-insensitive protein 1	58.6667	18.8633	16.28	20.7633	15.1433	34.6467
	i2_HQ_mixture_c4798/f3p0/2349	coronatine-insensitive protein 1-like	41.0133	19.07	28.1567	18.7	42.2567	25.1967
	i2_LQ_mixture_c102718/f1p1/2148	Coronatine-insensitive protein 1	21.9167	6.94	6.49333	8.30667	8.34	14.3733
	i1_LQ_mixture_c121293/f1p105/1906	Coronatine-insensitive protein 1	21.0233	9.43	7.54	12.6833	6.92333	21.06
	i3_LQ_mixture_c26020/f1p5/3371	coronatine-insensitive protein homolog 1a	3.87667	1.14667	0.946667	1.03667	1.38333	1.70333
	i2_LQ_mixture_c25587/f1p0/2649	Coronatine-insensitive protein 1	2.65667	0.806667	0.496667	0.436667	0.74	0.533333
	i0_LQ_mixture_c8219/f1p0/907	protein TIFY 3A-like	47.12	288.933	234.357	155.047	138.287	1.5
	i0_LQ_mixture_c57759/f1p0/730	protein TIFY 3A-like	69.9033	414.44	332.597	257.773	244.65	1.21
	i0_LQ_mixture_c56471/f1p0/912	protein TIFY 3B-like	138.917	143.747	201.703	276.317	157.63	153.773
	i1_LQ_mixture_c180860/f1p14/1028	protein TIFY 3B-like	53.7833	56.51	98.2167	80.91	73.5933	43.8967
	i1_LQ_mixture_c221592/f1p14/1008	protein TIFY 3B-like	24.6567	34.08	55.3833	119.92	47.56	32
	i1_LQ_mixture_c59850/f1p10/1050	protein TIFY 3B-like	12.46	15.6367	29.0767	53.2767	20.6467	19.75
	i2_HQ_mixture_c106242/f2p25/2865	protein TIFY 3B-like	0.553333	0.906667	2.06	1.12	0.923333	0.176667
	i3_LQ_mixture_c20727/f1p0/3492	protein TIFY 3B-like	0.523333	0.886667	1.36333	1.46	0.68	0.246667
	i1_LQ_mixture_c10361/f9p14/1916	protein TIFY 6A-like	12.06	27.7033	23.5867	16.27	12.1433	6.88667
	i1_LQ_mixture_c195829/f1p14/1903	protein TIFY 6A-like	0.476667	1.51	1.81333	0.903333	1.58	0.14
	i1_LQ_mixture_c65257/f1p2/1799	protein TIFY 6A-like	17.14	33.5733	32.93	14.82	22.5133	13.1333
	i1_HQ_mixture_c19244/f9p15/1770	protein TIFY 6A-like	30.66	72.9233	86.0833	59.8533	47.24	17.1067
	i2_LQ_mixture_c10694/f1p0/2276	protein TIFY 6A-like	15.7467	43.05	41.74	26.27	27.02	6.61333
	i1_LQ_mixture_c16929/f14p14/1885	protein TIFY 6A-like	13.6333	32.02	27.35	23.03	16.39	9.81333
	i1_LQ_mixture_c171937/f1p13/1689	protein TIFY 6A-like	3.03333	5.18667	6.04667	2.77667	3.83333	0.376667
	i1_HQ_mixture_c3514/f5p2/1840	protein TIFY 6A-like	9.76667	19.69	15.5933	10.8	14.5467	5.67333
	i2_LQ_mixture_c56816/f1p0/2166	protein TIFY 6A-like	0.17	1.00667	0.52	0.283333	0.193333	0.0666667
	i2_LQ_mixture_c96942/f1p0/2033	protein TIFY 6A-like	0.726667	5.33333	4.81333	6.52667	2.00333	2.96667
	i1_LQ_mixture_c126843/f1p0/1597	Protein TIFY 6b	0.386667	2.04667	1.38333	1.27667	0.943333	0.123333
	i2_LQ_mixture_c41120/f1p2/2353	Protein TIFY 6b	0.573333	2.46667	1.52333	1.58	0.643333	0.603333
	i0_HQ_mixture_c104714/f2p0/506	protein TIFY 10A	29.01	113.413	121.1	173.617	48.6967	20.65
	i1_HQ_mixture_c206809/f10p3/1229	protein TIFY 10A	92.1167	282.333	358.777	305.763	129.65	25.74
	i1_HQ_mixture_c1476/f46p23/1193	Protein TIFY 10a	62.62	151.91	185.92	119.507	237.45	31.0533
	i1_HQ_mixture_c190473/f2p22/1253	Protein TIFY 10a	19.1333	56.0633	57.78	55.2333	51.8133	14.1767
	i1_HQ_mixture_c113497/f2p24/1304	Protein TIFY 10a	16	47.5233	53.7467	24.69	53.7933	8.19
	i1_HQ_mixture_c208078/f3p22/1223	Protein TIFY 10a	53.53	123.407	138.853	55.27	157.823	17.7633
	i0_HQ_mixture_c2382/f3p0/668	Protein TIFY 10a	48.9833	161.267	170.863	148.37	137.813	36.23
	i1_HQ_mixture_c159017/f3p23/1178	Protein TIFY 10a	41.97	85.52	133.74	45.41	200.747	19.73
	i0_LQ_mixture_c153292/f22p0/868	protein TIFY 10A-like	56.26	308.533	275.63	248.54	290.86	13.21
	i2_LQ_mixture_c96940/f1p0/2106	Protein TIFY 10b	1.07333	2.59667	1.68333	2.39667	0.713333	0.566667
	i2_HQ_mixture_c70859/f2p0/2147	Protein TIFY 10b	12.5667	45.2367	47.28	39.93	19.9167	4.52667
	i1_LQ_mixture_c25542/f1p11/1441	protein TIFY 10B-like	34.2633	100.267	103.827	51.49	55.82	7.92667
	i1_LQ_mixture_c101569/f1p11/1358	protein TIFY 10B-like	183.35	438.13	397.327	332.937	214.363	79.4567
	i0_LQ_mixture_c66982/f1p18/987	protein TIFY 10c	22.19	66.8433	74.05	69.43	25.7833	3.99
	i0_LQ_mixture_c75307/f2p0/526	protein TIFY 10c	6.69333	30.4167	34.69	40.4833	12.6133	3.65667
	i1_LQ_mixture_c145643/f1p3/1296	Protein TIFY 10c	0.696667	2.55667	2.01667	2.97333	0.68	0.193333
	i1_LQ_mixture_c74434/f1p3/1092	Protein TIFY 10c	0.543333	3.53667	3.45	3.36667	0.273333	0.12
	i1_LQ_mixture_c111620/f1p3/1053	Protein TIFY 10c	38.76	166.56	190.51	265.107	52.2	14.1767
	i0_LQ_mixture_c7794/f1p0/934	Protein TIFY 11b	57.01	317.713	253.17	255.493	271.727	11.5067
	i1_HQ_mixture_c198620/f3p0/1045	protein TIFY 11c	64.9667	439.69	463.613	251.213	355.887	21.3367
	i0_LQ_mixture_c141505/f1p2/753	protein TIFY 11e-like	20.81	212.357	202.267	156.447	242.907	1.92
	i0_LQ_mixture_c133294/f1p0/664	protein TIFY 11e-like	218.717	1249.66	840.133	539.327	514.35	14.0267
	i1_HQ_mixture_c31955/f2p16/1460	transcription factor MYC2-like	41.5667	86.5033	81.9167	69.0933	38.9733	25.8233
	i1_LQ_mixture_c104163/f1p15/1825	Transcription factor MYC2	3.53	9.98667	7.85	18.5967	2.67667	5.44333
	i2_LQ_mixture_c88470/f1p0/2706	Transcription factor MYC2	13.04	22.4833	23.5167	11.0433	12.9833	4.13667
	i2_HQ_mixture_c79278/f18p0/2528	Transcription factor MYC2	27.24	40.2633	34.45	11.9167	22.8333	6.18667
	i2_LQ_mixture_c6181/f1p9/2157	Transcription factor MYC2	25.3667	47.4867	44.2467	27.8767	19.26	11.0033
Salicylic acid	i2_HQ_mixture_c137928/f8p0/2531	regulatory protein NPR1	13.9233	53.3033	36.8433	16.5667	46.2533	8.54333
	i3_LQ_mixture_c6596/f1p74/3338	regulatory protein NPR1	2.07667	9.76333	6.74333	4.06333	10.2267	1.42333
	i2_HQ_mixture_c83370/f2p0/2088	Regulatory protein NPR1	2.06	0.326667	1.16667	1.55667	2.97333	7.20333
	i2_LQ_mixture_c149687/f1p0/2338	Regulatory protein NPR1	1.99333	1.07333	0.613333	0.523333	0.3	0.48
	i2_LQ_mixture_c34469/f1p0/2151	regulatory protein NPR1	2.15	0.69	1.34	1.58667	3.67667	7.7
	i3_LQ_mixture_c54548/f1p6/3196	regulatory protein NPR1	2.41333	5.22333	4.88333	3.62333	6.56667	1.18
	i2_LQ_mixture_c5562/f1p1/2530	regulatory protein NPR2	3.58	6.35667	6.78333	6.37	5.81333	2.75667
	i2_HQ_mixture_c19625/f3p0/2644	regulatory protein NPR3	2.05667	10.92	9.08667	6.10667	5.96667	1.05667
	i2_LQ_mixture_c20722/f1p10/2562	regulatory protein NPR3	5.29333	0.973333	2.29333	1.18333	1.02	0.846667
	i2_LQ_mixture_c9118/f1p0/2426	Regulatory protein NPR3	0.503333	1.49667	0.93	0.933333	0.893333	0.453333
	i3_HQ_mixture_c2578/f2p4/3344	Regulatory protein NPR3	0.24	0.826667	0.896667	1.01667	1.24	0.383333
	i3_HQ_mixture_c24187/f2p5/3145	Regulatory protein NPR3	3.74333	20.8567	13.46	13.9433	17.5833	3.72667
	i2_LQ_mixture_c12273/f1p7/2582	Regulatory protein NPR3	6.76	18.3667	18.6233	23.8767	18.4	7.04667
	i2_LQ_mixture_c129199/f1p0/2880	regulatory protein NPR3-like	0.643333	1.66	2.07	2.08333	3.33333	0.703333
	i2_HQ_mixture_c169197/f5p0/2442	regulatory protein NPR3-like	6.55333	18.8733	14.3233	8.17333	10.2933	0.936667
	i2_LQ_mixture_c38527/f1p39/2623	regulatory protein NPR3-like	7.55667	27.5933	24.8167	22.0367	18.95	3.12333
	i2_LQ_mixture_c85056/f1p0/2651	regulatory protein NPR3-like	0.963333	3.54333	2.49333	2.30333	2.41667	0.123333
	i2_HQ_mixture_c18132/f3p1/2606	regulatory protein NPR3-like	5.47667	12.74	10.5267	7.05333	8.6	1.98667
	i2_LQ_mixture_c91329/f1p0/2268	regulatory protein NPR5-like	3.15667	0.0566667	2.96	0.446667	0.01	4.34333
	i2_LQ_mixture_c122923/f1p0/2129	Transcription factor TGA1	12.2133	3.50667	2.51333	6.37333	5.43	16.08
	i2_LQ_mixture_c115887/f1p0/2012	Transcription factor TGA1	10.0567	4.02667	3.05333	7.15333	5.58667	15.37
	i1_LQ_mixture_c173049/f1p4/1912	Transcription factor TGA1	5.65	1.91	0.223333	1.06667	0.29	2.17333
	i1_LQ_mixture_c126941/f1p6/1993	Transcription factor TGA1	1.62	0.45	0.0733333	0.5	0.726667	0.426667
	i5_LQ_mixture_c681/f1p0/5174	Transcription factor TGA1	1.12667	0.343333	0.216667	0.133333	0.73	0.493333
	i1_LQ_mixture_c18501/f1p4/1788	Transcription factor TGA2.1	3.74667	1.96333	0.886667	1.04333	8.48667	3.88
	i2_LQ_mixture_c9673/f1p8/2156	Transcription factor TGA2.1	0.72	0.396667	0.12	0.293333	1.75	1.37
	i2_LQ_mixture_c66808/f1p21/2091	transcription factor TGA2-like isoform X2	2.91667	1.81	0.893333	0.146667	3.47	3.78333
	i3_LQ_mixture_c4586/f1p0/3953	transcription factor TGA2-like isoform X2	1.85333	0.933333	0.613333	0.303333	4.86333	1.81
	i1_LQ_mixture_c19732/f1p0/1521	transcription factor TGAL3	0.553333	0.233333	3.59	0.553333	0.576667	1.13
	i4_LQ_mixture_c3638/f1p2/4536	Transcription factor TGA4	1.01333	0.246667	0.113333	0.21	0.31	0.65
	i2_LQ_mixture_c84919/f1p0/2325	transcription factor TGA4-like isoform X1	2.38333	1.22333	0.276667	0.31	1.97	0.95
	i2_LQ_mixture_c125846/f1p0/2625	transcription factor TGA4-like isoform X1	1.74333	0.98	0.0866667	0.313333	1.63	1.47333
	i1_LQ_mixture_c8364/f11p6/1839	transcription factor TGA4-like isoform X1	14.0667	6.31333	2.34667	5.07	11.3233	12.8833
	i1_LQ_mixture_c126964/f1p7/1949	transcription factor TGA4-like isoform X1	10.61	3.72333	2.02667	3.26667	5.37333	13.56
	i1_LQ_mixture_c194723/f1p5/1702	transcription factor TGA4-like isoform X1	8.72333	2.11333	0.473333	0.616667	2.10333	2.03333
	i2_LQ_mixture_c149762/f1p0/2136	transcription factor TGA4-like isoform X1	4.03	2.28333	0.643333	1.95667	1.99	4.93667
	i1_HQ_mixture_c7461/f2p2/1910	transcription factor TGA4-like isoform X1	3.75333	0.556667	0.42	0.926667	3.01667	1.54333
	i1_LQ_mixture_c99664/f1p3/1979	transcription factor TGA4-like isoform X1	3.44333	1.61	0.283333	1.72	2.43333	1.91667
	i2_LQ_mixture_c69509/f2p0/2336	transcription factor TGA4-like isoform X1	3.3	1.29667	0.853333	1.15	2.55	2.55
	i2_LQ_mixture_c7587/f2p14/2383	transcription factor TGAL5 isoform X6	0.58	0.22	0	0	4.01	0
	i1_LQ_mixture_c63084/f1p8/1884	transcription factor TGAL6-like isoform X1	2.51333	0.986667	0.353333	0.57	3.17333	1.1
	i1_LQ_mixture_c22569/f1p4/1884	transcription factor TGAL6-like isoform X2	1.11	0.33	0.25	0.15	0.41	1.17667
	i1_HQ_mixture_c2784/f11p4/1711	transcription factor TGAL8 isoform X1	3.19333	2.04333	1.14333	1.07333	13.86	3.65667
	i2_LQ_mixture_c10395/f1p0/2340	transcription factor TGAL8 isoform X2	3.10333	1.67333	1.07	0.693333	13.7233	2.14333
	i0_HQ_mixture_c28883/f2p0/658	pathogenesis-related protein 1	8.44	1.88333	0.0333333	5.66667	323.233	3.56
	i0_LQ_mixture_c5058/f1p0/858	Pathogenesis-related protein PRMS	1.09667	8.96333	0.403333	73.94	5.91	86.0033
	i0_HQ_mixture_c8546/f2p0/757	pathogenesis-related protein PRMS	11.9767	3.68	10.85	9.47667	1.11	93.96
