# Supplementary material for: Organ-Specific Transcriptome Analysis Identifies Candidate Genes Involved in the Stem Specialization of Bermudagrass (Cynodon dactylon L.)
Source: Front Genet. 2021 Jun 23;12:678673. doi: 10.3389/fgene.2021.678673 (PMC8260954; doi:10.3389/fgene.2021.678673)
Supplement: Supplementary Table 12 — Expression profiles of the transcription factors possibly involved in stem specialization. [file Table_12.XLSX]

## Sheet: Table S12
Table S12. Expression profiles of the transcription factors possibly involved in stem specialization
Transcription factor Family	Gene ID	Annotation	Average RPKM in different organs
			Shoot	Stolon	Rhizome	Leaf	Root	Inflorescence
Alfin-like	i3_LQ_mixture_c2780/f1p2/3466	PHD finger protein ALFIN-LIKE 7	2.19333	0.296667	1.21333	0.603333	0.853333	1.74333
	i3_LQ_mixture_c44250/f1p0/3452	PHD finger protein ALFIN-LIKE 7	6.30667	2.29	2.02	3.63667	1.50333	3.26333
	i2_HQ_mixture_c23954/f2p1/2391	PHD finger protein ALFIN-LIKE 6	5.77	0.913333	1.39667	7.08667	1.37333	5.08
	i1_LQ_mixture_c132929/f1p0/1045	PHD finger protein ALFIN-LIKE 4-like	5.56	5.20333	9.65333	17.8467	6.03	21.7633
	i1_LQ_mixture_c84573/f2p4/1161	PHD finger protein ALFIN-LIKE 3	8.79667	4.07667	8.87	7.87	9.72333	14.2067
	i5_LQ_mixture_c899/f1p0/5390	PHD finger protein ALFIN-LIKE 1-like	1.47	0.41	0.603333	0.546667	0.613333	0.776667
AP2/ERF-AP2	i2_HQ_mixture_c9922/f3p2/2551	transcription factor AP2	2.46333	0.686667	0.99	4.27667	2.36667	1.45
	i2_LQ_mixture_c146284/f1p0/2403	transcription factor AP2	2.94	0.83	1.23	8.17	3.88333	1.57333
	i2_HQ_mixture_c69392/f3p0/2196	transcription factor AP2	10.3067	3.79667	5.08333	12.18	22.01	3.73
	i2_HQ_mixture_c89845/f2p0/2236	transcription factor AP2	7.63333	2.81333	4.60333	10.7967	9.26333	0.62
	i2_HQ_mixture_c7459/f3p0/2323	transcription factor AP2	14.9	7.03333	7.90333	25.59	29.9067	3.77333
	i2_HQ_mixture_c20184/f2p1/2331	transcription factor AP2	21.52	5.75333	10.4533	42.3467	28.48	18.7533
	i2_LQ_mixture_c48190/f1p0/2196	AP2-like ethylene-responsive transcription factor TOE3	2.31333	4.91333	2.43667	2.95667	2.12	3.43333
	i1_LQ_mixture_c40980/f1p1/1554	AP2-like ethylene-responsive transcription factor TOE3	10.3667	3.34	4.42	4.79667	7.14	7.06333
	i2_HQ_mixture_c15815/f4p0/2089	AP2-like ethylene-responsive transcription factor TOE3	24.7733	48.64	21.44	29.6033	20.6133	27.23
	i2_LQ_mixture_c97006/f1p0/2035	AP2-like ethylene-responsive transcription factor TOE3	1.62667	3.48333	1.46333	1.84667	1.53333	2.31667
	i2_LQ_mixture_c91246/f1p0/2510	AP2-like ethylene-responsive transcription factor BBM1	0.246667	0	0.35	0	1.03667	0.02
	i1_HQ_mixture_c2644/f8p1/1486	AP2-like ethylene-responsive transcription factor	11.0067	13.23	5.96333	13.6233	10.6333	10.83
	i1_LQ_mixture_c89020/f1p1/1387	AP2-like ethylene-responsive transcription factor AIL5	0.413333	0	0.986667	0.0566667	3.96	0.123333
	i2_LQ_mixture_c88570/f1p0/2222	AP2-like ethylene-responsive transcription factor AIL5	0.483333	0	2.66	0.13	5.15667	0.99
	i1_LQ_mixture_c189162/f1p4/1962	AP2-like ethylene-responsive transcription factor AIL1	5.43667	7.79333	4.95667	3.26667	5.87667	5.07667
AP2/ERF-ERF	i1_LQ_mixture_c134146/f1p0/1017	transcription factor DREB4.1	50.9467	164.917	114.993	30.8533	41.79	23.86
	i0_LQ_mixture_c41715/f1p0/884	transcription factor DREB1.4	12.7967	91.04	56.0367	54.9533	42.7133	0.656667
	i0_HQ_mixture_c2158/f18p0/882	transcription factor DREB1.4	52.4333	332.42	133.317	185.837	186.46	1.09667
	i0_HQ_mixture_c3032/f5p1/923	transcription factor DREB1.4	25.7367	186.5	91.6567	48.61	97.46	0.326667
	i0_HQ_mixture_c153280/f40p0/917	transcription factor DREB1.2	40.58	236.85	130.673	113.58	141.653	2.21
	i1_LQ_mixture_c51078/f1p26/1336	transcription factor DREB1.2	23.3933	114.307	49.6533	47.06	57.9333	0.103333
	i0_HQ_mixture_c24512/f2p0/880	transcription factor DREB1.2	18.1833	174.963	58.5967	23.7567	61.9633	0.146667
	i3_LQ_mixture_c18904/f1p5/3070	transcription factor AP2	4.50667	1.34667	2.12667	8.80667	6.37667	1.60667
	i2_HQ_mixture_c84453/f2p10/2247	transcription factor AP2	6.19333	2.45333	2.94	7.69333	15.5133	1.61333
	i3_LQ_mixture_c23558/f1p3/3633	transcription factor AP2	5.69	1.8	2.07333	5.13333	7.79	0.926667
	i1_LQ_mixture_c53225/f1p0/1145	putative AP2/EREBP transcription factor superfamily protein	5.40667	84.7633	84.3933	113.453	252.81	20.9033
	i1_HQ_mixture_c206034/f10p10/1835	ethylene-responsive transcription factor RAP2-4-like	48.8967	10.2	12.72	60.1433	66.0867	127.367
	i1_LQ_mixture_c102700/f1p9/1881	ethylene-responsive transcription factor RAP2-4-like	7.48	1.69333	1.88	4.41	10.65	14.1167
	i1_HQ_mixture_c12404/f3p0/1864	Ethylene-responsive transcription factor RAP2-4	9.89333	14.82	7.2	7.35333	12.0967	6.01667
	i1_LQ_mixture_c105270/f1p0/1733	Ethylene-responsive transcription factor RAP2-4	9.15667	10.59	5.40333	8.02333	8.57667	7.51
	i1_LQ_mixture_c169565/f1p5/1584	ethylene-responsive transcription factor RAP2-3-like	5.86	19.4433	22.8433	2.59667	26.7367	1.07333
	i1_LQ_mixture_c215470/f1p1/1537	ethylene-responsive transcription factor RAP2-3-like	4.89	16.7233	14.8033	4.06667	15.9367	0.57
	i1_HQ_mixture_c61710/f5p1/1527	ethylene-responsive transcription factor RAP2-3-like	49.3567	65.3533	89.1433	3.59	128.443	10.12
	i1_HQ_mixture_c61738/f27p1/1475	ethylene-responsive transcription factor RAP2-3-like	49.3767	59.2233	88.9067	8.35333	158.067	10.0433
	i1_HQ_mixture_c16136/f13p0/1545	ethylene-responsive transcription factor RAP2-3-like	5.07	6.31333	8.58	1.64667	16.2833	1.34333
	i0_HQ_mixture_c23879/f2p0/908	Ethylene-responsive transcription factor RAP2-3	3.37	3.62	14.0867	0.346667	18.9667	3.21
	i1_HQ_mixture_c206006/f3p1/1756	ethylene-responsive transcription factor RAP2-3	4.67	20.12	20.37	4.13667	14.6867	0.59
	i0_LQ_mixture_c61186/f1p0/840	ethylene-responsive transcription factor RAP2-2-like	2.82667	0.273333	0.0933333	0.69	0.23	2.06333
	i0_HQ_mixture_c27737/f3p0/959	ethylene-responsive transcription factor RAP2-13-like	33.93	17.8833	15.4933	41.9433	14.1367	27.04
	i1_LQ_mixture_c102938/f1p1/1116	ethylene-responsive transcription factor RAP2-13-like	10.8	3.61667	4.72333	13.7067	3.18333	8.86
	i1_HQ_mixture_c103966/f3p3/1651	ethylene-responsive transcription factor RAP2-13-like	15.2433	7.69333	5.92667	10.5867	8.01667	9.59667
	i1_HQ_mixture_c36634/f2p2/1577	ethylene-responsive transcription factor RAP2-13-like	7.67	3.32	1.42333	4.94333	1.14	2.67333
	i1_HQ_mixture_c93515/f2p2/1339	ethylene-responsive transcription factor RAP2-13	1.75333	5.06667	4.16667	1.25	13.94	5.48333
	i2_LQ_mixture_c150088/f1p0/2173	Ethylene-responsive transcription factor RAP2-13	11.1367	20.86	17.7167	27.72	7.92333	15.47
	i1_LQ_mixture_c125872/f1p1/1299	ethylene-responsive transcription factor RAP2-12-like	18.13	141.087	76.3233	15.9067	85.4533	0.976667
	i1_LQ_mixture_c29521/f1p2/1032	ethylene-responsive transcription factor RAP2-10	27.24	86.3567	57.2467	66.78	42.18	31.3967
	i1_LQ_mixture_c3209/f1p0/1226	ethylene-responsive transcription factor ERF110	2.66667	48.0433	44.2667	28.1367	137.757	8.12333
	i1_HQ_mixture_c64436/f2p0/1139	ethylene-responsive transcription factor ERF109-like	82.4367	607.827	503.353	170.497	301.7	1.02
	i1_LQ_mixture_c5029/f1p52/1198	ethylene-responsive transcription factor ERF073-like	74.66	224.117	119.003	118.123	45.2667	29.0367
	i1_LQ_mixture_c125228/f1p39/1160	ethylene-responsive transcription factor ERF073-like	175.957	439.227	253.52	217.753	116.82	54.0633
	i1_LQ_mixture_c144705/f1p45/1125	ethylene-responsive transcription factor ERF073-like	0	0.3	18.49	0.553333	1.76667	0
	i1_HQ_mixture_c214460/f2p0/1226	ethylene-responsive transcription factor ERF073-like	24.8067	118.113	99.0633	31.1033	159.793	0.35
	i1_LQ_mixture_c14006/f1p44/1250	ethylene-responsive transcription factor ERF073-like	123.697	322.357	211.98	185.317	91.1533	29.7
	i0_LQ_mixture_c4381/f1p0/994	ethylene-responsive transcription factor ERF071-like	15.4767	64.81	65.11	18.88	43.8	1.57333
	i1_LQ_mixture_c110641/f1p0/1014	ethylene-responsive transcription factor ERF071-like	3.24333	5.59	28.7167	0.62	9.22667	5.2
	i0_HQ_mixture_c7786/f5p13/938	ethylene-responsive transcription factor ERF071	121.29	684.233	438.357	260.393	315.32	11.2767
	i1_HQ_mixture_c5545/f2p3/1180	ethylene-responsive transcription factor ERF061	0.843333	5.02	1.32	17.19	10.1067	9.12667
	i1_LQ_mixture_c9335/f1p2/1610	ethylene-responsive transcription factor ERF060	12.4633	6.29667	5.44333	9.35333	4.45	7.10667
	i2_HQ_mixture_c68618/f3p0/2107	ethylene-responsive transcription factor ERF053-like	0.7	1.99333	2.31333	1.17	5.11	1.81
	i0_LQ_mixture_c116953/f1p0/954	Ethylene-responsive transcription factor ERF034	0.706667	3.95667	6.38667	0.193333	3.54	0.16
	i1_LQ_mixture_c49188/f1p0/1352	Ethylene-responsive transcription factor ERF034	4.81667	16.2233	16.2667	2.76	4.92667	5.25667
	i1_LQ_mixture_c168718/f1p0/1200	Ethylene-responsive transcription factor ERF034	7.03333	26.3667	41.7167	2.74	5.06667	3.91
	i1_LQ_mixture_c23346/f1p0/1211	ethylene-responsive transcription factor ERF027-like	44.6167	329.463	311.333	80.32	563.173	0.386667
	i2_LQ_mixture_c85926/f1p6/2087	ethylene-responsive transcription factor ERF021-like	2.51	1.45333	0.593333	1.36333	1.22667	4.36333
	i2_LQ_mixture_c28963/f1p0/2018	ethylene-responsive transcription factor ERF021-like	3.08	1.99	0.43	1.41667	1.73	4.91
	i0_LQ_mixture_c140994/f1p5/920	ethylene-responsive transcription factor ERF020-like	0.07	0.473333	1.00667	4.63333	3.15667	0.57
	i1_LQ_mixture_c105288/f1p0/1141	ethylene-responsive transcription factor ERF014-like	4.65667	15.0633	27.58	5.52	51.8767	0.93
	i1_LQ_mixture_c32941/f1p0/1276	ethylene-responsive transcription factor ERF014	1.40333	4.97333	5.97	0.816667	4.33333	0.0933333
	i1_LQ_mixture_c222182/f1p2/1058	Ethylene-responsive transcription factor ERF008	2.01667	4.62667	3.1	6.41	2.59	4.54667
	i1_LQ_mixture_c144957/f1p2/1294	Ethylene-responsive transcription factor ERF008	2.79	8.97	4.41667	14.4667	4.14	6.98
	i1_LQ_mixture_c8145/f1p2/1482	Ethylene-responsive transcription factor ERF008	1.30333	5.69	3.57667	9.49667	4.82333	3.18667
	i1_HQ_mixture_c158638/f13p2/1268	Ethylene-responsive transcription factor ERF008	59.06	152.147	79.6233	90.8333	80.3767	40.6767
	i1_HQ_mixture_c66082/f2p2/1231	Ethylene-responsive transcription factor ERF008	25.72	61.78	28.41	77.3933	50.13	34.3667
	i1_LQ_mixture_c146135/f1p2/1318	Ethylene-responsive transcription factor ERF008	0.84	3.19667	0.98	1.45333	1.21333	0.796667
	i1_LQ_mixture_c191171/f1p1/1493	ethylene-responsive transcription factor ABI4-like	0.593333	5.75	6.36667	15.03	47.4267	4.34333
	i1_HQ_mixture_c115195/f2p1/1063	ethylene-responsive transcription factor 8-like	35.1167	148.72	121.607	60.97	93.5667	4.58667
	i1_LQ_mixture_c85219/f1p0/1097	ethylene-responsive transcription factor 8-like	38.7667	150.237	127.897	67.9433	74.8433	5.20667
	i0_HQ_mixture_c3959/f6p41/980	Ethylene-responsive transcription factor 7	32.54	160.42	100.897	91.15	78.0833	6.66667
	i0_HQ_mixture_c55762/f4p6/888	ethylene-responsive transcription factor 5	1.15667	10.9467	8.12	20.0933	17.63	0.45
	i1_LQ_mixture_c142505/f1p1/1864	ethylene-responsive transcription factor 4-like	0.47	0.123333	3.64667	0.203333	0.56	0.343333
	i1_LQ_mixture_c55654/f1p1/1263	ethylene-responsive transcription factor 4-like	42.39	217.04	200.517	130.573	149.18	7.65
	i1_LQ_mixture_c144544/f1p1/1209	ethylene-responsive transcription factor 4-like	10.2367	49.8167	39.3167	30.4733	29.7133	2.46333
	i1_LQ_mixture_c156335/f1p4/1042	ethylene-responsive transcription factor 4	38.98	144.757	150.59	121.043	178.957	15.7533
	i1_LQ_mixture_c126622/f1p5/1103	ethylene-responsive transcription factor 4	64.1567	248.583	193.247	180.177	167.487	11.6533
	i1_LQ_mixture_c204730/f1p0/1019	ethylene-responsive transcription factor 4	0.476667	2.20333	2.14	1.75	1.17667	0.146667
	i1_LQ_mixture_c199156/f2p3/1041	ethylene-responsive transcription factor 3	45.95	149.203	132.15	102.033	79.8267	10.07
	i0_HQ_mixture_c25399/f3p0/758	ethylene-responsive transcription factor 3	28.14	134.603	77.28	74.1933	79.3167	11.7667
	i1_LQ_mixture_c112660/f1p2/1031	ethylene-responsive transcription factor 3	23.9933	62.0967	53.3733	59.4133	38.9967	14.9067
	i1_LQ_mixture_c39999/f1p2/1647	Ethylene-responsive transcription factor 2	6.38667	22.4233	24.4567	10.1167	22.2967	2.71
	i1_HQ_mixture_c22386/f5p2/1522	Ethylene-responsive transcription factor 2	30.9233	104.66	71.61	39.9133	54.51	10.5233
	i1_HQ_mixture_c3541/f12p2/1508	Ethylene-responsive transcription factor 2	41.0933	90.9767	80.3267	82.2267	65.2467	12.36
	i1_LQ_mixture_c26391/f1p1/1372	ethylene-responsive transcription factor 2	30.28	137.613	65.16	49.1133	52.2367	2.92
	i1_LQ_mixture_c191583/f1p1/1421	ethylene-responsive transcription factor 2	21.5767	92.3667	44.99	25.5067	27.1167	3.39
	i1_LQ_mixture_c70609/f1p18/1591	ethylene-responsive transcription factor 1-like	18.3033	55.4967	57.7667	15.5967	48.4433	36.22
	i1_LQ_mixture_c17821/f1p20/1630	ethylene-responsive transcription factor 1-like	17.7433	40.8	46.5567	4.76667	42.6367	11.3967
	i1_LQ_mixture_c49322/f1p16/1591	ethylene-responsive transcription factor 1-like	38.6933	93.7467	93.6	17.89	83.9533	31.7167
	i2_LQ_mixture_c90090/f1p0/2907	ethylene-responsive transcription factor 1-like	24.5933	54.9033	59.2	8.79	36.1533	23.7133
	i1_LQ_mixture_c199378/f1p21/1580	ethylene-responsive transcription factor 1-like	4.29	9.92667	8.96333	0.736667	4.57	4.43667
	i1_HQ_mixture_c136800/f25p21/1677	ethylene-responsive transcription factor 1-like	71.4167	111.853	113.007	25.2333	60.0367	80.8867
	i1_LQ_mixture_c215712/f1p8/1631	ethylene-responsive transcription factor 1-like	6.95333	10.6733	13.3	2.47333	17.66	0.833333
	i0_HQ_mixture_c78921/f3p0/854	ethylene-responsive transcription factor 11-like	5.05333	35.3867	40.31	15.1233	49.48	0.406667
	i0_LQ_mixture_c140932/f1p2/988	ethylene-responsive transcription factor 11-like	2.09667	12.6567	14.0667	4.45333	19.7433	0.71
	i1_HQ_mixture_c21784/f2p9/1188	ethylene-responsive transcription factor 11-like	16.58	84.5667	88.2333	76.4033	98.66	1.69667
	i1_LQ_mixture_c59025/f1p9/1064	ethylene-responsive transcription factor 11-like	7.72667	38.0067	34.36	49.32	33.5567	1.24667
	i0_LQ_mixture_c27625/f1p0/879	ethylene-responsive transcription factor 11-like	10.4667	46.5933	43.4967	48.8967	59.11	1.36667
	i0_LQ_mixture_c7403/f1p0/928	ethylene-responsive transcription factor 11-like	13.8733	55.07	52.1	55.5867	88.24	5.25333
	i0_LQ_mixture_c57291/f1p0/728	ethylene-responsive transcription factor 11-like	0.11	3.21	3.19667	5.24333	26.9933	0.896667
	i1_LQ_mixture_c32577/f1p2/1708	ethylene-responsive transcription factor 11	2.41	0.503333	0.436667	0.0333333	11.71	1.59
	i1_LQ_mixture_c143726/f1p2/1559	ethylene-responsive transcription factor 11	0.5	0.06	0.0133333	0.0133333	3.56667	0.78
	i1_LQ_mixture_c35279/f1p5/1677	Ethylene-responsive transcription factor 1	52.2033	105.083	145.023	65.2633	112.727	40.1767
	i1_LQ_mixture_c170919/f1p12/1599	Ethylene-responsive transcription factor 1	4.44	6.47333	7.18667	4.20333	6.51	3.44667
	i1_HQ_mixture_c207705/f11p0/1221	ethylene-responsive transcription factor 1	3.59667	14.7967	13.9467	7.24333	19.1167	0.153333
	i1_HQ_mixture_c182128/f2p0/1115	ethylene-responsive transcription factor 1	4.49333	14.6833	15.5067	17.1367	23.79	1.41
	i0_HQ_mixture_c10046/f3p0/749	ethylene responsive transcription factor	1.74333	12.9533	14.56	16.94	45.9967	0.526667
	i1_LQ_mixture_c64609/f1p10/1919	DRF-like transcription factor DRFL2c	38.3833	11.2633	12.2133	45.46	51.2733	97.7633
	i1_LQ_mixture_c84688/f1p10/1842	DRF-like transcription factor DRFL2a	30.3867	5.54333	6.47333	49.0767	38.3467	89.9467
	i3_LQ_mixture_c14327/f1p0/3021	DREB-like protein 1	7.28	11.4	13.95	6.41	12.7033	5.53333
	i1_LQ_mixture_c220510/f1p0/1005	Dehydration-responsive element-binding protein 1J	7.82667	48.2833	16.93	14.47	35.3233	0.873333
	i0_HQ_mixture_c23333/f2p1/942	Dehydration-responsive element-binding protein 1J	7.63667	39.6567	12.9533	16.2767	31.3733	1.55667
	i0_LQ_mixture_c21621/f1p18/997	dehydration-responsive element-binding protein 1H-like	41.51	325.093	190.53	68.2	132.513	0.43
	i1_LQ_mixture_c54074/f1p2/1875	AP2-like ethylene-responsive transcription factor TOE3 isoform X1	1.97667	3.8	1.59333	2.49667	1.67667	2.52
	i2_LQ_mixture_c126032/f1p1/2240	AP2-like ethylene-responsive transcription factor TOE3	1.77	0.39	0.55	1.01333	0.783333	0.56
	i2_LQ_mixture_c69625/f1p6/2130	AP2-like ethylene-responsive transcription factor TOE3	0.67	1.91667	0.943333	1.14667	0.8	1.21667
	i1_LQ_mixture_c54286/f1p0/1639	AP2-like ethylene-responsive transcription factor SMOS1 isoform X1	4.36333	1.89	9.12	0.43	2.02667	1.88667
	i2_LQ_mixture_c33574/f1p0/2835	AP2-like ethylene-responsive transcription factor BBM2	0.02	0	0.21	0	1.03	0
	i2_LQ_mixture_c86614/f1p0/2301	AP2-like ethylene-responsive transcription factor	2.79	1.19	5.95667	0.916667	1.56667	1.37667
	i0_HQ_mixture_c7092/f2p4/980	AP2 domain-containing protein	25.9867	106.75	67.9133	79.4933	50.5633	11.97
AP2/ERF-RAV	i1_LQ_mixture_c63141/f1p1/1201	AP2/ERF and B3 domain-containing protein	1.15	0.73	3.07	1.86333	0.2	0
	i1_HQ_mixture_c8368/f2p1/1567	AP2/ERF and B3 domain-containing protein	16.3067	29.2733	68.6767	94.3933	29.5467	0.353333
	i1_HQ_mixture_c36080/f12p1/1438	AP2/ERF and B3 domain-containing protein	20.9	38.3933	68.7433	110.927	32.0367	0.603333
	i1_LQ_mixture_c38448/f1p1/1139	AP2/ERF and B3 domain-containing protein	14.9733	25.4033	48.29	88.0333	20.4933	1.10667
	i1_LQ_mixture_c126635/f1p0/1376	AP2/ERF and B3 domain-containing protein	5.53333	4.00667	42.9967	4.81667	23.1133	2.19333
	i1_LQ_mixture_c192613/f1p0/1118	AP2/ERF and B3 domain-containing protein	40.65	138.847	200.117	192.197	109.837	18.81
ARID	i5_LQ_mixture_c1722/f1p7/5607	Lysine-specific demethylase 5D	8.78	5.27	4.05	6.63667	3.26333	7.20667
AUX/IAA	i1_LQ_mixture_c82720/f1p1/1359	IAA31-auxin-responsive Aux/IAA family member	24.8033	10.7	27.1033	7.83333	25.9533	2.44333
	i2_LQ_mixture_c87756/f1p0/2492	IAA15-auxin-responsive Aux/IAA family member	15.8967	7.25667	8.45333	6.37667	7.91333	3.23
	i1_HQ_mixture_c208115/f18p4/1143	IAA15-auxin-responsive Aux/IAA family member	30.85	13.0033	16.3633	14.2033	19.5767	7.65667
	i1_LQ_mixture_c123458/f1p1/1116	IAA14-auxin-responsive Aux/IAA family member	8.78	6.15667	15.3767	3.68	11.7333	5.32
	i1_LQ_mixture_c122183/f1p0/1359	auxin-responsive protein IAA7-like	1.16	0.186667	3.03	0.16	5.46	10.32
	i1_HQ_mixture_c38769/f2p0/1819	auxin-responsive protein IAA6-like	0.426667	2.83667	1.19333	10.0767	3.10333	12.21
	i1_HQ_mixture_c31605/f4p0/1531	auxin-responsive protein IAA6-like	1.77333	3.97	0.696667	6.19	8.10333	9.59
	i1_HQ_mixture_c206520/f7p1/1199	Auxin-responsive protein IAA31	35.7333	7.48	36.14	10.4933	45.91	3.49333
	i1_LQ_mixture_c23106/f1p2/1257	auxin-responsive protein IAA30-like	0.883333	0.0733333	1.91333	0.0766667	1.12667	0.216667
	i1_HQ_mixture_c1911/f10p2/1352	auxin-responsive protein IAA30-like	55.4067	9.75	112.51	16.31	69.7667	15.6167
	i1_LQ_mixture_c58651/f1p2/1027	auxin-responsive protein IAA30-like	27.4733	9.27667	53.5867	13.8933	34.8967	10.1
	i2_LQ_mixture_c143018/f1p0/2670	auxin-responsive protein IAA30-like	0.956667	0.236667	1.19667	0.29	1.1	0.233333
	i3_LQ_mixture_c7502/f1p0/3115	auxin-responsive protein IAA30-like	4.23	1.64333	8.18333	2.11667	5.09	1.83333
	i1_LQ_mixture_c219778/f1p0/1013	Auxin-responsive protein IAA30	7.01667	3.89	29.1567	21.2033	20.17	0.833333
	i0_LQ_mixture_c136551/f1p0/414	Auxin-responsive protein IAA30	9.60333	4.10667	26.73	11.3567	17.7767	0.36
	i1_LQ_mixture_c195800/f1p6/1364	auxin-responsive protein IAA3	1.08667	0.12	0.18	0.566667	0	0.576667
	i2_LQ_mixture_c128780/f1p0/2129	Auxin-responsive protein IAA27	4.28	1.27333	1.24333	0.806667	0.433333	0.753333
	i4_LQ_mixture_c4432/f1p0/4310	Auxin-responsive protein IAA27	6.52667	3.10333	2.73	2.46667	1.25333	2.16333
	i1_HQ_mixture_c136460/f4p4/1214	Auxin-responsive protein IAA26	15.8467	3.8	2.33333	3.31	1.70667	8.2
	i1_LQ_mixture_c81482/f1p1/1121	auxin-responsive protein IAA25-like	9.06667	3.28667	2.29333	2.25667	0.103333	2.72
	i1_LQ_mixture_c222235/f1p1/1007	Auxin-responsive protein IAA25	11.2733	2.61333	2.46667	4.05	0.34	5.24667
	i0_HQ_mixture_c35645/f2p2/609	auxin-responsive protein IAA24-like	61.2967	195.43	166.84	123.743	112.38	21.5567
	i0_LQ_mixture_c67281/f1p0/501	auxin-responsive protein IAA24	16.01	51.7967	43.5433	27.2967	35.7	2.61
	i0_HQ_mixture_c3238/f2p0/976	auxin-responsive protein IAA24	101.7	292.497	243.09	143.967	218.633	12.49
	i0_LQ_mixture_c115050/f1p0/976	auxin-responsive protein IAA23-like	2.39667	6.41333	1.81333	1.23333	4.01	6.71667
	i1_LQ_mixture_c28352/f1p0/1043	auxin-responsive protein IAA23	9.05667	15.1167	9.36667	3.06	24.41	9.76333
	i1_LQ_mixture_c21704/f1p4/2092	Auxin-responsive protein IAA21	4.77333	2.09333	5.10667	1.71333	1.63333	0.806667
	i1_HQ_mixture_c53332/f2p0/1825	Auxin-responsive protein IAA20	1.75667	0.58	0.52	1.76667	0.24	2.38
	i1_LQ_mixture_c32449/f1p0/1285	auxin-responsive protein IAA19-like	22.98	38.53	39.31	15.9767	43.1733	9.47
	i1_LQ_mixture_c196310/f1p0/1232	auxin-responsive protein IAA19-like	11.73	23.2067	18.05	12.0967	16.0867	8.25
	i2_LQ_mixture_c73611/f1p0/2962	Auxin-responsive protein IAA19	1.42	4.13667	4.08333	2.79	3.85333	1.34667
	i1_HQ_mixture_c22610/f3p0/1697	Auxin-responsive protein IAA18	21.7	40.02	20.7833	33.1933	26.7633	10.8567
	i1_HQ_mixture_c208036/f3p0/1817	Auxin-responsive protein IAA18	28.9533	79.5067	31.65	42.6	27.4833	16.9067
	i1_LQ_mixture_c53447/f1p2/1266	auxin-responsive protein IAA17-like	11.1233	18.4633	17.0033	20.3733	2.04	8.41333
	i1_LQ_mixture_c70529/f1p19/1623	Auxin-responsive protein IAA17	9.65	2.29667	2.21	1.24333	2.32667	2.90667
	i1_LQ_mixture_c84197/f1p7/1670	Auxin-responsive protein IAA17	16.77	6.36	5.95333	4.96333	1.82	4.54333
	i1_LQ_mixture_c70805/f1p4/1223	auxin-responsive protein IAA16-like	14.2567	5.34333	4.43333	2.98667	2.96	6.08
	i1_LQ_mixture_c21044/f1p3/1707	Auxin-responsive protein IAA16	5.49333	1.98667	2.39667	1.59667	1.39	13.7533
	i1_LQ_mixture_c5010/f1p2/1897	Auxin-responsive protein IAA16	12.3667	8.77667	4.40333	2.96333	2.90333	20.6967
	i1_LQ_mixture_c49644/f1p3/1609	Auxin-responsive protein IAA16	12.8067	4.44333	3.37667	3.79	4.77	18.8933
	i1_HQ_mixture_c197456/f5p4/1077	auxin-responsive protein IAA15	62.7867	27.0933	32.2767	13.37	37.3567	7.07333
	i1_HQ_mixture_c52632/f3p4/1760	auxin-responsive protein IAA15	48.2267	21.0667	24.3133	9.11	27.74	4.70667
	i1_LQ_mixture_c63641/f1p0/1146	auxin-responsive protein IAA14	8.63667	4.69333	12.0667	3.44333	7.92667	6.89
	i1_HQ_mixture_c206039/f4p2/1274	auxin-responsive protein IAA13	84.4633	43.2467	109.443	15.39	171.367	27.23
	i1_HQ_mixture_c176047/f2p0/1044	Auxin-responsive protein IAA12	8.79	6.07667	26.2367	2.50333	35.53	1.32333
	i1_LQ_mixture_c12561/f1p0/1119	Auxin-responsive protein IAA12	3.43667	2.91	11.5	0.74	15.63	0.416667
	i1_HQ_mixture_c71356/f7p2/1384	auxin-responsive protein IAA10 isoform X2	45.0033	14.63	17.8867	9.42667	13.4567	6.23667
	i1_HQ_mixture_c112061/f2p2/1385	auxin-responsive protein IAA10 isoform X1	26.6267	8.46	11.0633	9.00667	11.2033	5.47667
	i3_LQ_mixture_c55900/f1p5/3208	auxin response factor 9-like	3.57	0.956667	1.12	0.276667	1.84	0.596667
	i1_LQ_mixture_c141802/f1p21/1960	auxin response factor 6-like isoform X2	0.47	1.27	2.44	2.35	0.663333	1.43
	i1_LQ_mixture_c50463/f1p42/1541	Auxin response factor 4	20.94	28.3733	29.66	45.1167	29.11	26.11
	i1_LQ_mixture_c8574/f1p9/1698	Auxin response factor 25	1.01	0.0433333	1.99	1.32333	0.256667	1.06667
	i3_LQ_mixture_c9148/f1p8/3373	auxin response factor 23-like isoform X2	22.1533	9.88	12.25	8.69	7.76	10.73
	i2_LQ_mixture_c57225/f1p0/2756	auxin response factor 23-like isoform X2	24.7467	7.25333	7.58667	5.71333	6.58	6.98333
	i4_LQ_mixture_c9421/f1p0/4086	auxin response factor 21-like	16.27	17.25	8.6	6.55	8.64667	8.57333
	i3_LQ_mixture_c13445/f1p0/3843	auxin response factor 21-like	6.53667	4.84667	2.48	0.61	3.29667	0.976667
	i3_LQ_mixture_c34295/f1p0/3448	Auxin response factor 21	53.9667	51.9133	25.8467	15.7167	26.4267	23.71
	i3_LQ_mixture_c9037/f1p3/3715	Auxin response factor 17	2.84333	0.333333	0.78	0.203333	0.5	0.226667
	i3_LQ_mixture_c25592/f1p0/4029	Auxin response factor 17	2.84	0.81	1.22333	0.156667	0.376667	0.226667
	i2_LQ_mixture_c50203/f1p0/2171	Auxin response factor 17	14.0233	4.40333	4.80333	1.27667	1.16667	5.84
	i3_LQ_mixture_c20352/f1p2/3862	auxin response factor 17	4.97667	0.823333	1.31333	0.156667	0.536667	0.423333
B3	i3_HQ_mixture_c60481/f3p0/3200	B3 domain-containing transcription repressor VAL2	10.3933	5.69667	4.55	4.83333	6.01	11.12
	i3_LQ_mixture_c47784/f1p0/3028	B3 domain-containing transcription factor VAL3	8.69333	7.98333	13.45	13.92	10.3167	10.98
	i0_HQ_mixture_c7442/f2p1/944	B3 domain-containing protein	0.106667	0.78	1.88333	0.0466667	31.6933	0.1
	i1_LQ_mixture_c10404/f1p1/1738	B3 domain-containing protein	0.473333	0.0366667	0.753333	1.57667	1.66333	3.7
	i1_LQ_mixture_c54063/f1p0/1333	B3 domain-containing protein	0.736667	0.196667	1.69667	0	0.18	1.18667
	i1_LQ_mixture_c35565/f1p2/1407	B3 domain-containing protein	9.2	1.99667	5.23333	8.15	3.3	10.1833
	i1_LQ_mixture_c170490/f1p0/1872	B3 domain-containing protein	4.36	1.49333	1.33333	0.23	2.08333	1.11333
	i1_LQ_mixture_c170497/f1p1/1513	B3 domain-containing protein	0.556667	0.763333	0.06	1.66667	0.0866667	1.1
	i1_LQ_mixture_c55158/f1p1/1283	B3 domain-containing protein	11.2533	4.46	7.44333	2.57333	5.14333	11.68
	i2_HQ_mixture_c91183/f2p0/2887	B3 domain-containing protein	6.32667	6.28	10.2533	9.53	8.17667	9.6
	i3_LQ_mixture_c4472/f1p11/3465	B3 domain-containing protein	2.03667	0.973333	0.633333	1.04667	0.813333	1.38333
	i3_LQ_mixture_c8513/f1p0/3436	B3 domain-containing protein	6.01333	2.39	1.83667	0.436667	3.01	2.65333
	i3_HQ_mixture_c32887/f4p0/3355	B3 domain-containing protein	22.4733	7.13333	5.3	1.60333	9.73667	6.66333
	i3_LQ_mixture_c10903/f1p66/3105	B3 domain-containing protein	17.65	6.39333	4.06333	4.03333	6.79667	8.49333
	i3_HQ_mixture_c18036/f5p3/3468	B3 domain-containing protein	5.68	1.57	0.67	0.623333	2.83667	2.2
	i1_LQ_mixture_c10657/f1p0/1548	B3 domain-containing protein	0.456667	0.0133333	0.33	0.29	0.08	1.04
	i2_LQ_mixture_c37812/f1p0/2300	B3 domain-containing protein	1.21667	0.883333	0.333333	0.216667	0.01	4.46
	i2_LQ_mixture_c74060/f1p0/2512	B3 domain-containing protein	1.34667	0.566667	0.166667	0.74	0.243333	0.97
	i2_LQ_mixture_c2773/f1p24/2293	B3 domain-containing protein	1.67667	0.84	0.53	0.653333	0.246667	0.853333
	i4_LQ_mixture_c9732/f1p0/4082	B3 domain-containing protein	0.103333	0	0.173333	0.13	0.47	1.01667
	i1_LQ_mixture_c82446/f1p0/1339	B3 domain-containing protein	0.493333	0	1.03333	0.17	5.75	0.28
	i2_LQ_mixture_c86342/f1p1/2489	B3 domain-containing protein	0.64	0.626667	1.98	0.45	0.386667	0.333333
	i2_LQ_mixture_c6927/f1p0/2582	B3 domain-containing protein	2.44333	0.893333	0.353333	1.11333	0.146667	2.37
	i3_LQ_mixture_c24096/f1p2/3149	auxin response factor 2-like isoform X1	1.85667	0.716667	0.606667	1.1	0.913333	1.19667
	i2_LQ_mixture_c24424/f1p0/2553	auxin response factor 15-like	0.673333	2.08	2.81	1.92	0.466667	1.61
B3-ARF	i2_LQ_mixture_c106922/f1p0/2580	auxin response factor 9-like	13.13	5.30667	6.92333	5.15	6.29	6.94
	i3_LQ_mixture_c21140/f1p34/3136	auxin response factor 9-like	6.90333	2.20333	3.21	0.93	3.13	1.30333
	i3_LQ_mixture_c3307/f1p0/3148	auxin response factor 9-like	9.55667	5.18	4.08333	5.29	4.98667	6.06333
	i2_LQ_mixture_c33960/f1p0/2442	auxin response factor 8-like	1.57	1.60667	2.78333	3.57	2.5	2.47333
	i2_LQ_mixture_c37517/f1p10/2511	auxin response factor 8-like	2.10333	2.04	5	4.82667	3.71667	2.56
	i2_HQ_mixture_c5060/f2p3/2263	auxin response factor 8-like	2.47	2.19333	6.35333	6.27667	5.85667	2.81333
	i2_HQ_mixture_c168659/f3p9/2898	auxin response factor 7	10.6133	3.92333	6.21333	0.163333	4.67333	2.38
	i3_HQ_mixture_c2402/f5p4/3824	auxin response factor 6-like isoform X1	3.68667	2.06	5.68667	1.76	2.96333	1.21667
	i3_LQ_mixture_c39859/f1p1/3650	auxin response factor 6-like	2.62667	0.486667	0.836667	0.09	0.15	0.463333
	i4_HQ_mixture_c10297/f7p10/4135	Auxin response factor 5	3.1	1.19	1.66667	0.396667	0.246667	0.966667
	i4_LQ_mixture_c4606/f1p0/4123	Auxin response factor 5	7.18	3.27667	3.31667	0.933333	0.413333	4.62333
	i3_LQ_mixture_c21138/f1p30/4017	Auxin response factor 5	4.60667	3.18	2.03667	0.7	0.763333	7.59667
	i4_HQ_mixture_c1264/f2p0/4364	Auxin response factor 5	5.17667	1.61667	2.25	0.693333	0.78	2.16333
	i4_LQ_mixture_c7248/f1p0/4153	Auxin response factor 5	1.59	1.23	0.626667	0.203333	0.233333	1.45667
	i3_HQ_mixture_c61545/f65p0/3184	auxin response factor 4-like isoform X1	11.6333	0.653333	4.41333	0	3.56667	0
	i2_LQ_mixture_c84681/f1p0/2617	auxin response factor 4-like isoform X1	7.88667	11.2067	9.79667	11.4967	9.12667	6.78667
	i3_HQ_mixture_c48666/f3p0/3205	auxin response factor 4-like isoform X1	17.4767	32.53	29.29	44.9633	37.02	25.15
	i2_LQ_mixture_c24310/f1p0/2269	auxin response factor 3-like isoform X2	4.14667	4.28333	7.24667	5.78	1.77667	4.72
	i3_LQ_mixture_c25835/f1p0/3866	auxin response factor 25-like	0.613333	0.71	1.52	0.35	0.436667	0.203333
	i3_HQ_mixture_c2433/f3p1/3984	Auxin response factor 25	9.18	4.03	6.61667	1.34333	2.06333	5.02667
	i2_LQ_mixture_c38334/f1p1/2838	auxin response factor 23-like isoform X2	4.5	9.53333	8.12333	11.1	2.58	11.8233
	i3_HQ_mixture_c61035/f3p0/3410	auxin response factor 23-like isoform X2	42.08	15.8933	17.33	12.6267	11.9967	16.8867
	i3_HQ_mixture_c48526/f3p7/3664	auxin response factor 23-like isoform X2	5.02333	1.94333	1.42	0.443333	1.84667	0.116667
	i3_HQ_mixture_c8558/f3p7/3214	auxin response factor 23-like isoform X2	23.2267	5.59667	10.47	0.446667	7.34667	2.47667
	i2_LQ_mixture_c37203/f1p1/2767	auxin response factor 22	4.53667	3.4	1.62	0.19	1.67333	2.18
	i3_LQ_mixture_c39465/f1p13/3334	Auxin response factor 2	1.42	0.21	0.343333	0.726667	0.496667	0.233333
	i2_LQ_mixture_c110686/f1p0/2593	Auxin response factor 2	0.833333	0.223333	1.85	0.44	0.07	0.67
	i2_LQ_mixture_c6605/f1p4/2676	Auxin response factor 2	2.72	0.67	3.67667	1.64667	0.396667	1.65333
	i2_LQ_mixture_c38053/f1p0/2751	Auxin response factor 2	1.84333	0.546667	2.59333	1.44333	0.203333	1.56667
	i2_LQ_mixture_c8843/f1p10/2880	auxin response factor 1-like isoform X1	2.23	0.57	1.13333	1.34	4.57	3.74
	i2_HQ_mixture_c35173/f2p28/2614	auxin response factor 1-like isoform X1	0.393333	0.00666667	0.846667	0.186667	2.36	1.51667
	i2_HQ_mixture_c20901/f2p2/2609	auxin response factor 1-like isoform X1	1.34	0.333333	1.1	0.953333	4.55333	2.61
	i4_LQ_mixture_c8503/f1p0/4343	auxin response factor 19	0.336667	0.836667	0.326667	0.956667	1.05333	0.02
	i2_LQ_mixture_c109168/f1p0/2619	auxin response factor 18	3.76333	6.99667	5.14333	7.13333	3.26667	3.61
	i2_HQ_mixture_c139527/f28p0/2738	auxin response factor 18	6.12333	12.3933	9.31667	10.3933	5.68333	7.03
	i2_LQ_mixture_c50638/f1p0/2509	auxin response factor 18	5.41667	11.3367	7.82667	11.8667	4.67	5.43
	i3_LQ_mixture_c13441/f1p2/3580	Auxin response factor 17	1.88333	0.296667	0.736667	0.0833333	0.21	0.196667
	i3_LQ_mixture_c7992/f1p0/3684	Auxin response factor 17	1.24667	0.27	0.323333	0	0.136667	0.116667
	i4_LQ_mixture_c9514/f1p0/4040	Auxin response factor 17	1.47333	0.543333	0.346667	0.0633333	0.18	0.17
	i3_LQ_mixture_c11423/f1p0/3281	auxin response factor 17	25.3533	10.95	15.2	5.54333	3.92	9.35
	i3_HQ_mixture_c60770/f41p0/3735	auxin response factor 17	21.5933	6.61667	9.81667	1.98	2.77667	2.19667
	i3_LQ_mixture_c61392/f1p0/3629	auxin response factor 17	24.7533	8.79667	11.12	2.75	3.03333	7.64
	i3_LQ_mixture_c5708/f1p1/3113	auxin response factor 17	27.6767	8.73667	10.75	4.09667	2.41333	7.53
	i3_HQ_mixture_c60861/f44p0/3728	auxin response factor 17	13.1567	4.19	4.75667	1.12667	2.11	2.58
	i4_LQ_mixture_c7488/f1p6/4133	auxin response factor 16 isoform X1	2.80333	7.13333	6.36333	2.7	7.90667	1.65
	i3_LQ_mixture_c6727/f1p3/4072	auxin response factor 16 isoform X1	0.616667	1.61667	1.51333	0.83	1.91667	0.766667
	i3_LQ_mixture_c27482/f1p0/3592	auxin response factor 16 isoform X1	2.52	1.33	5.04	0.733333	4.71333	1.43667
	i4_LQ_mixture_c8191/f1p11/4153	auxin response factor 16 isoform X1	3.22	6.62667	6.84	1.77333	6.4	1.13
	i2_LQ_mixture_c148902/f1p0/2506	auxin response factor 14	1.94333	3.66	3.90333	1.66	2.48	0.45
	i3_HQ_mixture_c57463/f2p0/3017	auxin response factor 12	29.27	13.24	22.7433	3.51667	3.41667	9.65333
BBR-BPC	i2_HQ_mixture_c152307/f2p0/2032	Protein Barley B recombinant	2.61	1.15333	3.46333	2.00333	3.47667	2.05333
	i1_LQ_mixture_c2429/f1p5/1631	basic pentacysteine 6	4.18333	1.47333	2.48667	2.18667	1.55	2.66
	i5_LQ_mixture_c560/f1p0/5304	basic pentacysteine 6	34.93	2.55667	3.89667	11.1567	2.33	21.5267
BES1	i1_LQ_mixture_c167552/f2p2/1649	Protein BZR1-like protein 3	6.52	11.7867	21.2567	3.98667	15.4967	1.02
	i2_LQ_mixture_c126590/f1p0/2266	Protein BZR1-like protein 3	2.57	3.72	6.43667	2.36667	5.34667	1.72
	i1_LQ_mixture_c65865/f1p2/1630	Protein BZR1-like protein 3	2.66	3.19667	6.75667	5.81333	4.88333	3.23333
	i1_LQ_mixture_c66731/f7p3/1676	Protein BZR1-like protein 3	3.87667	6.35667	13.3433	4.04	13.9167	2.50667
	i1_HQ_mixture_c46999/f3p4/1550	Protein BZR1-like protein 2	7.94333	11.9367	14.8133	12.9667	12.92	7.76
	i1_HQ_mixture_c163612/f2p3/1492	Protein BZR1-like protein 2	6.95667	12.2333	12.19	7.27	10.8067	5.49
	i1_LQ_mixture_c143785/f2p3/1476	Protein BZR1-like protein 2	9.78	15.5233	16.07	12.6467	13.5533	7.98
	i1_HQ_mixture_c18500/f4p3/1628	Protein BZR1-like protein 2	8.84333	12.02	12.5967	12.0233	12.07	8.20333
	i1_LQ_mixture_c146158/f1p1/1284	Protein BZR1-like protein 1	31.41	33.28	59.1433	9.37667	14.0267	10.0533
	i2_LQ_mixture_c66750/f1p3/2880	beta-amylase like protein	0.356667	0.57	1.04333	0.956667	0.55	0.923333
	i2_LQ_mixture_c160529/f9p0/2577	beta-amylase like protein	3.14333	2.62	4.63	4.19	2.67333	4.92
	i2_LQ_mixture_c123896/f1p0/2198	beta-amylase like protein	1.48667	1.25667	2.95333	1.19	1.09667	1.67667
	i2_HQ_mixture_c7683/f2p6/2278	beta-amylase like protein	4.43333	3.82333	8.89333	4.15333	4.71	4.74333
	i3_LQ_mixture_c23607/f1p5/3393	beta-amylase like protein	1.06667	0.983333	1.86	2.17333	1.08	2.42
bHLH	i1_LQ_mixture_c50873/f1p1/1214	transcription factor UNE12-like	4.76	7.96	5.18	13.32	4.45333	8.26333
	i1_LQ_mixture_c59072/f1p1/1058	transcription factor UNE12-like	12.9	8.88	5.33333	11.6067	5.66	7.50667
	i1_LQ_mixture_c126909/f1p0/1617	transcription factor UNE10-like	3.65	5.58333	0.0833333	9.68333	0.543333	13.39
	i2_LQ_mixture_c175751/f1p0/2014	transcription factor UNE10 isoform X5	2.22667	0.96	0.04	1.81667	0.9	6.01667
	i1_LQ_mixture_c164456/f1p5/1626	transcription factor UNE10 isoform X2	3.75667	3.17333	1.42667	1.68333	0.78	3.64667
	i1_HQ_mixture_c51321/f5p3/1883	transcription factor UNE10 isoform X2	5.18333	7.47667	0.12	9.55667	0	14.1433
	i2_LQ_mixture_c22301/f1p0/2491	transcription factor UNE10 isoform X1	2.96333	1.28667	0.783333	1.36	0.456667	2.98667
	i1_LQ_mixture_c207911/f1p3/1913	Transcription factor PIF5	6.51	2.77333	2.05333	43.2933	0.453333	3.11667
	i1_LQ_mixture_c143127/f1p5/1732	Transcription factor PIF5	4.74667	1.85333	1.13333	16.1833	0.266667	1.46333
	i1_HQ_mixture_c101756/f2p4/1561	Transcription factor PIF5	4.25	7.26333	1.40667	10.5467	0.186667	0.44
	i1_LQ_mixture_c25629/f1p4/1905	Transcription factor PIF5	2	3.7	0.65	9.77333	0	0.0833333
	i1_LQ_mixture_c147500/f1p3/1794	transcription factor PIF4-like isoform X1	1.18333	0.106667	0.55	0.156667	0.05	0.223333
	i1_LQ_mixture_c145626/f1p4/1672	transcription factor PIF4-like isoform X1	5.47667	1.29	2.96	12.9133	0.2	4.50333
	i1_LQ_mixture_c36767/f1p4/1488	transcription factor PIF4-like isoform X1	1.52333	4.82	1.97333	23.52	0.113333	0.0533333
	i1_LQ_mixture_c144124/f1p3/1777	transcription factor PIF4-like isoform X1	3.83667	1.11333	1.06333	17.5967	0.16	1.43
	i1_LQ_mixture_c214126/f1p4/1621	transcription factor PIF4-like isoform X1	8.22667	3.1	1.76333	3.68667	0.16	0.496667
	i1_LQ_mixture_c144968/f1p4/2042	transcription factor PIF4-like isoform X1	2.25333	0.233333	0.43	0.863333	0	1.5
	i1_HQ_mixture_c53131/f2p3/1672	transcription factor PIF4-like isoform X1	1.32667	0.67	0.243333	5.58667	0.0833333	0.606667
	i2_HQ_mixture_c170264/f2p0/2028	transcription factor PIF4-like isoform X1	1.82	0.03	2.79667	2.50333	0.213333	1.38
	i2_LQ_mixture_c18319/f1p2/2128	transcription factor PIF4-like isoform X1	5.76667	24.9367	8.06667	12.4167	2.98	1.50333
	i1_LQ_mixture_c126344/f1p1/1951	transcription factor PIF4	5.08333	12.4467	4.84667	18.4433	3.34667	4.19
	i2_HQ_mixture_c17543/f5p0/2259	transcription factor PIF1-like isoform X4	7.22333	8.75333	2.98333	11.2133	0.0366667	2.52
	i2_LQ_mixture_c130106/f1p0/2238	transcription factor PIF1-like isoform X3	1.27	2.26333	1.35667	4.59333	0.0666667	1.46333
	i2_LQ_mixture_c35313/f1p0/2416	transcription factor PIF1-like isoform X3	1.84667	0.496667	0.146667	0.956667	0.0866667	0.44
	i2_HQ_mixture_c32836/f2p0/2266	transcription factor PIF1-like isoform X3	2.96	2.82333	0.63	4.26333	0.08	0.863333
	i2_HQ_mixture_c79278/f18p0/2528	Transcription factor MYC2	27.24	40.2633	34.45	11.9167	22.8333	6.18667
	i1_LQ_mixture_c104163/f1p15/1825	Transcription factor MYC2	3.53	9.98667	7.85	18.5967	2.67667	5.44333
	i2_LQ_mixture_c88470/f1p0/2706	Transcription factor MYC2	13.04	22.4833	23.5167	11.0433	12.9833	4.13667
	i2_LQ_mixture_c6181/f1p9/2157	Transcription factor MYC2	25.3667	47.4867	44.2467	27.8767	19.26	11.0033
	i1_HQ_mixture_c31955/f2p16/1460	Transcription factor MYC2	41.5667	86.5033	81.9167	69.0933	38.9733	25.8233
	i1_HQ_mixture_c52599/f5p5/1268	transcription factor ILR3	45.1533	84.0967	57.1133	35.7067	110.963	66.34
	i1_LQ_mixture_c22863/f1p5/1317	transcription factor ILR3	7.56	15.6667	9.05333	9.92667	18.1833	12.37
	i1_LQ_mixture_c122211/f1p5/1667	transcription factor ILR3	1.42	3.85667	2.40667	1.87667	3.26333	2.12667
	i1_LQ_mixture_c101148/f4p5/1200	transcription factor ILR3	17.8767	35.2033	26.4533	25.2867	36.62	28.2133
	i0_LQ_mixture_c25472/f1p1/985	transcription factor ILI4-like	3.86333	0.306667	13.0333	1.21	1.36667	3.66333
	i1_HQ_mixture_c19157/f3p0/1426	transcription factor ICE1-like	1.01	0.523333	4.13667	1.95333	0.93	2.35667
	i1_LQ_mixture_c53838/f1p0/1297	transcription factor FER-LIKE IRON DEFICIENCY-INDUCED TRANSCRIPTION FACTOR-like	5.14333	2.48667	0.56	0.1	2.91333	2.07333
	i1_LQ_mixture_c181284/f1p0/1056	transcription factor FER-LIKE IRON DEFICIENCY-INDUCED TRANSCRIPTION FACTOR-like	6.47667	2.98667	0.54	0.5	2	4.76
	i2_HQ_mixture_c6177/f5p7/2236	transcription factor BIM2	6.66	12.29	13.91	5.01667	12.46	5.77667
	i1_HQ_mixture_c140459/f2p3/1642	transcription factor BIM2	2.45333	5.08667	4.47	3.58667	2.52	1.79
	i2_LQ_mixture_c87629/f1p0/2267	transcription factor BIM2	4.38333	5.13333	7.28	3.88333	8.77	4.04333
	i1_LQ_mixture_c22416/f1p5/2032	transcription factor BIM2	0.36	1.61333	1.62667	1.25	0.973333	0.426667
	i2_LQ_mixture_c54101/f1p5/2281	transcription factor BIM1-like	0.306667	2.07333	1.93667	0.953333	0.81	0.0633333
	i2_HQ_mixture_c170149/f11p0/2078	transcription factor BIM1-like	10.3633	60.87	53.89	20.2033	26.05	1.4
	i1_LQ_mixture_c125557/f1p9/1261	transcription factor BIM1-like	11.4933	62.9167	48.91	21.95	21.5367	0.586667
	i2_LQ_mixture_c52429/f1p1/2490	transcription factor BIM1-like	0.156667	1.00333	0.603333	0.533333	0.246667	0.0133333
	i1_LQ_mixture_c105206/f1p11/1792	transcription factor BIM1-like	6.35667	25.8433	18.8033	12.93	13.7633	1.29667
	i2_LQ_mixture_c24903/f1p7/2480	transcription factor BIM1-like	11.0933	48.4967	31.4733	24.55	21.3467	2.57333
	i2_LQ_mixture_c176138/f1p0/2020	transcription factor BIM1-like	3.05333	10.4433	6.84333	3.65333	4.83333	0.19
	i3_LQ_mixture_c7501/f1p0/3165	transcription factor BIM1-like	0.77	2.79	1.65333	2.4	1.74667	0.523333
	i1_LQ_mixture_c146139/f1p1/1668	transcription factor bHLH96-like	1.78333	0.0133333	1.54333	0.0233333	0.493333	0.263333
	i1_LQ_mixture_c83538/f1p0/1091	transcription factor bHLH96-like	3.54	0.806667	9.96667	0.253333	14.84	0
	i1_LQ_mixture_c26328/f1p0/1303	transcription factor bHLH96-like	3.51667	1.19667	5.49333	0.566667	5.74	0
	i1_LQ_mixture_c189725/f1p0/1263	transcription factor bHLH96	1.21667	1.92	5.03	13.4867	0.256667	1.13667
	i1_LQ_mixture_c65524/f1p0/1377	transcription factor bHLH94-like	2.21333	0.203333	5.34	0.2	0.716667	0.0766667
	i1_LQ_mixture_c173015/f1p0/1426	transcription factor bHLH94-like	1.47	0.61	8.18667	0.813333	9.53667	1.03333
	i1_LQ_mixture_c169884/f1p0/1850	transcription factor bHLH94-like	1.15	1	7.86333	1.28	8.06667	0.6
	i1_HQ_mixture_c5943/f8p1/1677	transcription factor bHLH94-like	8.27333	16.54	29.13	0.516667	11.7633	0.186667
	i1_LQ_mixture_c39064/f3p1/1693	transcription factor bHLH94-like	4.96667	8.04667	45.1567	0.833333	26.0133	0.0733333
	i1_LQ_mixture_c103189/f1p0/1903	transcription factor bHLH94-like	0.62	0.673333	2.33	0	1.82667	0.01
	i1_LQ_mixture_c126925/f1p0/1757	transcription factor bHLH94-like	1.83333	1.45333	4.90333	0	3.58667	0.0333333
	i1_HQ_mixture_c69282/f2p0/1595	transcription factor bHLH94-like	2.96333	0.743333	3.90667	1.37	0.35	7.69
	i1_LQ_mixture_c32754/f1p0/1974	transcription factor bHLH94-like	1.72	3.23667	9.07333	0.0866667	5.75	0.0466667
	i1_LQ_mixture_c166101/f1p0/1421	transcription factor bHLH93-like isoform X2	4.19333	0.24	7.21	1.08	3.17	3.52
	i1_HQ_mixture_c172488/f2p0/1323	transcription factor bHLH93-like isoform X2	4.40333	0.226667	5.22333	1.75667	3.5	2.72667
	i1_HQ_mixture_c32578/f2p2/1944	Transcription factor bHLH82	2.08667	3.51	5.64667	2.12	2.50667	6.49
	i1_LQ_mixture_c4317/f1p0/1965	transcription factor bHLH79-like	1.84333	1.28667	4.13333	1.00333	1.39333	3.21333
	i1_HQ_mixture_c115907/f3p0/1178	transcription factor bHLH79	15.36	9.54667	31.43	5.96667	10.8167	16.4633
	i1_LQ_mixture_c34289/f1p3/1626	transcription factor bHLH78-like	29.6067	41.8467	48.0167	26.76	34.0433	22.1933
	i1_LQ_mixture_c149565/f1p1/1625	transcription factor bHLH78-like	0.566667	0.84	3.40667	2.34333	2.36	0.633333
	i2_HQ_mixture_c98294/f6p0/2396	transcription factor bHLH77	17.8967	6.16667	9.73667	7.45333	13.8067	8.85333
	i1_LQ_mixture_c195556/f1p2/1677	transcription factor bHLH77	12.0833	4.6	7.22333	6.23333	9.81667	8.20333
	i2_LQ_mixture_c84525/f1p0/2209	Transcription factor bHLH69	9.85333	21.0133	15.0467	10.4167	14.8533	9.37
	i1_LQ_mixture_c53928/f1p0/1503	Transcription factor bHLH69	3.75333	1.84	1.19333	1.38667	4.12333	8.42333
	i1_LQ_mixture_c144959/f1p2/1405	transcription factor bHLH63	13.69	3	9.42	0.676667	1.86	2.93667
	i2_LQ_mixture_c11198/f1p0/2240	transcription factor bHLH63	9.11333	4.16667	6.66	3.64	1.68333	3.68667
	i1_HQ_mixture_c6965/f2p1/1337	transcription factor bHLH61-like	12.9733	4.22	5.54	0.336667	12.58	1.50333
	i1_LQ_mixture_c23362/f1p4/1341	transcription factor bHLH49-like	9.40667	3.31	5.43667	6.96	7.97667	8.13
	i1_LQ_mixture_c193928/f1p4/1501	transcription factor bHLH49-like	21.32	8.55	13.5233	21.3067	21.94	18.95
	i2_LQ_mixture_c123706/f1p2/2163	transcription factor bHLH49-like	2.73333	0.736667	3.33	1.37	3.72667	3.96333
	i1_LQ_mixture_c55021/f1p0/1648	transcription factor bHLH48 isoform X1	7.97333	0.626667	18.7367	7.76	1.09667	11.9467
	i1_HQ_mixture_c90930/f2p0/1224	transcription factor bHLH35-like	118.193	388.683	517	198.92	214.323	4.02
	i1_HQ_mixture_c23657/f2p4/1345	transcription factor bHLH35-like	17.5867	15.05	5.26667	6.16667	2.20667	2.99667
	i1_LQ_mixture_c195973/f1p4/1679	transcription factor bHLH35-like	3.37667	3.83333	1.19333	1.36333	1.91333	1.16
	i1_LQ_mixture_c52091/f1p4/1421	Transcription factor bHLH35, partial	2.28667	2.38	0.623333	1.01	0.466667	0.57
	i1_LQ_mixture_c171612/f1p1/1630	transcription factor bHLH30-like	2.32	0.23	0.38	0.406667	0.71	0.486667
	i2_HQ_mixture_c169663/f9p5/2175	transcription factor bHLH30-like	3.35667	0.803333	0.536667	1.41	50.47	3.20667
	i1_LQ_mixture_c100466/f1p1/1534	transcription factor bHLH30-like	3.46	0.6	0.37	0.683333	1.49333	0.53
	i1_LQ_mixture_c70304/f1p0/1802	Transcription factor bHLH30	0.693333	0.03	0.67	0.0866667	1.09333	0.0233333
	i2_LQ_mixture_c59451/f1p0/2032	Transcription factor bHLH25	5.14667	1.88667	3.3	1.03	8.68667	0.176667
	i1_LQ_mixture_c165334/f1p3/1235	Transcription factor bHLH25	2.33667	1.34	0.0533333	0.346667	5.28333	0.24
	i1_HQ_mixture_c66516/f2p7/1698	transcription factor bHLH18-like	6.55	24.76	39.2033	4.63667	45.2867	0.366667
	i2_LQ_mixture_c10662/f1p0/2089	transcription factor bHLH18-like	1.53667	4.48667	8.11667	1.50667	6.86667	0.14
	i2_LQ_mixture_c133983/f1p0/2068	transcription factor bHLH18-like	3.85667	7.72333	11.6333	1.53	11.9567	0.63
	i1_HQ_mixture_c19296/f3p3/1564	transcription factor bHLH18-like	5.59	2.35333	2.40333	0.0433333	20.27	0.06
	i1_HQ_mixture_c11128/f8p7/1967	transcription factor bHLH18-like	6.64	15.89	28.5833	2.64333	32.79	1.73333
	i1_LQ_mixture_c173275/f1p1/1981	transcription factor BHLH148-like	39.2333	228.617	207.363	119.503	100.26	1.82
	i2_HQ_mixture_c22658/f2p8/2402	transcription factor bHLH13-like	3.02667	3.79	5.1	2.11	4.18333	2.15333
	i2_LQ_mixture_c24360/f1p6/2372	transcription factor bHLH13-like	3.89333	4.69	5.60333	2.91333	5.62	3.94667
	i1_LQ_mixture_c51075/f1p1/1122	transcription factor bHLH130-like	2.07333	5.30333	2.63	5.52667	1.90667	2.25667
	i2_LQ_mixture_c88447/f1p0/2158	transcription factor bHLH130-like	35.2633	103.057	74.69	94.98	48.7867	26.6767
	i2_LQ_mixture_c89851/f1p0/2206	transcription factor bHLH130-like	17.01	37.89	32.17	39.6667	15.53	14.5333
	i1_LQ_mixture_c142495/f1p2/1733	transcription factor bHLH130-like	20.3567	44.9667	34.57	61.6633	20.66	17.7833
	i2_LQ_mixture_c41234/f1p6/2144	transcription factor bHLH130-like	24.7633	44.2367	34.38	36.7233	23.4867	14.17
	i1_LQ_mixture_c105659/f1p2/1539	transcription factor bHLH130-like	33.3567	64.1967	45.8	75.2633	32.3233	27.0933
	i1_LQ_mixture_c104991/f1p2/2066	transcription factor bHLH130-like	10.6333	20.8867	14.6167	20.7133	10.58	8.42333
	i1_LQ_mixture_c55224/f1p1/1359	Transcription factor bHLH130	0.886667	0.173333	0.03	5.82	2.89	2.89
	i1_LQ_mixture_c215382/f3p2/1866	transcription factor bHLH13	14.55	56.5033	49.4467	38.2933	10.5133	2.46
	i1_LQ_mixture_c142894/f1p2/1833	transcription factor bHLH13	13.3933	49.7333	38.4933	27.8767	16.0667	3.56667
	i1_HQ_mixture_c23132/f7p3/1485	transcription factor bHLH129-like	0.893333	2.19	5.75	0.923333	24.86	1.72333
	i1_LQ_mixture_c21205/f4p3/1433	transcription factor bHLH129-like	1.17	4.39333	6.04333	3.41	31.8933	4.20667
	i1_LQ_mixture_c104424/f1p1/1573	transcription factor bHLH128-like	36.83	68.9433	72.5367	74.8833	47.7033	4.66
	i1_LQ_mixture_c99436/f1p1/1478	transcription factor bHLH128-like	21.0533	68.5067	69.5067	122.22	44.68	1.76
	i2_LQ_mixture_c18090/f1p0/2208	Transcription factor bHLH128	0.143333	0.303333	0.766667	0.156667	5.02333	0
	i2_LQ_mixture_c55236/f1p0/2310	Transcription factor bHLH128	0.48	1.14667	2.45333	1.66	16.2	0.136667
	i1_LQ_mixture_c22165/f1p5/1474	Transcription factor bHLH128	0.47	2.60333	2.17667	1.65	10.2767	0.0533333
	i1_LQ_mixture_c127871/f1p5/1980	Transcription factor bHLH128	1.24667	1.63667	3.58	2.39667	11.3667	0.0533333
	i1_HQ_mixture_c6777/f8p5/1604	Transcription factor bHLH128	3.22	6.15667	9.04667	5.37333	35.6867	0.0866667
	i3_LQ_mixture_c35606/f1p2/3237	Transcription factor bHLH128	0.83	0.9	1.92333	1.79667	8.04667	0.0433333
	i1_LQ_mixture_c38558/f1p1/1885	Transcription factor bHLH128	1.27333	3.29667	2.59667	5.24333	2.39333	0.0566667
	i2_HQ_mixture_c52213/f6p0/2402	transcription factor APG-like isoform X2	13.76	4.38667	4.15333	9.55	0.0533333	4.33
	i2_LQ_mixture_c9173/f1p0/2341	transcription factor APG-like isoform X2	7.02667	2.37667	1.41333	5.79667	0	1.71333
	i2_LQ_mixture_c108097/f1p0/2520	transcription factor APG-like isoform X2	2.13	0.32	0.416667	1.75667	0.173333	0.503333
	i2_LQ_mixture_c71959/f1p0/2314	transcription factor APG-like isoform X2	8.80333	1.69333	1.58	4.18	0.0766667	1.84333
	i2_HQ_mixture_c12170/f2p0/2684	transcription factor APG-like isoform X2	1.09	0.58	0.16	1.69333	0	0.613333
	i2_LQ_mixture_c124354/f1p0/2903	transcription factor APG-like isoform X1	1.46	0.08	0.19	0.07	0	0.24
	i1_LQ_mixture_c19631/f1p6/2010	transcription factor APG-like isoform X1	9.59667	3.94	1.49	9.94	0.02	8.53
	i1_LQ_mixture_c31578/f2p4/1956	transcription factor APG-like	3.39	0.416667	2.46333	5.6	0.0266667	3.31333
	i1_LQ_mixture_c64121/f2p4/1929	transcription factor APG-like	12.9767	2.80667	10.4367	16.8233	1.03	14.6067
	i2_LQ_mixture_c18438/f1p0/2167	transcription factor APG-like	2.81	0.683333	2.26333	3.64667	0.0533333	2.63333
	i1_LQ_mixture_c126229/f1p4/1895	transcription factor APG-like	7.91	0.65	2.72333	3.07333	0.163333	5.68
	i2_LQ_mixture_c130767/f1p0/2290	transcription factor APG-like	1.81333	0.05	1.04333	1.26	0	0.546667
	i2_HQ_mixture_c20032/f2p24/2297	putative HLH DNA-binding domain superfamily protein isoform X1	3.48333	7.17	9.21333	3.42	7.66333	2.22333
	i3_LQ_mixture_c23926/f1p0/3884	Pentatricopeptide repeat-containing protein	0.563333	1.53333	1.11	0.546667	1.45333	0.463333
	i4_LQ_mixture_c6440/f1p2/4549	pentatricopeptide repeat-containing protein	1.73	0.73	0.673333	0.836667	0.68	1.42333
	i4_LQ_mixture_c6318/f1p0/4221	pentatricopeptide repeat-containing protein	1.35667	2.88333	2.26667	1.31333	3.85	1.59
	i3_LQ_mixture_c12223/f1p0/3716	pentatricopeptide repeat-containing protein	0.2	0.54	0.846667	0.23	1.02333	0.176667
	i2_LQ_mixture_c53363/f1p0/2401	pentatricopeptide repeat-containing protein	0.77	1.89333	2.8	1.3	2.12667	0.986667
	i3_LQ_mixture_c39729/f1p0/3686	pentatricopeptide repeat-containing protein	2.67333	5.09333	5.11333	3.08	2.54667	2.37333
	i1_LQ_mixture_c10172/f1p1/1152	bHLH transcription factor, partial	4.74333	24.8467	24.8567	11.9533	17.02	0
	i1_HQ_mixture_c84085/f3p0/1939	bHLH transcription factor PTF1	9.02667	24.8267	16.6367	10.7767	19.3567	7.13333
	i0_LQ_mixture_c61130/f1p0/821	Basic helix-loop-helix protein A	0.286667	3.65333	0.993333	0.503333	1.39	16.2167
	i2_LQ_mixture_c168439/f1p0/2040	anthocyanin regulatory R-S protein-like	0.393333	1.27667	0.263333	0.496667	2.87667	13.2233
	i2_LQ_mixture_c108304/f1p0/2246	Anthocyanin regulatory R-S protein	0.203333	1.34333	0.86	0.313333	2.67333	20.38
	i1_LQ_mixture_c89087/f1p0/1614	anthocyanin regulatory Lc protein-like isoform X2	5.58333	1.77	3.69	0.406667	11.7433	0.29
	i2_LQ_mixture_c116626/f1p0/2071	Anthocyanin regulatory Lc protein	0.576667	4.22	2.74333	0.63	6.69333	27.1233
	i1_LQ_mixture_c170484/f1p0/1726	Anthocyanin regulatory Lc protein	0.166667	3.46333	0.75	8.33	0.493333	0
	i1_LQ_mixture_c7375/f1p0/1797	Anthocyanin regulatory Lc protein	0.226667	3.57333	0.273333	29.7933	0.09	0.62
bZIP	i1_LQ_mixture_c188833/f1p1/1327	Transcription factor VIP1	28.3567	38.3833	48.31	25.1633	22.7367	22.2767
	i1_HQ_mixture_c2784/f11p4/1711	Transcription factor TGAL8	3.19333	2.04333	1.14333	1.07333	13.86	3.65667
	i2_LQ_mixture_c10395/f1p0/2340	Transcription factor TGAL8	3.10333	1.67333	1.07	0.693333	13.7233	2.14333
	i2_LQ_mixture_c69509/f2p0/2336	transcription factor TGA4-like isoform X1	3.3	1.29667	0.853333	1.15	2.55	2.55
	i1_LQ_mixture_c126964/f1p7/1949	transcription factor TGA4-like isoform X1	10.61	3.72333	2.02667	3.26667	5.37333	13.56
	i2_LQ_mixture_c149762/f1p0/2136	transcription factor TGA4-like isoform X1	4.03	2.28333	0.643333	1.95667	1.99	4.93667
	i1_LQ_mixture_c194723/f1p5/1702	transcription factor TGA4-like isoform X1	8.72333	2.11333	0.473333	0.616667	2.10333	2.03333
	i1_LQ_mixture_c8364/f11p6/1839	transcription factor TGA4-like isoform X1	14.0667	6.31333	2.34667	5.07	11.3233	12.8833
	i2_LQ_mixture_c84919/f1p0/2325	transcription factor TGA4-like isoform X1	2.38333	1.22333	0.276667	0.31	1.97	0.95
	i1_LQ_mixture_c99664/f1p3/1979	transcription factor TGA4-like isoform X1	3.44333	1.61	0.283333	1.72	2.43333	1.91667
	i2_LQ_mixture_c125846/f1p0/2625	transcription factor TGA4-like isoform X1	1.74333	0.98	0.0866667	0.313333	1.63	1.47333
	i3_LQ_mixture_c4586/f1p0/3953	transcription factor TGA2-like isoform X2	1.85333	0.933333	0.613333	0.303333	4.86333	1.81
	i2_LQ_mixture_c115887/f1p0/2012	Transcription factor TGA1	10.0567	4.02667	3.05333	7.15333	5.58667	15.37
	i2_LQ_mixture_c122923/f1p0/2129	Transcription factor TGA1	12.2133	3.50667	2.51333	6.37333	5.43	16.08
	i5_LQ_mixture_c681/f1p0/5174	Transcription factor TGA1	1.12667	0.343333	0.216667	0.133333	0.73	0.493333
	i1_LQ_mixture_c107301/f1p6/1502	Transcription factor TGA1	7.89	1.92	1.45333	2.48667	3.51333	5.52
	i1_LQ_mixture_c126941/f1p6/1993	Transcription factor TGA1	1.62	0.45	0.0733333	0.5	0.726667	0.426667
	i1_LQ_mixture_c173049/f1p4/1912	Transcription factor TGA1	5.65	1.91	0.223333	1.06667	0.29	2.17333
	i1_LQ_mixture_c145847/f1p0/1690	transcription factor RF2b-like	3.26667	1.86667	4.38333	0.846667	1.90667	2.17333
	i1_HQ_mixture_c176136/f2p4/1071	transcription factor HY5-like	4.90667	15.0633	10.7533	14.1833	6.12333	9.60667
	i0_HQ_mixture_c1864/f3p3/873	transcription factor HY5-like	7.00333	25.35	13.7033	47.87	10.9667	17.0833
	i0_HQ_mixture_c47101/f13p0/861	transcription factor HY5-like	21.1	56.2067	33.0967	49.3967	19.9833	27.5433
	i1_HQ_mixture_c198761/f3p0/1017	transcription factor HY5 isoform X1	1.78	10.6133	3.76333	15.7	22.7033	42.05
	i2_LQ_mixture_c162262/f1p0/2344	transcription factor HY5	4.38	9.83667	6.85333	8.28333	4.08667	5.08333
	i1_LQ_mixture_c67897/f1p0/1608	transcription factor HBP-1a-like	7.79667	4.18333	3.18	9.62	3.26333	8.63667
	i2_LQ_mixture_c146161/f1p0/2163	transcription factor HBP-1a-like	1.84333	0.956667	0.6	1.80333	0.62	1.63333
	i2_LQ_mixture_c40549/f1p0/2220	transcription factor HBP-1a isoform X1	4.01667	6.07333	6.93333	5.98	4.72	4.84667
	i1_LQ_mixture_c18501/f1p4/1788	TGACG-sequence-specific DNA-binding protein TGA-2.1	3.74667	1.96333	0.886667	1.04333	8.48667	3.88
	i2_LQ_mixture_c9673/f1p8/2156	TGACG-sequence-specific DNA-binding protein TGA-2.1	0.72	0.396667	0.12	0.293333	1.75	1.37
	i1_LQ_mixture_c127037/f1p0/1374	ocs element-binding factor 1-like	0.883333	0.15	0.0366667	0.08	6.11667	1.73333
	i1_LQ_mixture_c100712/f1p0/1345	ocs element-binding factor 1-like	11.21	0.863333	0.426667	1.45	42.7067	14.5767
	i1_LQ_mixture_c12207/f1p16/1529	ocs element-binding factor 1	599.873	229.107	264.96	128.153	349.987	229.907
	i1_LQ_mixture_c21652/f1p14/1445	ocs element-binding factor 1	5.18667	2.2	2.02333	1.38333	2.32667	1.84
	i1_LQ_mixture_c124113/f1p16/1349	ocs element-binding factor 1	38.2233	23.2467	13.97	28.2733	16.7333	21.5233
	i1_LQ_mixture_c190753/f1p1/1313	light-inducible protein CPRF2-like isoform X2	14.1233	7.15333	5.95	22.6033	4.04667	4.68
	i2_LQ_mixture_c90300/f1p0/2488	light-inducible protein CPRF2-like isoform X2	2.58667	0.443333	0.783333	4.55333	0.533333	0.99
	i2_LQ_mixture_c122327/f1p6/2313	light-inducible protein CPRF2-like isoform X1	2.22333	0.523333	0.83	4.35	0.993333	1.21667
	i1_LQ_mixture_c85244/f1p1/1200	light-inducible protein CPRF2-like isoform X1	6.35667	1.62333	1.97	15.1433	2.84333	4.35
	i1_LQ_mixture_c87733/f1p0/1649	G-box binding factor 3	1.06667	3.08333	2.72667	4.27	4.52333	0.89
	i1_LQ_mixture_c167869/f1p0/1730	G-box binding factor 3	3.84	9.28	6.94	13.6767	16.9367	1.99
	i1_LQ_mixture_c165440/f1p0/1660	G-box binding factor 1	9.83	15.6433	13.2367	18.1367	14.38	4.8
	i1_LQ_mixture_c7413/f12p11/1894	bZIP transcription factor TRAB1-like	4.63	3.99333	1.86	2.3	2.70667	4.17667
	i1_HQ_mixture_c49263/f2p3/1773	bZIP transcription factor TRAB1	14.8167	29.9767	35.8267	19.3433	34.4967	12.39
	i2_LQ_mixture_c108227/f1p0/2671	bZIP transcription factor b	4.42667	7.91333	7.87	4.52	12.2933	5.29
	i2_HQ_mixture_c62857/f20p0/2103	bZIP transcription factor b	6.25	11.1467	10.23	6.78	15.1433	7.77
	i2_LQ_mixture_c134271/f1p0/2070	bZIP transcription factor a	2.91	4.86	5.01333	3.4	6.43	3.47667
	i1_HQ_mixture_c17215/f4p3/1276	bZIP transcription factor 53-like	84.8333	159.723	118.577	95.2333	220.873	63.74
	i1_HQ_mixture_c25544/f5p4/1289	bZIP transcription factor 53-like	119.883	191.077	195.827	203.033	266.773	100.587
	i2_LQ_mixture_c21510/f1p0/2513	bZIP transcription factor 53-like	26.4667	50.6967	42.62	39.1	74.18	29.8933
	i0_LQ_mixture_c13137/f1p1/874	bZIP transcription factor 53-like	55.35	124.15	84.5533	143.003	146.483	74.11
	i1_LQ_mixture_c126792/f1p2/1637	bZIP transcription factor 11	29.1467	25.7833	14.09	14.41	10.2033	18.5333
	i1_HQ_mixture_c115079/f3p2/1710	bZIP transcription factor 11	16.1333	12.5267	5.47	10.26	3.31333	14.6067
	i1_HQ_mixture_c71784/f4p1/1174	bZIP transcription factor	53.7733	77.8367	61.7633	51.8867	98.0867	53.3167
	i1_HQ_mixture_c107246/f3p1/1228	bZIP transcription factor	10.33	15.52	12.0933	18.0533	27.22	16.8333
	i2_LQ_mixture_c18749/f1p0/2423	basic leucine zipper 9	12.75	13.9967	6.96	27.6367	15.09	1.00667
	i1_LQ_mixture_c120941/f1p6/1598	basic leucine zipper 23	6.41667	2.96	2.43667	3.73667	1.99667	1.90333
	i1_HQ_mixture_c17639/f7p6/1383	basic leucine zipper 23	12.9333	4.37	3.60333	9.24333	2.69	4.11667
	i1_LQ_mixture_c121120/f1p6/1255	basic leucine zipper 23	4.46	1.12667	0.946667	3.95333	0.54	2.02333
	i1_LQ_mixture_c51003/f1p6/1390	basic leucine zipper 23	13.98	3.94333	2.79333	27.2567	1.58333	13.99
	i1_LQ_mixture_c82333/f1p6/1354	basic leucine zipper 23	2.56333	2.01667	0.446667	0.413333	0.753333	0.376667
	i1_LQ_mixture_c166727/f1p6/1362	basic leucine zipper 23	12.6633	3.54	1.98	21.3467	1.4	8.67
	i1_LQ_mixture_c145356/f1p0/1223	Basic leucine zipper 19	1.06	0.186667	3.25333	0.276667	2.64667	1.47
	i1_LQ_mixture_c135145/f1p0/1042	Basic leucine zipper 19	3.11	0.473333	6.82	0.94	8.16333	3.16
	i1_LQ_mixture_c7288/f4p2/1669	ABSCISIC ACID-INSENSITIVE 5-like protein 7	8.79	23.76	21.51	27.67	22.1567	12.53
	i1_HQ_mixture_c124859/f2p1/1835	ABSCISIC ACID-INSENSITIVE 5-like protein 5	1.85333	0.343333	2.12333	0.456667	10.1733	9.43667
	i0_LQ_mixture_c44157/f1p0/925	ABSCISIC ACID-INSENSITIVE 5-like protein 5	3.71333	7.85	3	7.40667	1.31333	10.38
	i2_LQ_mixture_c3570/f1p0/2981	ABSCISIC ACID-INSENSITIVE 5-like protein 2 isoform X2	6.14667	2.64667	3.39	2.7	2.73667	4.6
	i3_LQ_mixture_c18329/f1p2/3577	ABSCISIC ACID-INSENSITIVE 5-like protein 2	4.45333	1.88667	2.96667	2.14333	3.19667	4.15333
	i1_HQ_mixture_c4302/f9p6/1710	ABSCISIC ACID-INSENSITIVE 5-like protein 2	9.03	3.6	3.95333	1.49667	5.06667	5.24
	i1_LQ_mixture_c24049/f1p2/1757	ABA responsive element binding factor 1	0.976667	5.12667	4.12667	7.58667	3.96667	3.59
	i1_HQ_mixture_c209404/f2p2/1713	ABA responsive element binding factor 1	3.17667	10.48	8.41	6.87333	18.59	5.65
	i1_LQ_mixture_c2912/f1p0/1216	Basic leucine zipper 23	1.46667	4.02333	2.97	2.59333	4.42667	3.19
	i1_LQ_mixture_c171626/f1p0/1199	Basic leucine zipper 23	2.95333	9.59333	2.83	3.63	5.50667	5.18
	i0_LQ_mixture_c18848/f3p2/932	G-box-binding factor 1	18.97	2.55	1.28667	3.18667	5.27667	23.59
	i1_LQ_mixture_c54778/f1p0/1299	bZIP transcription factor 11	19.3533	5.44	6.41333	13.36	15.5233	25.0367
	i1_LQ_mixture_c11727/f1p0/1664	bZIP transcription factor 44-like isoform X1	9.48333	1.71667	2.37	4.55333	6.92	7.95333
	i1_LQ_mixture_c190651/f1p0/1453	bZIP transcription factor 44-like isoform X1	32.07	5.54333	7.6	9.67333	20.1533	19.63
	i1_LQ_mixture_c84836/f1p4/1051	bZIP transcription factor RISBZ5	29.02	43.1333	36.7233	84.6433	54.6567	6.93
	i1_HQ_mixture_c54914/f2p1/1358	ABSCISIC ACID-INSENSITIVE 5-like protein 3	11.2633	1.22667	2.31333	5.43667	1.09	13.31
	i1_LQ_mixture_c47962/f1p1/1327	ABSCISIC ACID-INSENSITIVE 5-like protein 5	3.78667	0.7	0.773333	4.14667	0.24	8.10333
	i1_LQ_mixture_c146783/f1p1/1321	ABSCISIC ACID-INSENSITIVE 5-like protein 5	6.88333	1.03667	0.766667	4.15667	0.316667	10.87
	i1_LQ_mixture_c148027/f1p1/1848	ABSCISIC ACID-INSENSITIVE 5-like protein 2	4.21	0.626667	0.393333	2.98667	0.606667	2.98333
	i1_LQ_mixture_c189561/f1p5/1503	basic leucine zipper 9-like isoform X2	22.8033	39.9733	31.2167	60.0233	45.1733	3.62333
	i1_LQ_mixture_c22569/f1p4/1884	transcription factor TGAL6-like isoform X2	1.11	0.33	0.25	0.15	0.41	1.17667
	i1_LQ_mixture_c63084/f1p8/1884	transcription factor TGAL6-like isoform X1	2.51333	0.986667	0.353333	0.57	3.17333	1.1
	i1_HQ_mixture_c7461/f2p2/1910	transcription factor TGAL6 isoform X1	3.75333	0.556667	0.42	0.926667	3.01667	1.54333
	i2_LQ_mixture_c143008/f1p0/2911	light-inducible protein CPRF2	2.46333	0.693333	0.956667	2.45667	0.516667	0.39
	i1_LQ_mixture_c176121/f1p0/1691	Basic leucine zipper 23	1.97667	6.67333	3.08333	2.54	5.85333	2.88333
	i2_LQ_mixture_c87951/f1p2/2630	bZIP transcription factor TRAB1-like	1.69667	1.98667	0.74	0.926667	0.806667	2.03333
	i1_HQ_mixture_c26183/f2p10/1088	basic leucine zipper 9-like isoform X1	0.82	2.85	2.55667	4.96667	0.88	1.84667
	i2_LQ_mixture_c24372/f1p0/2534	basic leucine zipper 9-like isoform X2	1.88	5.32667	4.33333	2.15	2.64333	1.92667
	i1_LQ_mixture_c18968/f1p10/1272	bZIP transcription factor RISBZ4-like isoform X1	6.38333	12.02	13.16	6.07333	12.1133	2.77333
	i1_HQ_mixture_c1426/f20p10/1327	basic leucine zipper 9-like isoform X1	35.4167	79.4633	65.34	25.55	67.9133	37.9933
	i1_LQ_mixture_c144241/f1p9/1617	bZIP transcription factor 68	2.22	3.82	4.76	2.7	4.04333	3.73
	i2_LQ_mixture_c122101/f1p0/2764	bZIP transcription factor 68	1.67667	2.22667	3.16333	0.773333	1.69333	0.693333
	i1_HQ_mixture_c8329/f8p9/1969	bZIP transcription factor 68	9.35667	12.9033	14.18	14.29	12.4067	13.1567
	i1_LQ_mixture_c19732/f1p0/1521	transcription factor TGAL3	0.553333	0.233333	3.59	0.553333	0.576667	1.13
	i1_HQ_mixture_c5562/f2p1/1388	bZIP transcription factor 44	35.8633	3.62333	4.59	15.3133	7.29667	28.3867
	i2_LQ_mixture_c50993/f1p0/2224	bZIP transcription factor 44	33.5533	2.06333	2.36667	4.01333	10.8533	8.83
	i1_HQ_mixture_c25493/f3p1/1643	bZIP transcription factor 44	100.593	5.06333	4.80333	5.46333	32.3933	20.1333
	i0_LQ_mixture_c86028/f1p0/702	basic leucine zipper 6	6.34	0.526667	10.0067	3.82333	13.6133	5.49667
	i1_LQ_mixture_c171844/f1p0/1433	G-box-binding factor 4	2.78	5.07	4.41	2.9	8.15	6.01667
	i1_LQ_mixture_c140887/f1p0/1350	G-box-binding factor 4	6.51333	18.16	11.0033	7.19	15.1733	11.7467
	i1_LQ_mixture_c20115/f4p0/1379	G-box-binding factor 4	4.47	8.14	6.95667	3.34333	10.7267	12.2133
C2C2-CO-like	i2_LQ_mixture_c148658/f1p3/2174	zinc finger protein CONSTANS-LIKE 9-like isoform X2	15.47	5.84333	2.82667	9.53667	3.82	11.8033
	i2_LQ_mixture_c65244/f1p10/2146	zinc finger protein CONSTANS-LIKE 9-like isoform X2	11.44	3.53	1.83667	11.4333	3.32667	9.62667
	i2_LQ_mixture_c128226/f1p0/2161	zinc finger protein CONSTANS-LIKE 9	31.2033	9.63	3.45667	31.0133	4.48	36.1633
	i1_LQ_mixture_c6329/f1p11/1757	Zinc finger protein CONSTANS-LIKE 7	12.65	1.65667	0.543333	16.5133	0.1	5.41667
	i1_LQ_mixture_c163880/f1p17/1855	Zinc finger protein CONSTANS-LIKE 7	9.04333	0.933333	0.253333	18.1933	0.05	10.86
	i1_HQ_mixture_c136164/f16p15/1703	Zinc finger protein CONSTANS-LIKE 7	15.4233	2.04333	0.566667	11.4333	0.466667	9.76
	i1_HQ_mixture_c48758/f2p11/1932	Zinc finger protein CONSTANS-LIKE 7	13.8233	1.02667	0.146667	24.5067	0.136667	7.25
	i1_HQ_mixture_c34615/f2p5/1696	zinc finger protein CONSTANS-LIKE 5-like	40.1867	62.4567	48.22	170.493	30.0533	117.703
	i1_HQ_mixture_c208424/f3p6/1563	zinc finger protein CONSTANS-LIKE 5-like	55.38	42.7967	25.1267	177.003	22.8267	123.527
	i1_HQ_mixture_c209716/f28p14/1565	zinc finger protein CONSTANS-LIKE 5-like	55.61	54.51	25.5167	148.183	22.6567	65.0833
	i1_LQ_mixture_c171729/f1p0/1523	zinc finger protein CONSTANS-LIKE 5-like	4.89667	16.3967	13.37	59.7033	12.9233	70.65
	i1_LQ_mixture_c10698/f2p0/1563	zinc finger protein CONSTANS-LIKE 5-like	10.12	31.06	19.3867	66.7867	12.1033	55.7433
	i1_HQ_mixture_c6825/f3p10/1117	zinc finger protein CONSTANS-LIKE 3-like	20.7367	4.16667	8.42	31.3167	3.98333	25
	i1_HQ_mixture_c26442/f3p10/1371	zinc finger protein CONSTANS-LIKE 3-like	19.3967	3.83333	6.45	17.34	4.74667	17.4267
	i1_LQ_mixture_c101530/f1p0/1744	zinc finger protein CONSTANS-LIKE 16-like	14.7167	3.91333	1.23333	142.303	1.57	34.18
	i1_LQ_mixture_c83998/f1p3/1680	Zinc finger protein CONSTANS-LIKE 16	17.2367	3.27	2.58	28.3967	0.466667	27.8767
	i1_LQ_mixture_c18057/f1p2/1849	Zinc finger protein CONSTANS-LIKE 16	4.49667	0.866667	0.63	5.53	0.186667	4.88667
C2C2-Dof	i1_HQ_mixture_c49922/f8p7/1845	Dof-type zinc finger protein	6.07	0.746667	1.31333	15.8533	1.79333	13.41
	i1_LQ_mixture_c127371/f1p7/1720	Dof-type zinc finger protein	4.87333	0.973333	0.95	17.7367	1.53667	14.7867
	i1_HQ_mixture_c71602/f2p7/1820	Dof-type zinc finger protein	8.71	1.14333	1.04333	17.5767	2.58667	18.4133
	i1_LQ_mixture_c11492/f9p7/1583	Dof-type zinc finger protein	5.10667	0.76	0.4	13.5467	1.33	10.9533
	i1_HQ_mixture_c69523/f2p1/1345	dof22 protein	12.16	37.2233	16.33	15.0367	21.5933	5.68333
	i1_LQ_mixture_c140973/f1p2/1320	dof zinc finger protein PBF-like	4.44333	0.783333	1.04333	0	12.2167	11.3833
	i1_LQ_mixture_c107970/f1p1/1422	Dof zinc finger protein MNB1A	12.22	47.8833	27.9667	21.9567	25.51	10.2
	i1_HQ_mixture_c144166/f2p1/1103	Dof zinc finger protein MNB1A	10.35	27.5167	14.2533	10.96	15.9967	6.52333
	i2_LQ_mixture_c56899/f1p0/2101	dof zinc finger protein DOF4.6-like isoform X1	3.72333	2.29667	1.28333	1.28333	2.46667	2.22667
	i2_LQ_mixture_c125300/f1p0/2103	dof zinc finger protein DOF4.6-like isoform X1	12.71	8.20333	3.86667	3.94333	4.15667	7.14333
	i1_LQ_mixture_c37177/f1p0/1666	dof zinc finger protein DOF3.6 isoform X2	5.2	1.61333	1.69	1.10667	1.75667	1.56333
	i1_HQ_mixture_c167613/f2p0/1743	dof zinc finger protein DOF3.6 isoform X1	4.27667	1.48	1.32	1.78667	1.44	2.48667
	i0_LQ_mixture_c3733/f1p0/836	dof zinc finger protein DOF1.7-like isoform X2	4.42333	10.8533	5.70333	15.4233	43.9533	9.66667
	i1_LQ_mixture_c190493/f1p0/1337	dof zinc finger protein DOF1.7-like isoform X2	7.74333	15.2233	18.8667	8.52333	32.1567	7.08
	i0_LQ_mixture_c86122/f1p0/947	dof zinc finger protein 5-like	2.02	8.82333	5.07333	16.59	22.34	1.60667
	i1_LQ_mixture_c87347/f1p0/1515	dof zinc finger protein 5	3.68667	1.07	2.69	2.53333	1.57667	2.58667
	i2_LQ_mixture_c72576/f1p0/2113	dof zinc finger protein 1	10.81	7.04333	2.59667	4.33333	3.35667	5.25667
	i1_LQ_mixture_c81536/f1p0/1616	dof zinc finger protein 1	2.87333	1.45333	4.93667	1.71667	8.67	1.79333
	i1_LQ_mixture_c86696/f1p4/1631	Dof transcription factor family protein, partial	1.14333	0.113333	0.326667	0.116667	0.243333	0.05
	i1_LQ_mixture_c191058/f1p1/1547	DNA-binding with one finger protein 22	1.20667	4.40333	3.02667	2.85667	1.98667	1.3
	i1_LQ_mixture_c100654/f1p1/1393	DNA-binding with one finger protein 22	2.35333	6.73667	4.38333	3.15667	4.26	1.76667
	i1_LQ_mixture_c66621/f1p1/1960	DNA-binding with one finger protein 20	3.57333	1.89667	1.31	0.446667	2.50333	0.946667
	i2_LQ_mixture_c155839/f1p0/2054	DNA-binding with one finger protein 15	0.703333	3.09333	3.35	0.396667	3.77	0.346667
	i2_HQ_mixture_c58455/f2p0/2037	DNA-binding with one finger protein 15	1.11333	3.08667	3.37333	2.56667	3.15667	0.723333
	i2_LQ_mixture_c33680/f1p0/2092	DNA-binding with one finger protein 15	1.56667	5.62333	4.61333	2.89333	3.44	0.39
	i2_LQ_mixture_c88769/f1p0/2336	Cyclic dof factor 2	0.436667	0.01	0.1	1.49667	0.183333	0.616667
	i1_LQ_mixture_c10317/f1p4/1881	cyclic dof factor 1-like	3.18667	0.39	2.04333	0.58	2.06333	1.61
	i1_HQ_mixture_c66226/f4p4/1586	cyclic dof factor 1-like	15.0867	2.31667	6.44333	4.74333	2.77333	7.28
	i1_LQ_mixture_c1615/f1p4/1692	cyclic dof factor 1-like	2.62667	0.436667	1.39667	0.786667	0.443333	2.00667
	i1_HQ_mixture_c95478/f4p4/1681	cyclic dof factor 1-like	11.52	1.85	4.45667	4.29333	3.12333	4.75333
C2C2-GATA	i1_LQ_mixture_c144440/f1p1/1900	serine/arginine repetitive matrix protein 1-like isoform X1	6.08	3.04333	2.53333	5.19667	3.22333	7.43
	i2_HQ_mixture_c9873/f3p9/2409	GATA transcription factor 8-like	15.0967	21.4267	29.8133	25.3533	17.0833	11.0667
	i2_LQ_mixture_c88834/f1p11/2468	GATA transcription factor 8-like	9.66667	11.86	14.0067	13.4767	11.6033	4.86667
	i1_LQ_mixture_c48576/f1p2/1938	GATA transcription factor 6-like	1.42667	1.86	3.22333	1.50333	2.71333	1.10333
	i1_HQ_mixture_c6440/f2p2/1702	GATA transcription factor 6-like	12.7567	17.4667	27.0967	15.7	17.0967	9.32333
	i1_LQ_mixture_c102187/f3p3/1697	GATA transcription factor 5	9.13333	9.95	16.1067	7.85667	13.5867	5.7
	i2_HQ_mixture_c50396/f2p9/2914	GATA transcription factor 4	6.39667	2.08667	1.64333	3.13333	2.86	7.53
	i1_LQ_mixture_c124622/f1p0/1197	GATA transcription factor 2-like	0.796667	0	1.1	0.0333333	0.996667	0.203333
	i1_HQ_mixture_c21321/f2p0/1581	GATA transcription factor 2-like	11.9933	2.1	27.66	4.77333	3.88	17.6633
	i0_LQ_mixture_c57454/f1p0/959	GATA transcription factor 23-like	13.2333	6.55667	3.58667	9.56333	11.56	13.42
	i1_LQ_mixture_c18822/f1p1/1886	putative GATA transcription factor 22	1.44333	7.95	7.12333	24.28	0.0866667	21.07
	i1_LQ_mixture_c48026/f1p0/1203	GATA transcription factor 15-like	0.363333	0	1.06667	0.163333	0.54	0.0733333
	i1_LQ_mixture_c25184/f1p0/1179	GATA transcription factor 16-like isoform X1	24.86	9.92667	20.4367	13.1633	11.9267	16.2633
	i1_LQ_mixture_c93952/f1p6/1012	GATA transcription factor 19 isoform X3	10.6767	9.30667	4.39333	15.9467	4.94	12.29
	i2_LQ_mixture_c123742/f1p0/2195	GATA transcription factor 19 isoform X3	3.32333	2.28333	1.09333	3.42667	1.62	2.72667
	i2_HQ_mixture_c85153/f2p0/2148	GATA transcription factor 19 isoform X2	10.43	6.47	3.36667	17.4133	5.61333	11.2933
	i1_LQ_mixture_c222072/f1p6/1028	GATA transcription factor 19 isoform X3	13.6567	11.9933	4.95667	33.22	5.81667	16.63
C2C2-LSD	i4_LQ_mixture_c8785/f1p0/4796	proteoglycan 4-like	2.49	1.38333	1.08667	2.5	1.33333	2.52333
	i4_LQ_mixture_c6552/f1p0/4084	proteoglycan 4-like	2.45667	1.32333	0.983333	0.68	1.52	0.96
	i0_LQ_mixture_c63259/f1p0/845	protein LSD1	10	15.8767	17.17	15.17	5.99333	19.5467
	i0_LQ_mixture_c64578/f1p0/819	Protein LSD1	18.74	17.8967	26.9533	21.43	12.9933	28.1233
	i1_LQ_mixture_c10924/f1p5/1922	protein LOL3	0.87	2.31	1.68667	1.76333	3.85667	0.846667
	i1_HQ_mixture_c183671/f3p5/1131	protein LOL3	12.7733	20.8867	19.1333	17.6867	32.4033	12.62
	i1_LQ_mixture_c86878/f1p1/1149	protein LOL4 isoform X3	5.44333	3.89667	1.81	6.19333	1.64333	1.48333
C2C2-YABBY	i1_LQ_mixture_c147432/f1p0/1257	protein YABBY 6-like isoform X2	6.33	0.206667	4.07333	10.67	0.0366667	373.82
	i1_LQ_mixture_c141072/f1p0/1655	protein YABBY 3	0.476667	0	1.17	0.13	0	4.74667
C2H2	i1_LQ_mixture_c47190/f1p2/1359	zinc finger protein ZAT5	0.733333	0.03	0.153333	0.286667	1.26333	1.57667
	i0_HQ_mixture_c25079/f3p0/780	zinc finger protein ZAT12	4.82333	75.6833	71.0333	26.5333	122.643	2.26333
	i1_LQ_mixture_c17985/f1p4/1641	Zinc finger protein WIP2	1.33	0	2.22333	0.3	0.133333	0.346667
	i1_LQ_mixture_c55674/f1p4/1571	Zinc finger protein WIP2	0.83	0	1.11333	0.33	0.14	1.22667
	i1_LQ_mixture_c146821/f1p0/1283	Zinc finger protein AZF2	1.45	4.43333	10.6333	0.96	20.7867	1.53333
	i1_LQ_mixture_c130733/f1p0/1071	zinc finger protein 7	8.63667	2.28667	0.69	3.31	2.50333	1.92
	i1_LQ_mixture_c81258/f1p0/1132	zinc finger protein 4-like	8.68667	2.61667	1.67333	3.14	3.32	1.46
	i1_LQ_mixture_c119257/f1p2/1212	zinc finger protein 1-like	2.06	25.25	16.3733	11.3967	76.5867	10.68
	i0_HQ_mixture_c23432/f3p0/980	zinc finger protein 1-like	44.38	248.813	170.127	114.733	102.217	9.29667
	i1_LQ_mixture_c49873/f1p2/1201	zinc finger protein 1-like	2.76667	16.51	10.5133	9.67	76.66	22.6367
	i1_LQ_mixture_c131205/f1p0/1061	zinc finger protein 1-like	1.86667	4.96333	5.92667	0.403333	21.1233	2.67667
	i1_LQ_mixture_c50837/f1p15/1540	Zinc finger protein 1	2.3	9.2	4.65	2.79333	4.16	0.326667
	i1_LQ_mixture_c8927/f1p14/1291	Zinc finger protein 1	13.4433	75.0067	49.63	32.01	47.59	2.22667
	i1_LQ_mixture_c141197/f1p15/1193	Zinc finger protein 1	37.2933	181.51	131.977	85.3067	114.983	9.38
	i1_LQ_mixture_c167749/f1p10/1326	Zinc finger protein 1	13.4033	55.6867	46.21	29.6733	38.4933	5.15667
	i1_HQ_mixture_c60068/f19p15/1325	Zinc finger protein 1	59.7733	292.44	199.213	123.18	138.353	18.5867
	i1_LQ_mixture_c121995/f1p5/1905	uncharacterized methyltransferase At2g41040, chloroplastic isoform X2	2.59667	3.7	0.933333	2.97667	0.926667	4.49
	i1_LQ_mixture_c146484/f1p5/1881	uncharacterized methyltransferase At2g41040, chloroplastic isoform X2	10.4067	14.29	2.92	22.25	2.77	27.3067
	i2_LQ_mixture_c9293/f1p0/2168	uncharacterized methyltransferase At2g41040, chloroplastic isoform X1	4.05	4.95333	1.42667	5.70667	1.15	7.16
	i2_LQ_mixture_c109971/f1p0/2463	transcription factor IIIA-like isoform X2	1.22667	0.366667	0.863333	0.863333	0.626667	1.30667
	i2_LQ_mixture_c128902/f1p0/2621	transcription factor IIIA-like isoform X2	5.25	2.23333	3.85	5.76	2.72667	7.07
	i1_LQ_mixture_c86005/f1p0/1160	RNA exonuclease 4-like	0.0466667	0.676667	0.0566667	5.05667	0.213333	1.05333
	i2_LQ_mixture_c11201/f1p3/2771	putative methyltransferase At2g41040, chloroplastic	9.91333	15.7	3.46333	30.72	2.78333	35.6167
	i1_LQ_mixture_c55902/f1p1/1341	protein TRANSPARENT TESTA 1-like	0.323333	5.36	1.8	15.84	2.03333	0.37
	i2_LQ_mixture_c68771/f1p0/2482	protein TRANSPARENT TESTA 1-like	1.86667	8.91667	3.69	9.85333	5.27667	0.696667
	i1_LQ_mixture_c64898/f1p1/1677	protein TRANSPARENT TESTA 1-like	2.15667	11.9667	4.84	17.3133	5.63667	1.08
	i1_HQ_mixture_c136765/f5p3/1813	protein TRANSPARENT TESTA 1-like	2.43333	18.3	6.89333	13.4967	12.2067	1.01667
	i2_LQ_mixture_c32061/f1p0/2532	Protein SUPPRESSOR OF FRI 4	4.99667	1.86	2.00333	3.12	2.64333	4.61667
	i2_LQ_mixture_c6351/f2p0/2420	Protein SUPPRESSOR OF FRI 4	3.69	1.46333	1.40333	1.96	1.95333	3.20667
	i1_LQ_mixture_c32182/f1p1/1584	Protein SHOOT GRAVITROPISM 5	5.99667	0.91	3.02667	0.546667	1.07667	3.85333
	i1_LQ_mixture_c83667/f1p0/1631	Protein SHOOT GRAVITROPISM 5	1.03	0.0133333	1.29333	0.286667	0.486667	1.68667
	i2_LQ_mixture_c48782/f1p3/2346	Protein indeterminate-domain 9	1.92333	0.5	0.606667	0.0666667	0.516667	1.05667
	i2_LQ_mixture_c37514/f1p1/2744	protein indeterminate-domain 7	3.83333	0.843333	1.44	0.286667	1.19333	1.61667
	i2_LQ_mixture_c128690/f1p0/2237	protein indeterminate-domain 7	3.38667	0.596667	1.05333	0.243333	0.993333	0.583333
	i2_HQ_mixture_c31962/f7p0/2330	protein indeterminate-domain 7	8.70333	1.21667	2.49	1.28333	2.13	3.06667
	i2_LQ_mixture_c50057/f1p20/2302	Protein indeterminate-domain 6, chloroplastic	1.05	0.12	0.383333	1.1	0.5	0.633333
	i4_LQ_mixture_c4765/f1p8/4697	Protein indeterminate-domain 6, chloroplastic	0.593333	0.15	0.303333	2.31	0.653333	1.54333
	i2_HQ_mixture_c33905/f3p18/2416	Protein indeterminate-domain 6, chloroplastic	2.24333	0.41	0.803333	7.23667	1.57	3.71667
	i2_HQ_mixture_c25356/f3p1/2502	Protein indeterminate-domain 6, chloroplastic	0	0.14	0.716667	4.14333	0.313333	3.03667
	i2_LQ_mixture_c68004/f1p10/2557	Protein indeterminate-domain 6, chloroplastic	0.95	0.22	1.14333	4.23667	0.71	2.32333
	i2_HQ_mixture_c24167/f5p4/2453	protein indeterminate-domain 5, chloroplastic-like isoform X2	12.32	5.75	5.97667	20.3867	4.55	14.4367
	i2_LQ_mixture_c124110/f1p0/2200	protein indeterminate-domain 5, chloroplastic-like	2.52333	2.12333	4.08667	12.94	8.29	5.11333
	i2_LQ_mixture_c103621/f3p0/2281	protein indeterminate-domain 5, chloroplastic-like	1.65333	0.24	4.16667	4.93	3.82667	2.69
	i2_HQ_mixture_c22705/f2p0/2881	protein indeterminate-domain 1-like	9.84667	14.33	16.69	13.7333	9.36	3.45667
	i1_LQ_mixture_c88561/f1p3/1955	MRP interacting2, partial	3.6	7.72	9.71	1.98667	4.70667	0.676667
	i4_LQ_mixture_c4479/f1p2/4456	lysine-specific demethylase SE14-like	0.976667	2.33667	1.33667	0.363333	1.25667	0.43
	i2_LQ_mixture_c103734/f1p0/2123	lysine-specific demethylase SE14-like	5.20333	19.6833	15.8533	12.7567	7.77333	6.29
	i2_LQ_mixture_c126480/f1p0/2657	lysine-specific demethylase SE14-like	2.37667	9.97	7.07333	6.03	3.37333	3.44333
	i3_LQ_mixture_c11515/f1p5/3131	lysine-specific demethylase SE14-like	2.10333	7.49667	5.18667	2.17	3.31667	1.85333
	i4_LQ_mixture_c8499/f1p0/4971	lysine-specific demethylase SE14-like	1.71	4.22667	3	0.266667	1.86333	0.703333
	i4_LQ_mixture_c2514/f1p0/4842	lysine-specific demethylase SE14-like	3.25	7.31333	5.13667	1.14	4.44667	1.11
	i4_LQ_mixture_c8639/f1p4/4866	Lysine-specific demethylase SE14	1.54667	5.37667	3.23667	1.72	2.33333	1.05667
	i4_LQ_mixture_c2831/f1p0/4414	lysine-specific demethylase JMJ705-like	4.19	11.53	6.20333	4.59333	2.84333	3.59333
	i1_LQ_mixture_c171439/f1p0/1568	histone deacetylase HDT3-like	7.30667	2.65	7.36	2.28	3.86	4.01
	i1_LQ_mixture_c171766/f1p1/1468	dnaJ homolog subfamily C member 21	0.22	0.926667	0.896667	2.10333	0.383333	1.71667
	i1_LQ_mixture_c13140/f1p0/1337	zinc finger protein ZAT5-like	3.21	0.543333	0.343333	1.46667	5.40333	1.54333
	i1_HQ_mixture_c144089/f2p3/1785	C2H2-like zinc finger protein	9.22	2.03333	3.53333	3.90667	7.53333	6.52333
	i1_LQ_mixture_c49635/f1p3/1814	C2H2-like zinc finger protein	4.53	1.26667	1.2	2.82333	2.06333	2.99
	i3_LQ_mixture_c44192/f1p0/3491	C2H2-like zinc finger protein	4.36667	0.663333	1.13	0.733333	2.75667	0.943333
	i0_LQ_mixture_c87696/f2p0/762	zinc finger protein ZAT12	11.2567	125.047	118.677	94.25	209.317	4.74333
	i0_LQ_mixture_c25948/f1p16/941	zinc finger protein 36-like	0.206667	2.88667	3.80667	4.64	13.2633	0.186667
	i2_LQ_mixture_c90594/f1p0/2879	zinc finger protein GAI-ASSOCIATED FACTOR 1-like	6.49667	12.75	12.6867	11.94	6.72667	2.98
	i3_LQ_mixture_c55637/f1p0/3271	Zinc finger protein STOP1-like protein	1.59	0.483333	0.33	0.653333	0.67	1.93333
	i2_HQ_mixture_c104927/f2p13/2391	Zinc finger protein STOP1-like protein	12.1067	4.87333	5.41667	10.9	6.95333	11.7033
	i1_HQ_mixture_c68317/f2p0/1523	zinc finger RNA-binding protein	7.43	27.1867	24.4233	16.4933	44.71	3.77
	i2_LQ_mixture_c72497/f1p0/2917	INDETERMINATE-related protein 1	2.11333	0.553333	0.743333	2.55333	0.706667	2.97333
	i2_LQ_mixture_c113772/f1p0/2052	protein indeterminate-domain 1	1.83333	4.46667	6.27333	6.66333	3.23	5.33667
	i1_LQ_mixture_c5918/f5p5/1480	protein SUPPRESSOR OF FRI 4	16.07	20.4267	24.1533	23.1933	17.29	21.9233
	i2_HQ_mixture_c3114/f2p4/2581	protein indeterminate-domain 7	5.17667	1.41	2.29	0.476667	2.76	2.27
	i2_HQ_mixture_c30338/f7p0/2608	protein indeterminate-domain 5, chloroplastic	2.18	2.05	3.49333	7.38667	2.04333	5.7
	i2_HQ_mixture_c1581/f23p0/2674	protein indeterminate-domain 5, chloroplastic	9.02333	3.01667	6.43333	18.36	4.56	12.7833
	i1_LQ_mixture_c102835/f1p5/1264	S-adenosylmethionine-dependent methyltransferase	8.10667	12.0033	3.50667	16.4933	3.6	20.8633
	i1_LQ_mixture_c21591/f3p5/1280	S-adenosylmethionine-dependent methyltransferase	28.1767	67.17	17.1167	75.8767	6.58	114.167
	i2_LQ_mixture_c4930/f1p0/2111	protein indeterminate-domain 1	7.48333	11.8733	13.1333	19.6567	10.08	11.1033
	i2_LQ_mixture_c51855/f1p0/2671	protein indeterminate-domain 1	2.83	6.15667	7.58667	16.34	5.59	6.62
	i1_LQ_mixture_c84158/f1p3/1891	C2H2-like zinc finger protein	3.1	0.323333	0.503333	0.56	1.53333	0.356667
	i2_LQ_mixture_c73570/f1p0/2558	methyl binding domain protein 117	2.26333	0.68	0.886667	0.17	0.673333	1.19333
	i1_LQ_mixture_c126957/f1p3/1874	Zinc finger, C2H2 domain containing protein	4.89667	8.77	13.9533	3.49667	3.51667	3.57667
	i2_LQ_mixture_c85801/f1p0/2285	Zinc finger protein STOP1-like protein	22.8	8.89	9.82667	24.0167	8.05	27.29
	i2_HQ_mixture_c32243/f3p0/2332	Zinc finger protein STOP1-like protein	14.5667	4.52	5.21667	6.28	10.15	11.4433
	i2_HQ_mixture_c53498/f2p13/2377	Zinc finger protein STOP1-like protein	20.8867	7.30667	6.39	16.3833	8.24	23.6233
	i2_LQ_mixture_c148821/f1p0/2188	Zinc finger protein STOP1-like protein	2.37333	0.343333	0.54	0.483333	0.673333	1.03
C3H	i1_HQ_mixture_c33229/f3p9/1951	zinc finger CCCH type domain-containing protein	3.26667	6.44	6.17667	4.01333	3.81667	2.97667
	i2_HQ_mixture_c98633/f2p0/2072	zinc finger CCCH type domain-containing protein	15.67	25.61	27.2667	12.7267	14.6433	13.05
	i1_LQ_mixture_c103663/f2p35/1672	zinc finger CCCH type domain-containing protein	2.92333	4.39667	4.71	4.13	2.02667	3.22
	i1_HQ_mixture_c25962/f5p0/1706	zinc finger CCCH domain-containing protein 9-like isoform X1	23.6	5.87667	10.4033	3.68	11.4233	0.516667
	i2_LQ_mixture_c55520/f1p0/2571	zinc finger CCCH domain-containing protein 6-like	2.15	3.13667	3.85	2.46667	2.4	2.75333
	i2_LQ_mixture_c133732/f1p0/2021	zinc finger CCCH domain-containing protein 6-like	14.3633	21.6	24.6033	13.6367	17.78	12.7767
	i1_LQ_mixture_c88682/f1p2/2067	zinc finger CCCH domain-containing protein 6-like	10.5033	12.4433	15.3233	8.38667	9.90333	8.42
	i2_HQ_mixture_c3493/f4p12/2411	zinc finger CCCH domain-containing protein 67-like	7.77333	3.56667	3.97	3.48333	7.22	4.89667
	i1_LQ_mixture_c46865/f2p3/1991	Zinc finger CCCH domain-containing protein 65	5.83667	12.94	17.5567	4.51333	10.4133	7.05333
	i1_LQ_mixture_c100645/f1p3/1285	Zinc finger CCCH domain-containing protein 65	3.45	8.14667	9.48667	5.39	7.25	6.04
	i1_LQ_mixture_c101794/f1p3/1802	Zinc finger CCCH domain-containing protein 65	5.01667	8.53667	11.83	3.34333	7.62667	4.54667
	i1_LQ_mixture_c32089/f1p3/1986	Zinc finger CCCH domain-containing protein 65	2.46333	3.38333	5.16333	1.40667	4.84667	1.83667
	i1_LQ_mixture_c51867/f1p3/1952	Zinc finger CCCH domain-containing protein 65	4.59	6.41667	9.42667	3.26667	6.46333	3.04667
	i1_HQ_mixture_c184800/f13p2/1942	zinc finger CCCH domain-containing protein 63 isoform X1	20.23	28.52	18.92	32.6833	17.81	32.7833
	i1_LQ_mixture_c48929/f1p9/1715	zinc finger CCCH domain-containing protein 5-like	6.49667	15.2367	15.9233	9.46	6.61333	7.79667
	i1_LQ_mixture_c3398/f1p9/2032	zinc finger CCCH domain-containing protein 5-like	7.52	9.55333	12.3433	3.67667	4.29	4.61
	i2_LQ_mixture_c144150/f1p11/2643	Zinc finger CCCH domain-containing protein 50	0.656667	1.59	2.06	0.853333	1.42	0.43
	i2_LQ_mixture_c67725/f1p6/2810	Zinc finger CCCH domain-containing protein 50	6.15333	17.1	16.37	11.2067	12.3367	4.20333
	i2_LQ_mixture_c83519/f1p3/2721	Zinc finger CCCH domain-containing protein 50	3.54333	8.26333	8.67667	3.35333	7.74	1.52
	i2_HQ_mixture_c27136/f2p2/2538	Zinc finger CCCH domain-containing protein 50	5.83333	11.0267	10.64	5.24	14.5333	4.58667
	i3_LQ_mixture_c18237/f1p357/3872	Zinc finger CCCH domain-containing protein 44	3.68	6.63	6.71667	7.38	4.92333	4.97667
	i2_LQ_mixture_c70661/f1p2/2604	Zinc finger CCCH domain-containing protein 44	3.26667	9.01333	5.58333	6.21	5.29333	2.75
	i5_LQ_mixture_c2039/f1p0/5872	Zinc finger CCCH domain-containing protein 44	5.62333	13.4233	8.12333	5.56667	8.47333	3.12667
	i1_LQ_mixture_c17969/f1p2/1896	Zinc finger CCCH domain-containing protein 4	1.23667	2.38667	1.06	1.31667	1.52333	2.83
	i1_HQ_mixture_c31558/f5p2/1292	zinc finger CCCH domain-containing protein 37	21.89	54.33	29.0833	10.1167	27.0767	5.55
	i1_HQ_mixture_c53804/f2p2/1229	zinc finger CCCH domain-containing protein 37	12.18	29.82	12.03	5.40333	12.54	1.30333
	i3_LQ_mixture_c51690/f1p0/3990	zinc finger CCCH domain-containing protein 36-like isoform X2	1.29667	0.38	0.36	0.403333	0.576667	0.87
	i1_HQ_mixture_c207505/f19p26/1962	zinc finger CCCH domain-containing protein 35-like	70.3133	5.51	9.71333	17.2533	10.98	9.66667
	i1_HQ_mixture_c205949/f3p17/1856	zinc finger CCCH domain-containing protein 33	28.8733	47.58	40.66	71.1133	45.8333	18.2333
	i2_LQ_mixture_c71215/f1p0/2418	zinc finger CCCH domain-containing protein 33	40.2967	72.4733	46.6667	65.4267	58.4633	17.73
	i2_LQ_mixture_c54681/f1p20/2140	zinc finger CCCH domain-containing protein 33	0.69	1.54333	0.866667	0.77	1.11333	0.183333
	i1_LQ_mixture_c9851/f1p17/1782	zinc finger CCCH domain-containing protein 33	12.69	30.6233	21.08	26.85	21.8967	5.09667
	i2_LQ_mixture_c152839/f1p0/2361	zinc finger CCCH domain-containing protein 33	21.1467	44.5933	31.76	32.6667	35.7567	7.25
	i2_LQ_mixture_c165077/f2p2/2010	zinc finger CCCH domain-containing protein 2-like	22.7133	32.57	25.4467	3.15667	10.65	3.19667
	i3_HQ_mixture_c60641/f21p0/3168	zinc finger CCCH domain-containing protein 24	2.02	0.67	1.21333	1.13333	2.13333	2.04333
	i3_LQ_mixture_c30803/f1p0/3130	zinc finger CCCH domain-containing protein 24	3.57667	1.35	1.86667	0.62	3.27667	2.01
	i3_LQ_mixture_c19338/f1p32/3541	zinc finger CCCH domain-containing protein 22-like	2.86667	0.3	1.39333	0.62	0.356667	1.29667
	i2_LQ_mixture_c18126/f1p0/2254	zinc finger CCCH domain-containing protein 19-like	5.90333	2.04	3.06667	3.12667	3.73	4.99667
	i2_LQ_mixture_c19247/f1p1/2699	zinc finger CCCH domain-containing protein 19-like	4.69333	1.88	3.74667	2.81667	3.3	4.12
	i1_LQ_mixture_c12174/f1p3/1923	zinc finger CCCH domain-containing protein 12-like	7.74333	11.4833	10.0567	9.45	11.1133	9.22667
	i2_LQ_mixture_c106882/f1p8/2165	zinc finger CCCH domain-containing protein 12-like	10.1133	16.47	11.8467	11.39	16.37	11.6767
	i1_LQ_mixture_c165609/f1p3/1709	zinc finger CCCH domain-containing protein 12-like	15.74	27.32	21.6967	20.64	19.3	17.0933
	i4_LQ_mixture_c5458/f1p3/4368	nucleic acid binding protein	8.96667	12.0967	9.03333	2.25667	3.48	2.14
	i1_LQ_mixture_c89235/f1p2/1989	E3 ubiquitin-protein ligase makorin-like	3.62333	6.40333	5.25	6.03667	4.72667	3.37333
	i1_HQ_mixture_c54145/f2p2/1703	E3 ubiquitin-protein ligase makorin-like	4.63	6.75	7.7	5.74333	5.94667	3.48333
	i2_LQ_mixture_c86427/f1p0/2570	zinc finger CCCH domain-containing protein 53	9.23667	1.51	4.77	0.81	1.03667	1.30667
	i2_LQ_mixture_c124315/f1p1/2255	Zinc finger CCCH domain-containing protein 33	1.17	1.18333	0.226667	0.42	0.223333	10.2667
	i2_LQ_mixture_c33649/f1p0/2820	Zinc finger CCCH domain-containing protein 40	9.31333	4.5	5.96667	8.17	4.78333	8.15667
	i2_LQ_mixture_c55988/f1p0/2943	zinc finger CCCH domain-containing protein 13-like isoform X3	3.75667	1.16333	1.35333	1.78667	1.34	2.63333
	i1_LQ_mixture_c49009/f1p13/1881	zinc finger CCCH domain-containing protein 17	18.3767	62.69	62.9867	21.2567	46.52	14.77
	i3_LQ_mixture_c47481/f1p3/3047	Zinc finger CCCH domain-containing protein 48	1.75333	6.01667	4.22	2.41667	2.88	1.68667
	i2_LQ_mixture_c43391/f1p0/2024	zinc finger CCCH domain-containing protein 17	8.74667	14.05	15.4533	7.24	9.81667	4.11333
	i1_LQ_mixture_c146412/f1p1/1299	zinc finger CCCH domain-containing protein 31	8.92	8.1	14	8.51333	8.83333	9.37333
	i1_LQ_mixture_c120516/f1p0/1846	zinc finger CCCH domain-containing protein 46	1.98667	0.376667	2.55	0	0.586667	0.976667
	i1_LQ_mixture_c19725/f1p0/1848	zinc finger CCCH domain-containing protein 46	1.30667	2.03333	0.7	2.75667	1.75333	2.55
CAMTA	i3_LQ_mixture_c62643/f1p0/3116	calmodulin-binding transcription activator 4-like	3	5.36	3.86667	4.69667	2.76333	2.75667
	i3_HQ_mixture_c2548/f2p4/3552	calmodulin-binding transcription activator 3 isoform X2	7.73667	15.4333	7.94333	17.05	6.3	9.65333
	i3_LQ_mixture_c41183/f1p4/3595	Calmodulin-binding transcription activator 3	7.99333	3.54	4.34	3.64	4.55667	6.85667
	i3_LQ_mixture_c8970/f1p0/3237	calmodulin-binding transcription activator 3 isoform X2	0.49	1.16667	0.966667	1.89667	0.883333	0.523333
	i3_LQ_mixture_c42531/f1p0/3100	calmodulin-binding transcription activator 3 isoform X2	4.82	11.5533	9.83667	10.5967	9.24333	5.32333
	i3_LQ_mixture_c44645/f1p0/3501	calmodulin-binding transcription activator 3 isoform X1	2.20333	4.7	4.21667	2.85667	4.11333	1.92
	i3_HQ_mixture_c60849/f36p0/3465	calmodulin-binding transcription activator 3 isoform X2	5.33667	7.47667	3.97667	6.93667	3.32667	4.62
	i3_LQ_mixture_c26578/f1p9/3414	calmodulin-binding transcription activator 3 isoform X1	8.49667	15.28	8.45667	12.8967	8.17333	8.16
	i3_LQ_mixture_c21241/f1p0/3255	calmodulin-binding transcription activator 4	2.74333	6.96333	2.80333	4.21667	3.51667	1.76667
Coactivator p15	i0_HQ_mixture_c18157/f4p0/940	RNA polymerase II transcriptional coactivator KELP	35.2633	48.46	54.4533	37.9633	35.1933	35.7733
CPP	i2_LQ_mixture_c19053/f1p5/2944	protein tesmin/TSO1-like CXC 3 isoform X1	4.94	0.52	15.6833	1.02667	2.99	1.15667
	i2_LQ_mixture_c49406/f1p0/2972	protein tesmin/TSO1-like CXC 2	2.17	0.333333	5.98333	0.3	2.4	1.81
	i2_HQ_mixture_c54576/f2p5/2944	protein tesmin/TSO1-like CXC 2	1.10667	0.366667	3.96667	0.47	1.21333	1.02667
	i2_LQ_mixture_c38750/f1p0/2970	protein tesmin/TSO1-like CXC 2	2.17	0.843333	4.58333	0.503333	1.95667	1.51333
	i2_LQ_mixture_c146867/f1p0/2918	protein tesmin/TSO1-like CXC 2	0.89	0.32	2.8	0.406667	0.866667	1.17667
CSD	i1_HQ_mixture_c33378/f2p19/1875	glycine-rich protein 2	16.3633	6.00667	8.02	6.43	5.04	12.34
	i1_LQ_mixture_c83608/f1p0/1088	glycine-rich protein 2	0.586667	0.1	1.14	0.0966667	3.59	113.313
	i0_HQ_mixture_c39710/f2p2/853	glycine-rich protein 2	72.28	38.6533	112.937	53.7867	64.7267	243
	i2_LQ_mixture_c22942/f1p0/2488	glycine-rich protein 2	5.69667	2.14667	3.70333	1.63667	2.93333	2.88333
	i1_LQ_mixture_c219954/f1p16/1005	glycine-rich protein 2	77.98	31.93	42.4267	32.1567	27.62	51.4433
DBB	i1_LQ_mixture_c148188/f1p1/1696	B-box zinc finger protein 22	27.29	88.67	108.613	68.08	81.19	7.86333
	i1_LQ_mixture_c102589/f1p1/1588	B-box zinc finger protein 22	8.15	13.3167	22.4733	8.51333	11.0467	5.53333
	i1_HQ_mixture_c149508/f2p1/1627	B-box zinc finger protein 22	36.5867	77.3333	89.8167	42.2467	52.93	22.3733
	i1_LQ_mixture_c69031/f1p0/1093	B-box zinc finger protein 20-like	6.47333	13.1733	20.8633	28.73	16.8267	2.22667
	i1_LQ_mixture_c144846/f1p2/1312	B-box zinc finger protein 20-like	25.61	3.31333	9.37333	13.5867	20.4367	8.01333
	i1_LQ_mixture_c143771/f1p11/1214	B-box zinc finger protein 25	5.05	6.43	0.39	10.21	5.49667	12.5933
DDT	i6_LQ_mixture_c605/f1p0/6188	Homeobox-DDT domain protein RLT1	1.96	2.85333	2.15333	2.22333	2.14333	1.83333
	i2_HQ_mixture_c31958/f3p0/2359	DDT domain-containing protein DDB_G0282237-like	3.34667	3.99667	5.1	5.51	5.70333	5.60667
	i3_LQ_mixture_c6574/f1p0/4014	homeobox-DDT domain protein RLT3 isoform X2	4.25	4.04333	1.86667	1.95	1.02	3.03333
	i3_LQ_mixture_c23811/f1p1/3924	DDT domain-containing protein PTM	1.40333	0.65	0.526667	0.37	0.6	0.816667
	i2_LQ_mixture_c68076/f1p0/2810	homeobox-DDT domain protein RLT3 isoform X2	1.58333	1.39	0.426667	0.89	0.316667	1.66667
	i2_LQ_mixture_c21232/f2p0/2631	DDT domain-containing protein DDR4 isoform X2	4.16333	2.11667	1.84	1.55	2.21	4.8
E2F-DP	i1_LQ_mixture_c11840/f2p1/1565	transcription factor-like protein DPB isoform X2	8.25333	14.68	9.66333	15.8067	7.63	10.2233
	i1_LQ_mixture_c49073/f1p1/1736	transcription factor-like protein DPB isoform X2	0.406667	1.44667	0.493333	1.72667	0.67	0.406667
	i2_LQ_mixture_c168196/f1p0/2015	transcription factor E2FB-like isoform X2	3.75	6.44667	4.82667	2.68667	5.85667	2.18667
	i1_LQ_mixture_c86047/f1p0/1997	transcription factor E2FB-like isoform X2	3.03333	5.39	2.89333	2.02667	3.29333	2.58333
	i1_HQ_mixture_c54304/f3p1/1582	E2F transcription factor-like E2FE isoform X2	5.14667	9.74	10.6067	3.88333	9.73	2.49
EIL	i2_LQ_mixture_c44154/f1p0/2078	ETHYLENE INSENSITIVE 3-like 1 protein	7.45	17.6433	11.96	6.32	13.97	10.2333
	i2_LQ_mixture_c29285/f1p13/2036	ETHYLENE INSENSITIVE 3-like 1 protein	17.7	40.2733	25.1333	15.5367	17.3567	11.2967
	i2_LQ_mixture_c17867/f1p0/2574	ETHYLENE INSENSITIVE 3-like 3 protein	0.36	0.46	1.20333	0.693333	1.51	0.82
FAR1	i3_HQ_mixture_c9084/f2p0/3395	protein FAR1-RELATED SEQUENCE 9-like	1.86667	0.84	0.756667	1.20333	1.42	1.85333
	i3_LQ_mixture_c51631/f1p0/3449	protein FAR1-RELATED SEQUENCE 9-like	1.10667	0.576667	0.323333	0.36	0.766667	0.486667
	i2_HQ_mixture_c3065/f8p5/2871	protein FAR1-RELATED SEQUENCE 7-like	1.86	0.42	1.05667	0.593333	0.596667	1.80333
	i2_LQ_mixture_c56779/f1p0/2946	protein FAR1-RELATED SEQUENCE 7-like	2.21	0.603333	0.82	0.21	0.433333	1.51667
	i2_HQ_mixture_c39136/f5p5/2911	protein FAR1-RELATED SEQUENCE 6-like	2.13333	0.793333	1.38	1.09667	0.98	2.62
	i3_HQ_mixture_c2070/f6p0/3496	protein FAR1-RELATED SEQUENCE 6-like	6.16	2.68	3.11333	2.35333	3.15	2.74
	i2_LQ_mixture_c144855/f1p323/2603	protein FAR1-RELATED SEQUENCE 5-like	2.50333	0.443333	1.07	0.406667	1.06	1.13
	i2_HQ_mixture_c20960/f2p0/2775	protein FAR1-RELATED SEQUENCE 5-like	1.07667	0.273333	0.476667	0.61	0.313333	1.53
	i3_HQ_mixture_c1699/f6p0/4000	protein FAR1-RELATED SEQUENCE 5-like	4.55333	2.39333	1.42667	1.81333	2.79333	3.25333
	i2_LQ_mixture_c123329/f1p5/2694	protein FAR1-RELATED SEQUENCE 5-like	1.86667	0.693333	0.556667	0.353333	0.516667	0.983333
	i3_LQ_mixture_c54260/f1p15/3752	protein FAR1-RELATED SEQUENCE 5-like	1.99	1.81667	0.346667	1.18667	1.63333	3.53
	i3_LQ_mixture_c35826/f1p0/3383	Protein FAR1-RELATED SEQUENCE 5	2.82	1.89667	5.22	1.15667	2.66667	0.923333
	i3_LQ_mixture_c11603/f1p9/3719	Protein FAR1-RELATED SEQUENCE 5	5.10333	3.51333	9.61	3.43	4.82667	1.86333
	i3_LQ_mixture_c5543/f1p13/3857	protein FAR1-RELATED SEQUENCE 4-like	2.73667	2.92	0.27	2.49	2.71	6.93333
	i3_LQ_mixture_c13098/f1p0/3713	protein FAR1-RELATED SEQUENCE 5-like	6.59333	4.2	10.3833	2.51667	6.36	1.89667
	i3_HQ_mixture_c20865/f4p0/3380	protein FAR1-RELATED SEQUENCE 5-like	1.87667	0.766667	0.45	0.95	0.236667	1.08
	i3_LQ_mixture_c22161/f1p0/3311	protein FAR1-RELATED SEQUENCE 5-like	1.81667	1.05667	0.453333	0.543333	1.13667	1.14667
	i3_LQ_mixture_c26585/f1p0/3929	protein FAR1-RELATED SEQUENCE 5-like	2.47667	0.83	0.433333	0.843333	1.07	2.49
	i2_HQ_mixture_c22086/f4p1/2778	Protein FAR1-RELATED SEQUENCE 7	4.5	2.38667	1.11	3.82333	3.44	3.6
	i2_HQ_mixture_c51829/f2p18/2637	protein FAR-RED IMPAIRED RESPONSE 1	2.20333	0.816667	1.63	0.803333	1.23	1.59333
	i3_HQ_mixture_c3313/f2p0/3185	protein FAR1-RELATED SEQUENCE 6-like	3.57	1.54	2.33667	0.953333	2.57333	2.05667
	i2_LQ_mixture_c33314/f1p8/2844	protein FAR1-RELATED SEQUENCE 6	2.07333	0.62	0.726667	0.193333	0.326667	0.656667
	i3_LQ_mixture_c23259/f1p7/3384	protein FAR1-RELATED SEQUENCE 5-like	3.20333	1.51667	1.40667	1.39333	1.26667	2.92333
	i3_LQ_mixture_c22339/f1p1/3632	Protein FAR1-RELATED SEQUENCE 5	3.54667	0.99	1.17	1.52667	1.08	2.72667
	i3_LQ_mixture_c42672/f1p0/3240	protein FAR1-RELATED SEQUENCE 5-like	2.94667	0.99	0.966667	1.28333	0.923333	2.92
	i2_LQ_mixture_c87424/f1p0/2507	protein FAR1-RELATED SEQUENCE 5-like	3.28333	1.49	1.23333	0.48	0.193333	0.196667
	i3_LQ_mixture_c28041/f1p0/3816	Protein FAR1-RELATED SEQUENCE 5	3.13	1.39333	0.883333	1.47667	0.473333	3.07333
	i3_LQ_mixture_c34253/f1p7/3093	Protein FAR1-RELATED SEQUENCE 7	2.48	1.45667	0.896667	2.13667	2.15333	1.7
	i3_LQ_mixture_c24636/f1p0/3492	Protein FAR1-RELATED SEQUENCE 7	1.18667	0.566667	0.286667	1.16667	0.69	0.806667
	i2_LQ_mixture_c55806/f1p0/2895	Protein FAR1-RELATED SEQUENCE 7	11.2133	4.50667	2.13667	13.45	4.62	6.77333
	i2_LQ_mixture_c67283/f1p6/3003	Protein FAR1-RELATED SEQUENCE 7	4.74667	3.65333	1.21667	5.92	3.10333	3.02
GARP-ARR-B	i1_LQ_mixture_c105472/f1p3/1958	two-component response regulator ORR26-like	6.23333	5.30333	2.77333	1.67667	1.70333	1.06333
	i2_HQ_mixture_c71810/f2p14/2349	two-component response regulator ORR26-like	17.2767	10.6067	4.40333	1.78667	5.45667	2.65
	i2_HQ_mixture_c172380/f2p24/2101	two-component response regulator ORR24-like	10.09	4.59	2.96333	6.81333	13.9	6.11
	i2_LQ_mixture_c39311/f1p8/2552	two-component response regulator ORR24-like	9.97667	3.4	2.66	2.72667	13.1033	2.80333
	i2_HQ_mixture_c17307/f15p0/2554	two-component response regulator ORR24-like	10.3267	2.03333	2.63667	1.32	10.8133	1.36333
	i2_HQ_mixture_c4154/f4p7/2502	two-component response regulator ORR24-like	22.8433	5.72333	4.78	3.51	24.44	4.03
	i3_LQ_mixture_c39986/f1p1/3106	two-component response regulator ORR23	3.04	1	1.51667	1.43667	1.83	2.77
	i3_LQ_mixture_c23768/f1p0/3102	two-component response regulator ORR23	2.29	0.78	1.52667	1.22667	1.42333	2.52333
	i2_LQ_mixture_c105348/f1p11/2738	two-component response regulator ORR22	1.47667	0.343333	0.86	0.136667	0.0766667	0.833333
	i2_LQ_mixture_c24429/f1p0/2831	two-component response regulator ORR22	1.97333	0.596667	1.12	0.603333	0.263333	2.72
	i2_LQ_mixture_c108484/f1p0/2754	two-component response regulator ORR24-like	2.98333	0.683333	0.76	0.956667	3.62	0.756667
GARP-G2-like	i2_LQ_mixture_c108998/f1p0/2196	Two-component response regulator ORR26	16.11	20.68	9.64667	8.67	4.12333	3.57333
	i1_HQ_mixture_c5951/f3p0/1498	transcription factor PCL1-like	39.31	14.0567	14.8533	51.3867	48.7833	70.8
	i3_LQ_mixture_c3360/f1p0/3205	transcription factor PCL1-like	8.40667	1.72667	1.79	9.76	1.43	6.40333
	i1_LQ_mixture_c11032/f1p1/1649	transcription factor PCL1	5.36	0.863333	0.983333	1.48333	1.5	1.84
	i1_HQ_mixture_c21504/f2p1/1650	transcription factor PCL1	22.13	3.35	3.41	6.43667	4.91333	8.70333
	i2_LQ_mixture_c125332/f1p4/2128	putative transcription factor GLK2	12.8	5.76333	5.35667	7.87667	0	10.5333
	i2_HQ_mixture_c152310/f2p0/2046	putative transcription factor GLK2	8.93	4.11333	3.03	6.33667	0	9.24667
	i1_HQ_mixture_c51056/f4p6/1998	putative transcription factor GLK2	5.81667	1.98333	1.85667	2.9	0	4.20333
	i6_LQ_mixture_c281/f1p0/6993	putative disease resistance protein RGA4	2.18	1.17333	0.466667	0.896667	0.0833333	0.546667
	i1_LQ_mixture_c54497/f1p0/1996	protein PHR1-LIKE 1-like	1.62	0.173333	0.353333	1.59333	1.00667	3.80667
	i2_LQ_mixture_c162459/f1p0/2103	protein PHR1-LIKE 1-like	6.44667	7.47	3.14	7.27	3.42	8.92333
	i1_HQ_mixture_c2209/f11p7/1795	Protein PHOSPHATE STARVATION RESPONSE 1	4.22667	6.17	2.30667	4.74333	4.41	6.60667
	i1_LQ_mixture_c81380/f1p0/1744	probable transcription factor RL9 isoform X1	1.61667	0.193333	0.423333	0.513333	0.7	1.09333
	i3_HQ_mixture_c10989/f2p0/3647	probable transcription factor RL9	1.37667	0.746667	0.31	1.52	0.0533333	0.676667
	i1_LQ_mixture_c163727/f1p0/1856	probable transcription factor KAN2 isoform X2	2.78	0.373333	0.826667	0.0966667	1.28667	0.256667
	i1_LQ_mixture_c85448/f1p0/1435	probable transcription factor GLK2 isoform X1	18.1667	5.97	6.82	19.9667	7.69333	5.63333
	i1_LQ_mixture_c193487/f1p0/1433	probable transcription factor GLK2 isoform X1	14.95	4.11333	4.20333	17.13	5	8.33667
	i1_HQ_mixture_c17171/f3p0/1344	probable transcription factor GLK2 isoform X1	20.72	5.00667	5.19333	21.1267	4.94333	11.3433
	i2_LQ_mixture_c103993/f1p0/2119	probable transcription factor GLK2	6.52	3.18	1.96	3.48333	0.873333	2.59
	i1_LQ_mixture_c67155/f1p6/1926	probable transcription factor GLK1	4.89	7.00667	4.43667	26.03	0.5	4.93667
	i1_HQ_mixture_c78102/f33p7/1840	probable transcription factor GLK1	7.79667	11.7367	8.74333	20.1967	0.17	5.53667
	i1_HQ_mixture_c17757/f2p8/1487	Myb-related protein 2	9.42667	5.27333	3.02333	7.69	4.92	9.90333
	i1_HQ_mixture_c184503/f6p6/1511	Myb-related protein 2	10.3233	4.64333	2.69	6.19667	5.38	10.2
	i1_LQ_mixture_c10731/f22p6/1612	Myb-related protein 2	9.29333	3.94333	2.02667	7.91333	2.71	12.87
	i2_LQ_mixture_c24766/f1p1/2535	Myb family transcription factor PHL7	3.96667	5.23333	2.35667	5.26667	1.92667	6.04
	i1_HQ_mixture_c68696/f2p0/1435	myb family transcription factor APL-like	0.32	1.15333	0.3	0.866667	0.56	0.546667
	i1_LQ_mixture_c189978/f1p3/1481	myb family transcription factor APL-like	4.36667	1.1	0.836667	2.46	1.00667	1.99
	i1_LQ_mixture_c13922/f1p3/1490	myb family transcription factor APL-like	5.08333	1.2	0.666667	2.39333	1.19333	2.65667
	i2_LQ_mixture_c28305/f1p0/2049	Myb family transcription factor APL	1.57667	2.28667	0.88	1.38333	0.856667	1.66333
	i1_HQ_mixture_c104829/f2p2/1668	Myb family transcription factor APL	2.2	3.48333	1.1	4.05	1.01333	0.856667
	i1_LQ_mixture_c145812/f1p2/1894	Myb family transcription factor APL	4.11667	7.77	2.22	6.17333	1.24	2.33667
	i1_LQ_mixture_c4198/f1p2/1856	Myb family transcription factor APL	1.54	2.85333	0.726667	4.32333	0.663333	0.923333
	i1_LQ_mixture_c3647/f1p2/1601	myb family transcription factor APL	3.76	6.6	1.38	5.25667	0.893333	1.49
	i1_LQ_mixture_c18633/f1p0/1479	transcription factor NIGTH1-like	4.76667	1.47	1.60333	5.31333	5.44	10.6367
	i1_LQ_mixture_c143023/f1p2/1459	probable transcription factor KAN3	7.96	22.03	7.14333	12.1567	13.08	38.7867
	i1_LQ_mixture_c124974/f1p0/1398	putative Myb family transcription factor	3.47	0.586667	1.44667	1.60333	0.2	3.43667
	i3_LQ_mixture_c55423/f1p0/3394	putative transcription factor KAN4	0.746667	0.1	0.1	0.3	0	1.04333
	i1_LQ_mixture_c68112/f1p6/1238	protein PHR1-LIKE 2 isoform X1	6.85333	2.26	2.84333	2.78667	1.82667	3.86
	i1_HQ_mixture_c158620/f6p7/1248	protein PHR1-LIKE 2-like	29.6533	14.54	16.69	14.7633	7.71333	21.03
	i2_HQ_mixture_c53264/f4p0/2446	Myb-related protein 2	6.13667	7.07	2.90333	15.05	1.46667	1.82333
	i3_LQ_mixture_c4074/f1p0/3118	transcription factor PCL1-like	4.86	1.31667	0.763333	9.12	1.54667	5.75667
	i1_LQ_mixture_c168569/f1p4/2018	transcription factor NIGTH1-like	3.01	1.75333	1.11667	1.29	0.476667	1.16333
	i1_LQ_mixture_c88860/f1p2/1672	probable transcription factor KAN3	2.85333	6.2	2.8	2.42667	3.13333	11.5867
	i1_LQ_mixture_c83626/f1p0/1368	probable transcription factor KAN4	7.03667	1.13333	1.11	2.84333	0.0266667	4.38667
	i1_HQ_mixture_c80981/f5p0/1665	Myb-related protein 2	7	8.81667	3.81333	15.84	1.80333	6.6
	i1_LQ_mixture_c22356/f1p0/1417	Myb family transcription factor PHL5	2.78667	2.21667	0.776667	2.95333	3.06	0.613333
	i1_HQ_mixture_c55279/f4p0/1578	probable transcription factor KAN2	3.48667	1.24	0.75	3.03	4.47667	1.60667
	i1_HQ_mixture_c48141/f2p0/1563	probable transcription factor KAN2	5.66	1.87667	0.66	5.72667	6.38333	0.973333
	i1_LQ_mixture_c83675/f1p1/1808	transcription factor lux	8.03667	3.03333	3.53333	6.54	3.64667	9.12
	i1_HQ_mixture_c88355/f2p0/1393	probable transcription factor KAN4	4.80667	0.743333	0.576667	2.40667	0	9.09333
GeBP	i1_LQ_mixture_c34409/f1p2/1810	hepatoma-derived growth factor-related protein 2-like	2.33333	0.93	2.59667	0.17	0.77	3.72667
	i3_LQ_mixture_c4133/f1p0/3713	hepatoma-derived growth factor-related protein 2-like	1.97	0.436667	0.446667	0.796667	0.263333	1.48
	i1_LQ_mixture_c220948/f1p2/1029	hepatoma-derived growth factor-related protein 2	9.31667	5.73667	13.7033	6.91	4.86	19.1133
	i1_LQ_mixture_c44012/f1p0/1032	splicing factor, arginine/serine-rich 19-like	16.9267	26.8967	30.5567	13.1633	16.3467	21.2667
	i2_LQ_mixture_c144628/f1p0/2275	putative transcription factor	3.63333	1.43333	1.20667	4.70333	1.56	5.68667
GNAT	i1_HQ_mixture_c73349/f2p2/1062	uncharacterized N-acetyltransferase ycf52	8.08333	2.64	0.506667	22.88	0.42	22.5567
	i0_LQ_mixture_c137738/f1p0/992	uncharacterized N-acetyltransferase ycf52	7.93667	2.51	0.103333	22.0967	0.71	27.6333
	i1_LQ_mixture_c33535/f3p0/1505	putative N-acetyltransferase HLS1-like	3.74667	0.263333	0.08	7.01667	0.41	5.18667
	i2_LQ_mixture_c10027/f1p5/2200	probable N-acetyltransferase HLS1-like	0.03	0.363333	0.566667	1.35667	0.166667	0.733333
	i1_LQ_mixture_c165582/f1p0/1626	probable N-acetyltransferase HLS1	1.12667	3.68333	4.57667	15.3367	5.03667	4.59333
	i1_LQ_mixture_c8951/f1p0/1937	probable N-acetyltransferase HLS1	1.14	0.0666667	0.146667	0.07	2.97667	0.04
	i1_LQ_mixture_c141123/f1p0/1564	probable N-acetyltransferase HLS1	3.72	0.193333	0.07	3.87	0.25	4.84
	i2_LQ_mixture_c52854/f1p3/2093	probable amino-acid acetyltransferase NAGS1, chloroplastic	11.1867	22.3433	16.28	8.63667	22.37	8.41667
	i1_HQ_mixture_c67202/f2p1/1174	probable acetyltransferase NSI	11.0633	6.12333	4.05333	23.01	1.38667	17.8633
	i1_LQ_mixture_c69203/f1p1/1180	probable acetyltransferase NSI	4.53333	2.66667	1.54	9.31	0.61	6.45333
	i1_LQ_mixture_c39686/f1p1/1851	probable acetyltransferase NSI	2.05667	1.18333	0.676667	4.09333	0.256667	3.7
	i1_LQ_mixture_c69231/f1p1/1389	probable acetyltransferase NSI	4.20333	1.41	1.19	6.56667	0.77	5.62667
	i1_LQ_mixture_c113511/f1p1/1047	N-acetyltransferase 9-like protein	2.93333	4.67333	5.09667	3.77333	5.25333	4.1
	i0_LQ_mixture_c42683/f1p0/876	Glucosamine 6-phosphate N-acetyltransferase	3.53333	1.89333	6.85667	1.88	2.67333	3.16667
	i1_LQ_mixture_c92129/f1p0/1088	acetyltransferase, GNAT family protein	5.12333	7.83667	3.19	19.2767	1.38333	18.23
	i0_LQ_mixture_c81352/f1p7/766	putative N-acetyltransferase p20	2.92667	13.98	10.29	14.03	16.17	6.92667
	i1_LQ_mixture_c143833/f1p4/1694	putative N-acetyltransferase p20-like	10.1667	5.66	4.36667	5.89667	16.7833	4.39667
	i3_HQ_mixture_c9203/f2p1/3362	GNAT transcription factor	4.60333	3.59667	1.87667	6.92667	2.35333	8.84667
	i1_LQ_mixture_c51376/f1p0/1515	Acyl-CoA N-acyltransferase (NAT) superfamily protein	2.00667	5.87333	4.72667	1.96333	2.60333	1.68333
	i1_LQ_mixture_c84411/f1p0/1392	Acyl-CoA N-acyltransferase (NAT) superfamily protein	6.94667	27.2033	15.85	9.74667	9.97	3.44
	i1_LQ_mixture_c34963/f1p0/1874	Acyl-CoA N-acyltransferase (NAT) superfamily protein	1.65	7.01667	3.79333	1.26	2.57	1.15
	i0_HQ_mixture_c17750/f9p2/864	serotonin N-acetyltransferase 2, chloroplastic	22.6867	7.89333	0.966667	63.43	0.93	68.5467
	i1_HQ_mixture_c12590/f7p0/1266	Acyl-CoA N-acyltransferase (NAT) superfamily protein	1.77333	19.5667	13.6467	2.03333	5.69333	2.11667
	i1_LQ_mixture_c24592/f1p0/1764	Acyl-CoA N-acyltransferase (NAT) superfamily protein	5.63667	1.77333	1.33333	3.11667	1.8	4.23333
	i1_LQ_mixture_c43294/f1p1/1065	Acyl-CoA N-acyltransferase (NAT) superfamily protein	27.7933	25.53	12.6733	45.6967	15.57	47.89
	i0_HQ_mixture_c39036/f2p14/905	gcn5-related n-acetyltransferase family	16.0933	16.5333	7.06333	31.46	10.5233	32.7833
	i1_HQ_mixture_c19684/f2p1/1243	gcn5-related n-acetyltransferase family	12.74	13.3333	5.3	22.15	8.18	25.4767
GRAS	i2_LQ_mixture_c10283/f1p2/2297	scarecrow-like protein 9, partial	3.50333	1.28	1.75667	1.42333	1.87333	2.79667
	i1_LQ_mixture_c124308/f1p22/1718	scarecrow-like protein 9	2.76	4.49	3.18667	0.723333	4.27333	0.653333
	i2_LQ_mixture_c11427/f1p0/2174	scarecrow-like protein 9	1.84333	3.87333	3.28333	5.90333	4.75333	6.62667
	i3_HQ_mixture_c59921/f10p0/3432	scarecrow-like protein 9	7.99333	2.49	3.66	1.15667	5.24667	3.18667
	i1_LQ_mixture_c13831/f1p7/1813	scarecrow-like protein 8	3.45	7.32	3.17667	2.63667	12.85	2.33333
	i2_HQ_mixture_c11761/f2p0/2781	scarecrow-like protein 34	8.03333	2.2	3.28	4.8	2.85667	8.67
	i2_HQ_mixture_c4115/f8p10/2811	scarecrow-like protein 34	8.35	3.07667	4.18667	5.29	4.49	7.26
	i2_LQ_mixture_c54918/f1p0/3020	scarecrow-like protein 34	7.99667	9.80333	11.08	9.68333	12.27	8.66667
	i2_LQ_mixture_c73336/f2p0/2475	scarecrow-like protein 30	3.39	0.71	1.15	2.11667	5	2.24333
	i2_LQ_mixture_c34892/f1p1/2516	scarecrow-like protein 30	3.06	1.23667	1.79333	2.52333	2.97333	1.74667
	i2_LQ_mixture_c23824/f1p0/2575	scarecrow-like protein 30	0.36	1.82333	1.80667	0.93	3.78333	0.256667
	i1_LQ_mixture_c21834/f1p0/1716	scarecrow-like protein 3	5.07333	18.1367	12.39	6.58667	17.3467	5.17
	i1_LQ_mixture_c55314/f1p0/1942	scarecrow-like protein 3	6.02667	15.1133	9.86667	12.1233	32.08	12.19
	i3_LQ_mixture_c65002/f1p3/3002	scarecrow-like protein 28	0.91	0.0833333	2.81333	0.276667	1.47667	0.51
	i2_LQ_mixture_c90888/f1p0/2956	scarecrow-like protein 21	0.826667	0.0466667	0.343333	0.5	0.543333	1.34333
	i2_LQ_mixture_c128393/f1p0/2515	scarecrow-like protein 21	0.71	1.45333	1.05667	0.53	1.47333	0.226667
	i2_LQ_mixture_c102766/f1p0/2175	scarecrow-like protein 21	2.46333	11.7233	8.41667	8.56667	5.67667	3.17667
	i2_HQ_mixture_c39272/f5p0/2376	scarecrow-like protein 21	29.5867	96.6633	76.4	59.6733	62.15	14.3733
	i2_HQ_mixture_c45174/f15p0/2414	scarecrow-like protein 21	25.9567	80.6467	56.3633	47.3567	45.0967	14.3033
	i2_LQ_mixture_c12765/f1p9/2525	scarecrow-like protein 21	6.36667	2.30667	2.26	1.59333	1.47333	2.99333
	i2_LQ_mixture_c84051/f1p0/2264	scarecrow-like protein 21	1.38667	1.33667	0.293333	0.33	0.813333	1.06667
	i1_LQ_mixture_c5949/f1p8/1991	scarecrow	30.2333	71.43	38.2633	24.77	63.0567	42.0633
	i2_LQ_mixture_c110730/f1p0/2337	scarecrow	18.0467	42.47	21.2433	13.6833	33.5767	14.2367
	i2_HQ_mixture_c157729/f23p0/2291	scarecrow	23.5	46.9267	22.78	16.8433	37.8167	14.84
	i2_LQ_mixture_c161804/f1p11/2248	scarecrow	3.54	6.91333	3.09333	1.11	7.66	2.30667
	i1_LQ_mixture_c88681/f1p16/1885	reduced height-1	25.8467	8.97	12.44	6.78	8.28	15.1133
	i1_LQ_mixture_c105015/f1p15/2625	reduced height-1	32.69	12.4733	14.7767	16.9133	12.4033	30.0667
	i2_LQ_mixture_c33635/f1p4/2266	reduced height-1	72.9	22.3533	25.8267	18.1833	19.8867	31.9467
	i2_LQ_mixture_c122928/f1p1/2316	reduced height-1	7.31	1.67667	1.76333	1.23	2.22	2.82333
	i3_LQ_mixture_c21693/f1p1/3777	putative chitin-inducible gibberellin-responsive protein	4.44	22.9267	12.3567	11.41	12.5967	1.97333
	i2_HQ_mixture_c156923/f10p0/2445	protein SHORT-ROOT 1	3.58	0.236667	0.743333	1.05	2	1
	i2_LQ_mixture_c65772/f1p1/2124	protein SCARECROW 1-like	1.79	0.456667	1.64	2.00333	1.10333	2.73
	i2_LQ_mixture_c91035/f1p6/2120	protein SCARECROW 1-like	2.94	0.153333	2.59	3.24	1.39	5.51
	i2_LQ_mixture_c7917/f1p0/2337	protein SCARECROW 1-like	2.33	0.39	1.66667	2.07667	1.22	3.18667
	i2_LQ_mixture_c10631/f1p2/2488	gibberellic acid-insensitive	18.24	5.93	6.91667	6.87333	6.08667	13.8533
	i2_LQ_mixture_c51666/f1p7/2422	DWARF8, partial	23.94	6.54333	8.38	7.35	8.99667	17.0133
	i2_LQ_mixture_c72099/f1p0/2373	Chitin-inducible gibberellin-responsive protein 2	0.19	1.39333	0.666667	0.883333	1.25	0.0433333
	i2_HQ_mixture_c83181/f4p0/2355	chitin-inducible gibberellin-responsive protein 2	1.27333	4.23333	3.73333	4.68	5.26667	0.63
	i2_LQ_mixture_c104185/f1p0/2344	chitin-inducible gibberellin-responsive protein 2	4.34	9.49333	6.17	9.45	10.4733	3.83333
	i2_LQ_mixture_c155043/f1p0/2290	Chitin-inducible gibberellin-responsive protein 2	11.8833	62.2267	32.9133	44.3967	37.6567	9.78
	i2_HQ_mixture_c133093/f5p0/2256	Chitin-inducible gibberellin-responsive protein 2	24.6967	133.473	64.4833	126.16	99.37	18.2667
	i2_LQ_mixture_c128787/f1p0/2147	chitin-inducible gibberellin-responsive protein 2	0.383333	1.95333	1.09333	2.13667	0.863333	0.18
	i2_LQ_mixture_c67950/f1p0/2129	chitin-inducible gibberellin-responsive protein 2	3.20667	13.4833	7.48333	5.8	10.3067	1.84333
	i2_LQ_mixture_c88990/f1p0/2296	chitin-inducible gibberellin-responsive protein 2	48.3167	266.62	135.657	195.433	177.957	27.6633
	i2_HQ_mixture_c10069/f8p3/2244	chitin-inducible gibberellin-responsive protein 1	18.3533	112.597	62.62	39.6933	70.4133	8.93
	i2_HQ_mixture_c159773/f11p0/2096	chitin-inducible gibberellin-responsive protein 1	25.4533	147.62	81.2267	42.1733	93.2767	12.21
	i2_LQ_mixture_c49251/f1p5/2595	chitin-inducible gibberellin-responsive protein 1	0.89	4.14	2.58667	2.86667	2.51333	0.963333
	i2_LQ_mixture_c110204/f1p0/2407	chitin-inducible gibberellin-responsive protein 1	40.9867	191.43	106.733	59.0233	123.36	23.8733
	i3_LQ_mixture_c54186/f1p41/3717	chitin-inducible gibberellin-responsive protein 1	8.81333	11.4367	12.6533	8.09	10.7767	7.26667
	i2_LQ_mixture_c9868/f1p7/2144	protein SHORT-ROOT 1	6.1	2.48667	1.91333	2.08	4.05	1.83333
	i2_HQ_mixture_c80419/f24p0/3011	scarecrow-like protein 9	4.95	7.50667	5.99	0.86	6.08667	0.823333
	i3_LQ_mixture_c47574/f1p3/3046	scarecrow-like protein 9	3.15333	5.54333	3.22	2.43667	4.80667	0.88
	i3_LQ_mixture_c63029/f1p1/3070	scarecrow-like protein 9	1.01333	2.06	1.33333	2.50667	1.14667	0.54
	i2_HQ_mixture_c8471/f2p7/2923	scarecrow-like protein 9	5.88333	12.8733	9.63	13.49	9.5	3.84
	i3_HQ_mixture_c48986/f4p0/3108	Scarecrow-like protein 9	2.70667	8.62	7.11333	5.11	4.61667	1.17333
	i2_HQ_mixture_c21770/f2p186/2949	Scarecrow-like protein 9	1.76	7.03333	6.66	4.24667	2.31667	1.05667
	i1_HQ_mixture_c137900/f8p2/1641	scarecrow-like protein 23	13.4133	3.86333	3.04333	0.773333	0.416667	8.65
	i1_HQ_mixture_c68697/f2p7/1664	scarecrow-like protein 21	4.03	2.02667	1.54333	2.34667	1.92667	3.18333
	i1_HQ_mixture_c38640/f2p4/1960	protein NODULATION SIGNALING PATHWAY 2	0.0966667	0.75	0.29	0.02	3.90333	0.343333
	i2_LQ_mixture_c146252/f1p0/2165	DELLA protein DWARF8-LIKE	2.81333	1.02333	1.38667	0.536667	0.803333	0.83
	i3_LQ_mixture_c9570/f1p5/3274	scarecrow-like protein 1	2.60667	6.06667	3.06333	0.903333	7.14333	1.59333
	i1_LQ_mixture_c166946/f1p2/1782	transposon protein, putative, CACTA, En/Spm sub-class	4.50333	0.85	0.863333	3.63667	0.43	2.44333
	i4_LQ_mixture_c3516/f1p0/4637	chitin-inducible gibberellin-responsive protein 1	1.91333	10.5667	5.79333	4.4	6.06	1.57
	i2_HQ_mixture_c168774/f3p0/2541	protein SHORT-ROOT 1	2.45667	0.43	0.833333	0.513333	1.48	0.03
	i2_LQ_mixture_c3241/f1p0/2277	Scarecrow-like protein 9	4.72667	12.0467	12.49	7.72667	6.35	3.11
	i2_HQ_mixture_c18962/f2p0/2684	Scarecrow-like protein 6	4.41667	2.56	1.71	1.38667	2.90667	2.09667
	i2_LQ_mixture_c17306/f2p0/2516	Scarecrow-like protein 6	1.96667	1.21	0.743333	1.19333	1.17667	1.12
GRF	i1_LQ_mixture_c68007/f1p1/1441	growth-regulating factor 4-like	2.13	0.443333	5.76667	1.27	0.0266667	1.6
	i2_LQ_mixture_c162807/f1p0/2625	growth-regulating factor 4-like	0.496667	0.156667	1.40333	0.156667	0.0233333	0.4
	i1_HQ_mixture_c55081/f2p0/1312	Growth-regulating factor 2	1.00333	0.483333	2.65333	0.316667	0.763333	0.57
HB-BELL	i1_LQ_mixture_c20881/f1p0/1888	homeodomain protein JUBEL1	0.81	0.113333	1.72667	0.433333	0.47	0.3
	i3_HQ_mixture_c48858/f2p0/3148	Homeobox protein BEL1-like protein	3.96333	2.15667	1.39333	4.56	1.9	3.56333
	i2_HQ_mixture_c49375/f4p0/2662	Homeobox protein BEL1-like protein	16.89	16.9267	8.81667	32.1033	6.24667	25.92
	i3_LQ_mixture_c4631/f1p0/3387	Homeobox protein BEL1-like protein	1.34	1.42667	0.47	1.43	0.806667	1.11333
	i2_LQ_mixture_c160557/f1p0/2153	homeobox protein BEL1 homolog	0.756667	2.11667	1.54	3.71	1.21667	0.73
	i2_LQ_mixture_c147212/f1p0/2274	homeobox protein BEL1 homolog	2.54	6.99333	4.99	21.05	6.10333	3.63
	i2_LQ_mixture_c5483/f1p3/2435	Homeobox protein ATH1	1.56333	0.44	0.783333	0.68	0.453333	0.46
	i1_LQ_mixture_c149464/f1p4/1957	BEL1-like homeodomain protein 9	1.80333	3.81333	2.01	0.26	2.11667	0.86
	i2_HQ_mixture_c10288/f6p5/2394	BEL1-like homeodomain protein 9	14.1933	20.0933	13.68	2.85	14.4533	9.10667
	i2_LQ_mixture_c156066/f1p0/2049	BEL1-like homeodomain protein 9	9.64	4.06333	3.78333	0.4	2.24667	2.07333
	i2_HQ_mixture_c156107/f2p0/2435	BEL1-like homeodomain protein 7	21.28	5.77333	11.9167	4.15333	9.53	8.13667
	i2_LQ_mixture_c85085/f1p1/2593	BEL1-like homeodomain protein 7	6.03667	1.94333	3.82667	1.49	3.26	4.3
	i2_LQ_mixture_c122125/f1p17/2569	BEL1-like homeodomain protein 7	0.66	0.293333	1.24333	0.603333	0.8	0.683333
	i3_LQ_mixture_c35552/f1p12/3528	BEL1-like homeodomain protein 7	3.33667	1.28	0.916667	0.723333	5.16333	2.06
	i3_LQ_mixture_c36641/f1p0/3104	BEL1-like homeodomain protein 6	1.27333	0.39	0.646667	0.35	1.21667	0.326667
	i2_HQ_mixture_c157556/f5p0/2609	BEL1-like homeodomain protein 1	23.7833	15.21	11.09	31.8533	7.75	53.6667
	i2_HQ_mixture_c4808/f9p15/2763	BEL1-like homeodomain protein 1	12.23	6.31333	5.45	6.93	2.08667	18.2433
	i2_HQ_mixture_c170426/f3p0/2510	BEL1-like homeodomain protein 1	29.5533	19.9933	10.95	36.23	6.5	72.0567
	i3_LQ_mixture_c51807/f1p3/3205	BEL1-like homeodomain protein 1	8.41333	2.80667	3.07667	7.89667	2.26667	18.7633
	i2_LQ_mixture_c68531/f1p0/2562	BEL1-like homeodomain protein 1	24.6	12.45	6.83667	17.85	4.50667	38.4467
	i2_HQ_mixture_c137782/f7p0/2455	BEL1-like homeodomain protein 1	38.0367	20.16	13.26	50.48	26.1567	82.53
	i2_HQ_mixture_c91910/f2p18/2528	BEL1-like homeodomain protein 1	2.81667	5.25	2.28333	14.24	1.11333	27.1967
	i2_HQ_mixture_c171443/f3p4/2779	Homeobox protein BEL1-like protein	11.6067	10.8933	5.54667	30.25	6.98333	13.9933
	i2_LQ_mixture_c102724/f1p0/2649	Homeobox protein BEL1-like protein	0.936667	1.16667	0.113333	2.35667	0.303333	0.55
	i2_LQ_mixture_c110369/f1p0/2453	homeobox protein BEL1 homolog	4.97333	3.71333	0.286667	3.86667	1.24333	2.35333
	i1_LQ_mixture_c194711/f1p8/1932	homeobox protein BEL1 homolog	5.61	4.66333	0.32	15.37	0.966667	1.44667
	i3_HQ_mixture_c60479/f4p0/3103	BEL1-like homeodomain protein 4	19.8533	17.91	9.77333	33.45	5.28333	16.4533
	i3_LQ_mixture_c18353/f1p0/3230	BEL1-like homeodomain protein 4	17.7833	14.0767	8.54667	28.45	4.08667	12.68
	i3_HQ_mixture_c15026/f4p0/3282	BEL1-like homeodomain protein 4	18.1867	13.2967	7.99333	22.39	3.98	9.65667
	i3_HQ_mixture_c27245/f3p0/3152	BEL1-like homeodomain protein 4	12.41	8.81	4.24333	14.1633	2.35	6.47667
HB-HD-ZIP	i3_LQ_mixture_c9887/f1p8/3207	homeobox-leucine zipper protein ROC7-like	1.51333	0.326667	2.01667	0.686667	0	4.43333
	i3_HQ_mixture_c17565/f3p0/3225	homeobox-leucine zipper protein ROC7-like	3.01333	0.556667	3.07667	1.63	0	6.13667
	i3_HQ_mixture_c58294/f2p5/3229	homeobox-leucine zipper protein ROC7-like	4.12667	1.31667	4.67	5.3	0.05	11.8033
	i2_LQ_mixture_c69337/f1p13/2782	homeobox-leucine zipper protein ROC7	2.17	0.453333	2.56333	1.75	0.00666667	5.12
	i3_LQ_mixture_c36105/f1p0/3846	homeobox-leucine zipper protein ROC6-like	3.96667	1.71	14.9533	13.1433	0.99	8.7
	i2_LQ_mixture_c70880/f2p0/2911	homeobox-leucine zipper protein ROC4	1.02667	0.613333	3.14	3.41333	0.593333	2.06333
	i3_HQ_mixture_c27997/f4p0/3262	Homeobox-leucine zipper protein ROC2	4.60667	1.17667	6.92	4.07667	0.03	8.45333
	i3_LQ_mixture_c27491/f1p0/3307	Homeobox-leucine zipper protein ROC2	1.69333	0.523333	2.44667	1.38667	0	4.24667
	i2_HQ_mixture_c169674/f2p7/2695	homeobox-leucine zipper protein ROC2	7.63333	2.46667	13.82	10.2267	0.0366667	19.2267
	i3_LQ_mixture_c10437/f1p0/3402	Homeobox-leucine zipper protein ROC1	2.64333	0.49	4.72333	1.92667	0	4.64333
	i3_HQ_mixture_c1802/f4p12/3240	homeobox-leucine zipper protein HOX9	5.17	2.92	7.13667	2.26333	1.68667	1.89667
	i1_HQ_mixture_c35535/f4p5/1266	Homeobox-leucine zipper protein HOX7	3.83667	0.896667	1.30333	0.0633333	20.0133	2.41
	i2_LQ_mixture_c72016/f1p0/2087	homeobox-leucine zipper protein HOX4-like	3.77	8.86333	7.90333	4.47	4.88	6.28333
	i2_HQ_mixture_c128161/f2p0/2104	homeobox-leucine zipper protein HOX4-like	28.3133	68.0167	64.9433	24.1433	31.5033	32.9
	i3_LQ_mixture_c7205/f1p2/3228	homeobox-leucine zipper protein HOX33-like	0.22	0.393333	0.883333	0.296667	0.506667	1.00333
	i1_LQ_mixture_c26386/f1p1/1457	homeobox-leucine zipper protein HOX2-like	10.5267	2.53667	6.61333	3.18333	7.26667	5.20333
	i1_HQ_mixture_c17771/f4p1/1555	homeobox-leucine zipper protein HOX2-like	22.55	5.62333	9.71333	5.67667	13.3	10.2267
	i1_LQ_mixture_c124435/f1p3/1501	homeobox-leucine zipper protein HOX25-like	1.98667	0.226667	0.19	1.12	0.733333	0.52
	i1_HQ_mixture_c88540/f2p3/1589	homeobox-leucine zipper protein HOX25-like	3.46	0.726667	0.28	1.43667	0.756667	0.443333
	i1_LQ_mixture_c40504/f2p3/1594	homeobox-leucine zipper protein HOX25-like	33.17	6.26667	1.77	6.5	10.8567	4.12
	i1_HQ_mixture_c8279/f5p3/1377	homeobox-leucine zipper protein HOX25-like	24.4833	4.88667	0.88	14.2333	7.15333	8.75667
	i2_LQ_mixture_c52143/f1p0/2141	Homeobox-leucine zipper protein HOX24	2	12.6867	8.24	2.24333	22.4467	0.696667
	i1_LQ_mixture_c44121/f1p7/980	Homeobox-leucine zipper protein HOX24	2.45	10.9633	7.96667	2.03667	25.85	0.853333
	i1_HQ_mixture_c3507/f2p0/1569	Homeobox-leucine zipper protein HOX23	16.2433	9.36333	34.3567	6.74	14.97	7.11333
	i2_LQ_mixture_c107722/f1p0/2281	homeobox-leucine zipper protein HOX21 isoform X1	1.76667	0.446667	2.98	0.376667	0.63	0.963333
	i1_LQ_mixture_c121440/f1p2/1564	Homeobox-leucine zipper protein HOX21	1.66667	0	2.55333	3.30333	0.79	1.38
	i1_HQ_mixture_c9313/f3p2/1455	Homeobox-leucine zipper protein HOX21	16.1033	3.46	21.6033	5.65333	4.25	9.84333
	i2_LQ_mixture_c89015/f1p10/2144	Homeobox-leucine zipper protein HOX21	1.36667	0.433333	1.75333	0.816667	0.373333	0.746667
	i0_LQ_mixture_c41546/f1p0/926	homeobox-leucine zipper protein HOX20	18.05	11.25	8.33	54.4033	2.02	27.8
	i1_LQ_mixture_c32738/f1p8/2004	homeobox-leucine zipper protein HOX20	34.97	18.8267	13.7433	39.2367	2.60333	30.9867
	i1_HQ_mixture_c6936/f3p6/1492	homeobox-leucine zipper protein HOX20	20.7433	4.27	6.11667	14.5867	1.29333	9.03
	i1_HQ_mixture_c10548/f2p6/1367	homeobox-leucine zipper protein HOX20	21.03	4.69667	5.95333	15.8933	0.7	10.89
	i1_LQ_mixture_c10271/f1p1/1221	homeobox-leucine zipper protein HOX17-like	3.78	3.03667	12.2967	10.9167	3.80333	1.64
	i0_HQ_mixture_c11278/f2p0/958	Homeobox-leucine zipper protein HOX15	15.94	4.18333	2.67	6.88667	3.85667	5.41333
	i1_HQ_mixture_c118951/f2p0/1368	Homeobox-leucine zipper protein HOX15	20	2.18667	1.49	6.44667	5.38	7.18
	i1_LQ_mixture_c192670/f1p5/1702	homeobox-leucine zipper protein HOX13-like	25.2	52.59	52.6667	13.73	23.8733	14.4067
	i1_LQ_mixture_c100896/f1p5/1461	homeobox-leucine zipper protein HOX13-like	27.02	47.82	54.8867	18.2433	32.11	26.39
	i2_LQ_mixture_c18812/f1p0/2886	homeobox-leucine zipper protein HOX13-like	4.99333	7.79667	8.8	3.03	4.11	4.90667
	i1_HQ_mixture_c17358/f9p6/1468	Homeobox-leucine zipper protein HOX1	26.5733	44.4233	23.81	9.58	16.5767	14.3167
	i1_HQ_mixture_c34816/f12p6/1457	Homeobox-leucine zipper protein HOX1	11.7867	11.9067	19.4667	3.31667	11.53	3.44
	i4_LQ_mixture_c6473/f1p0/4073	Homeobox-leucine zipper protein ATHB-6	0.226667	0.95	0.28	0.0533333	2.89333	0.29
	i1_LQ_mixture_c141284/f1p9/1130	Homeobox-leucine zipper protein ATHB-6	1.57667	6.53667	5.63667	0.576667	14.8067	4.17
	i1_LQ_mixture_c192392/f1p7/1010	Homeobox-leucine zipper protein ATHB-6	1.23667	5.50333	3.87667	0.43	10.3433	1.58
	i1_LQ_mixture_c21613/f1p3/1142	homeobox DNA-binding and leucine zipper domain family protein	5.52	1.57667	0.336667	2.11667	0.953333	0.32
	i1_LQ_mixture_c141092/f1p14/1955	homeobox-leucine zipper protein HOX16	67.4567	37.84	28.0433	59.76	33.3267	37
	i3_HQ_mixture_c7797/f4p2/3284	homeobox-leucine zipper protein HOX9 isoform X2	4.28	2.51667	5.54667	1.94333	2.03667	1.25
	i2_HQ_mixture_c64910/f5p2/2885	homeobox-leucine zipper protein HOX10 isoform X2	1.99667	0.1	0.55	0.116667	0.923333	0.246667
	i1_LQ_mixture_c8347/f2p3/1559	homeobox-leucine zipper protein HOX25	39.79	7.51	3.56667	7.96667	4.05333	5.73667
	i2_LQ_mixture_c88462/f1p0/2833	homeobox-leucine zipper protein ROC5	4.09667	1.63667	6.58	14.0433	0.463333	10.58
	i3_HQ_mixture_c28147/f2p0/3252	homeobox-leucine zipper protein ROC5	4.12667	2.30333	6	9.34	0.57	8.27667
	i1_LQ_mixture_c173285/f1p6/1257	Homeobox-leucine zipper protein HOX22	2.21	7.94667	6.85667	1.51333	9.08	1.21333
	i1_HQ_mixture_c11190/f5p6/1298	Homeobox-leucine zipper protein HOX22	1.32	5.66667	3.25667	0.626667	6.77333	1.56667
	i3_LQ_mixture_c26230/f1p0/3210	homeobox-leucine zipper protein ROC1	2.92667	0.546667	4.02	2.32	0.0233333	6.67
	i3_LQ_mixture_c65058/f1p0/3039	homeobox-leucine zipper protein ROC1	1.79	0.313333	1.78333	0.283333	0	1.36667
	i2_LQ_mixture_c22995/f1p1/2934	homeobox-leucine zipper protein ROC1	4.62333	1.34	6.78	4.33667	0	10.5433
HB-KNOX	i1_LQ_mixture_c21554/f1p0/1509	Homeotic protein knotted-1	27.7167	11.4267	11.7433	0.386667	0.05	6.20333
	i1_LQ_mixture_c171313/f1p0/1619	homeotic protein knotted-1	9.89333	3.08333	3.05667	0.0266667	0	1.22667
	i1_HQ_mixture_c19520/f11p0/1504	homeobox protein rough sheath 1-like	122.577	69.0767	51.8367	0.69	0.726667	35.68
	i1_LQ_mixture_c166449/f1p0/1419	homeobox protein knotted-1-like 4	13.5867	1.03667	1.67	3.69667	0	1.52
	i1_HQ_mixture_c51768/f2p0/1470	homeobox protein knotted-1-like 3	26.23	12.46	15.0133	15.32	12.5133	7.71667
	i1_LQ_mixture_c69375/f10p3/1716	homeobox protein knotted-1-like 13	23.8267	12.9367	7.30333	11.13	16.1967	14.79
	i1_LQ_mixture_c166207/f1p3/1692	Homeobox protein knotted-1-like 13	4.92	2.61333	1.25333	2.21667	3.50333	4.65
	i1_LQ_mixture_c119868/f1p1/1402	Homeobox protein knotted-1-like 12	24.5133	9.75333	8.25667	0.873333	0.596667	21.11
	i1_LQ_mixture_c182514/f1p7/1439	homeobox protein knotted-1-like 11 isoform X1	2.68333	7.98667	4.26333	17.1833	2.57667	6.67667
	i1_HQ_mixture_c31864/f7p7/1471	homeobox protein knotted-1-like 11 isoform X1	65.0533	207.837	145.857	197.45	122.207	70.34
	i1_LQ_mixture_c158632/f7p7/1471	homeobox protein knotted-1-like 11 isoform X1	52.1967	145.427	98.4933	187.99	85.5333	78.7133
	i1_LQ_mixture_c199142/f2p0/1270	homeobox protein knotted-1-like 1	32.8433	47.5367	33.8133	1.28	10.87	17.2567
	i1_LQ_mixture_c11151/f2p0/1394	homeobox protein knotted-1-like 4	17.0767	3.26333	3.18667	4.71333	0.04	2.44667
	i1_LQ_mixture_c69234/f1p1/1680	Homeobox protein knotted-1-like 1	4.86667	1.33333	3.73333	0.0666667	11.3367	7.67333
	i1_LQ_mixture_c32994/f1p1/1642	Homeobox protein knotted-1-like 1	4.99667	1.5	3.91	0.243333	8.33667	5.23
HB-other	i1_HQ_mixture_c116279/f7p10/1683	putative homeodomain-like transcription factor superfamily protein	4.87333	3.01	1.65667	2.36	1.77	3.5
	i0_LQ_mixture_c28232/f1p0/802	putative homeobox DNA-binding and leucine zipper domain family protein	7.56667	7.37	13.5367	2.23667	9.74	11.7133
	i3_LQ_mixture_c34451/f1p1/3978	putative homeobox DNA-binding and leucine zipper domain family protein	7.61667	1.05667	0.17	1.43333	2.13667	0.546667
	i2_LQ_mixture_c142677/f1p3/2742	Pathogenesis-related homeodomain protein	6.85667	6.79333	10.0767	5.19667	9.86	6.15333
	i2_LQ_mixture_c106969/f1p19/2107	knotted1-like homeobox protein	6.45667	3.37667	2.68333	0.0433333	0.02	2.67
	i2_LQ_mixture_c85044/f1p0/2611	homeobox-leucine zipper protein ROC1-like	2.96333	0.493333	3.81333	3.29667	0.00666667	8.34667
	i0_LQ_mixture_c116263/f1p0/991	homeobox protein knotted-1-like 4	3.50333	0.126667	0.553333	1.70667	0	0.8
	i2_HQ_mixture_c32276/f3p24/2633	BEL1-like homeodomain protein 7	3.06667	0.583333	1.30667	0.226667	0.91	0.596667
	i2_LQ_mixture_c123409/f1p21/2847	BEL1-like homeodomain protein 6	1.24333	0.376667	0.413333	0.256667	1.13	0.433333
	i2_LQ_mixture_c107197/f1p19/2759	BEL1-like homeodomain protein 6	7.76667	1.27667	2.76333	0.94	0.263333	0.17
	i2_LQ_mixture_c56544/f1p0/2931	BEL1-like homeodomain protein 1	3.12667	0.87	0.766667	1.70667	0.61	5.31
	i2_LQ_mixture_c126651/f1p0/2384	homeobox protein knotted-1-like 12	1.06667	0.223333	0.256667	0	0.02	0.85
	i0_LQ_mixture_c114861/f1p0/915	homeobox protein knotted-1-like 4	3.71333	1.17	1.03333	2.05	0	0.486667
	i2_LQ_mixture_c146820/f1p0/2116	homeobox protein BEL1 homolog	2.17	4.63667	4.91	9.4	3.09667	2.05333
	i4_LQ_mixture_c1981/f1p0/4501	Homeobox-DDT domain protein RLT1	1.01	0.316667	0.306667	0.0133333	0.82	0.146667
HB-PHD	i4_LQ_mixture_c3621/f1p5/4708	homeobox 3	2.52	1.06333	1.15333	0.973333	1.39333	1.59333
HB-WOX	i1_LQ_mixture_c100529/f1p1/1385	WUSCHEL-related homeobox 8	2.02667	6.48	5.49333	2.38333	2.59333	2.08667
	i1_LQ_mixture_c67360/f1p0/1298	WUSCHEL-related homeobox 8	2.49	2.80667	4.74	2.14667	2.08	1.28
	i1_LQ_mixture_c195609/f1p0/1425	WUSCHEL-related homeobox 8	9.22667	7.05	14.6667	4.35667	6.27333	5.44333
	i1_LQ_mixture_c167556/f1p0/1558	WUSCHEL-related homeobox 6-like	1.3	0.42	2.17333	0.436667	0.93	0.533333
	i1_LQ_mixture_c189342/f1p1/1214	WUSCHEL-related homeobox 11-like	4.01333	0.953333	2.41333	0.52	8.61	1.53667
	i1_LQ_mixture_c8173/f1p0/1640	WUSCHEL-related homeobox 8	1.40333	3.87667	6.50667	1.69333	2.6	1.11
	i1_LQ_mixture_c182757/f1p0/1064	WUSCHEL-related homeobox 8	3.00333	4.90333	9.51667	1.32	5.69333	2.14
	i1_LQ_mixture_c1760/f4p0/1594	WUSCHEL-related homeobox 8	6	8.47333	14.35	1.43667	8.04667	2.89
HMG	i0_HQ_mixture_c13453/f5p0/804	HMG-like nucleosome/chromatin assembly factor D isoform X1	76.4033	40.7533	240.577	67.88	100.507	89.9567
	i1_LQ_mixture_c190216/f1p8/1908	DNA-binding protein MNB1B-like	8.41	8.74667	12.6133	13.9433	6.28333	17.53
	i0_LQ_mixture_c64875/f1p0/851	DNA-binding protein MNB1B-like	62.4233	39.6667	78.3033	32.5333	44.4133	65.4267
	i0_LQ_mixture_c115559/f1p0/699	DNA-binding protein MNB1B	383.483	204.763	362.453	308.16	228.727	263.917
	i0_HQ_mixture_c100865/f6p0/839	HMG1/2-like protein	68.17	55.8533	144.653	34.33	97.2967	54.9533
	i0_LQ_mixture_c111633/f1p0/632	HMG1/2-like protein	15.7	15.65	33.63	11.51	20.5833	10.3467
	i2_HQ_mixture_c17075/f5p0/2275	FACT complex subunit SSRP1-B	2.42	4.84667	3.20333	2.21	4.11667	7.09333
HSF	i1_HQ_mixture_c64664/f2p5/1411	heat stress transcription factor C-2b-like	13.88	37.9967	25.1067	31.5767	12.87	7.11333
	i1_LQ_mixture_c26192/f1p6/1516	heat stress transcription factor C-2b-like	1.72667	7.26667	9.44	3.46333	9.94	1.11
	i1_HQ_mixture_c17508/f2p6/1375	heat stress transcription factor C-2b-like	1.52	4.17333	5.7	2.51667	12.45	1.46
	i1_LQ_mixture_c99698/f1p6/1272	heat stress transcription factor C-1b-like	6.57333	20.86	17.4267	5.74	17.5767	3.13
	i1_HQ_mixture_c31721/f4p9/1354	heat stress transcription factor C-1b-like	25.7833	61.1133	49.2233	7.34667	55.1933	20.9667
	i1_HQ_mixture_c37174/f3p7/1279	heat stress transcription factor C-1b-like	39.9367	77.02	67.2133	33.8733	50.32	25.7133
	i1_LQ_mixture_c57359/f1p3/1139	heat stress transcription factor C-1b-like	13.1833	30.33	20.4533	9.45	18.7067	10.5333
	i1_HQ_mixture_c4050/f4p0/1484	heat stress transcription factor C-1a-like	3.37	0.57	1.38	0.0933333	4.17	4.15667
	i1_LQ_mixture_c67628/f1p0/1605	Heat stress transcription factor B-4c	1.08333	0	1.93	0.0233333	0.873333	0.0766667
	i1_LQ_mixture_c35244/f1p0/1530	heat stress transcription factor B-4c	1.34	0	2.90667	0.136667	1.12	0.0766667
	i3_LQ_mixture_c10545/f1p5/3700	Heat stress transcription factor B-1	0.41	1.11333	0.456667	0.0766667	2.53333	0.556667
	i1_HQ_mixture_c159133/f16p13/1855	Heat stress transcription factor B-1	7.79333	12.71	13.2667	8.07667	33.4	16.8133
	i1_LQ_mixture_c146168/f1p0/1233	heat stress transcription factor A-6a-like	0.176667	0.713333	0.98	0.0166667	7.74	0.496667
	i2_HQ_mixture_c172949/f3p0/2154	Heat stress transcription factor A-4d	0.396667	2.60667	0.676667	1.74333	3.11	0.363333
	i2_LQ_mixture_c56737/f1p0/2857	Heat stress transcription factor A-2e	0.976667	0.106667	0.103333	0.61	1.11667	1.92
	i1_LQ_mixture_c25608/f1p0/1936	heat stress transcription factor A2b	4.90667	1.42333	2.43	1.18	4.23333	3.34667
	i2_HQ_mixture_c119677/f5p0/2065	heat stress transcription factor A-1-like	9.72667	4.69333	4.24333	2.75333	6.73333	4.16333
	i1_LQ_mixture_c47565/f1p1/1729	heat shock factor protein 7	0.203333	0.756667	0.17	0.19	2.58667	1.49333
	i2_LQ_mixture_c147951/f1p1/2111	heat shock factor protein 3	0.16	2.05333	2.4	2.11	2.86667	0.296667
	i1_LQ_mixture_c11825/f1p3/1876	heat shock factor protein 3	7.13333	23.4133	13.3233	22.1467	7.66333	3.50667
	i1_LQ_mixture_c149665/f1p7/1497	heat shock factor	5.53667	6.12333	2.69667	1.76667	9.97333	4.22667
	i1_LQ_mixture_c66533/f1p3/1718	heat shock factor	2.28	2.45	0.853333	1.52	6.03667	3.54667
	i2_LQ_mixture_c110636/f1p0/2141	flap endonuclease 1	1.8	0.393333	0.626667	1.78333	0.886667	2.79
	i1_LQ_mixture_c143949/f1p3/1711	heat stress transcription factor B-2c	7.66667	6.23333	2.45	3.6	21.0933	9.32333
	i1_LQ_mixture_c147906/f1p8/1625	heat stress transcription factor B-2c	2.35	2.44	0.713333	0.893333	5.21667	2.96333
	i1_LQ_mixture_c25405/f1p3/1788	heat stress transcription factor A-4b	2.23333	3.70667	3.73667	3.32667	4.79	3.59333
	i1_LQ_mixture_c172577/f1p3/1708	heat stress transcription factor A-4b	6.34	23.3933	16.8533	15.1467	16.55	6.57667
	i2_LQ_mixture_c86723/f1p0/2712	heat stress transcription factor A-9	0.38	1.17	0.796667	1.18667	0.603333	0.25
	i1_LQ_mixture_c52282/f4p2/1854	heat stress transcription factor A-9	4.17333	13.7967	13.6133	14.2567	7.98333	3.9
	i2_LQ_mixture_c104879/f1p0/2571	heat stress transcription factor A-9	3.47333	12.36	9.61667	7.99667	7.87333	3.81333
	i2_LQ_mixture_c122750/f1p7/2170	heat stress transcription factor A-8	3.56	8.48667	9.22333	6.42667	5.12667	2.83
	i1_LQ_mixture_c147410/f1p2/1733	heat stress transcription factor A-9	6.95667	20.55	16.0433	11.88	12.8367	5.26667
	i1_HQ_mixture_c206402/f8p6/1234	Heat stress transcription factor C-2a	0.493333	1.33333	7.37	0.0266667	8.21	0.866667
IWS1	i1_LQ_mixture_c19709/f1p2/1593	Transcription elongation factor TFIIS	27.3867	11.01	17.1133	16.5133	15.1633	21.1733
	i1_HQ_mixture_c3888/f5p2/1591	Transcription elongation factor TFIIS	17.0467	6.85333	9.70333	5.36667	9.49	11.5067
	i2_LQ_mixture_c134160/f1p3/2080	putative mediator of RNA polymerase II transcription subunit 26b	2.17667	0.773333	0.646667	2.25667	0.803333	1.74333
	i2_LQ_mixture_c19128/f1p5/2150	protein IWS1 homolog	9.49	12.4167	13.35	8.96333	10.6033	8.99
	i1_LQ_mixture_c37930/f1p2/1142	probable mediator of RNA polymerase II transcription subunit 26c	6.72667	10.09	8.41	13.2433	12.5233	11.36
	i1_HQ_mixture_c104533/f2p2/1591	probable mediator of RNA polymerase II transcription subunit 26c	9.23	14.12	10.49	13.48	11.6333	7.99333
	i1_LQ_mixture_c190630/f1p2/1686	probable mediator of RNA polymerase II transcription subunit 26c	6.72333	10.91	7.4	12.5667	9.21667	7.35667
	i3_LQ_mixture_c43803/f1p0/3104	probable mediator of RNA polymerase II transcription subunit 26b isoform X1	1.23333	0.306667	0.37	1.10667	0.623333	1.29
	i2_LQ_mixture_c29210/f1p3/2071	probable mediator of RNA polymerase II transcription subunit 26b isoform X1	5.52333	1.58667	1.37333	3.14333	1.57	3.66667
	i1_LQ_mixture_c50945/f1p0/1679	probable mediator of RNA polymerase II transcription subunit 26b	22.6233	40.4833	28.57	20.8067	30.82	23.46
	i2_HQ_mixture_c8890/f3p2/2779	probable mediator of RNA polymerase II transcription subunit 26b	32.1833	104.67	76.0367	61.1867	60.7933	12.3167
	i2_LQ_mixture_c130698/f1p0/2824	probable mediator of RNA polymerase II transcription subunit 26b	2.27	8.31	5.30667	6.19667	4.34333	1.15667
	i2_HQ_mixture_c22024/f4p0/2777	probable mediator of RNA polymerase II transcription subunit 26b	13.32	41.23	28.9133	23.9833	26.9967	5.19
	i2_HQ_mixture_c19817/f2p0/2615	probable mediator of RNA polymerase II transcription subunit 26b	17.4567	47.36	29.0733	23.81	28.8733	7.36
	i1_LQ_mixture_c17721/f2p0/1813	probable mediator of RNA polymerase II transcription subunit 26b	2.85667	6.81667	6	4.64667	5.03333	3.38333
	i4_LQ_mixture_c4473/f1p0/4180	BAH and coiled-coil domain-containing protein 1	0.843333	1.44333	2.1	2.02667	1.47667	1.32
	i5_LQ_mixture_c1097/f1p0/5367	BAH and coiled-coil domain-containing protein 1	1.52333	0.596667	0.666667	0.04	2.1	0.36
Jumonji	i3_LQ_mixture_c42345/f1p0/3163	Transcription factor jumonji (jmjC) domain-containing protein	1.79333	0.363333	0.673333	0.0333333	0.853333	0.04
	i3_HQ_mixture_c27718/f2p0/3315	Transcription factor jumonji (jmjC) domain-containing protein	4.66667	8.98667	3.58667	2.47333	5.52333	4.16
	i3_HQ_mixture_c2504/f5p0/3255	putative lysine-specific demethylase JMJ16	4.45333	6.59	5.2	3.76667	5.96667	4.20667
	i3_HQ_mixture_c5111/f4p0/3472	lysine-specific demethylase JMJ706-like isoform X2	6.47333	35.1567	27.9567	22.7167	35.79	2.67667
	i3_LQ_mixture_c22142/f1p0/3268	lysine-specific demethylase JMJ706-like isoform X2	2.55	6.66667	5.82	1.82667	11.2633	0.293333
	i3_LQ_mixture_c25341/f1p0/3362	lysine-specific demethylase JMJ706-like isoform X1	3.18	5.12	11.83	7.63667	15.57	7.29667
	i3_LQ_mixture_c38718/f1p0/3129	lysine-specific demethylase JMJ706-like isoform X1	5.06	24.28	21.8333	24.2267	24.72	2.45333
	i3_LQ_mixture_c42820/f1p0/3250	lysine-specific demethylase JMJ706-like isoform X1	1.97333	8.81333	7.58667	6.06	8.97333	0.773333
	i4_LQ_mixture_c2159/f1p4/4554	lysine-specific demethylase JMJ703-like isoform X2	4.18667	10.1833	8.79333	6.75333	8.22333	1.73
	i3_LQ_mixture_c55247/f1p0/3959	F-box protein	1.97	6.70667	5.15333	4.23	3.84667	0.78
	i3_LQ_mixture_c54209/f1p0/3549	F-box protein	0.85	1.65	1.36	0.913333	0.803333	0.173333
	i3_LQ_mixture_c44199/f1p0/3215	F-box protein	12.7733	41.3567	23.4533	16.4867	20.5833	5.21667
	i3_LQ_mixture_c4328/f1p1/3820	F-box protein	4.83667	13.6267	6.95333	5.02333	6.76	1.51667
	i1_LQ_mixture_c21342/f1p10/1668	lysine-specific demethylase JMJ25 isoform X2	1.95333	5.19667	3.87	9.23	2.04333	7.94
	i3_LQ_mixture_c24706/f1p0/3122	F-box protein	2.82333	8.73667	7.10333	5.16	5.95	1.01667
	i3_LQ_mixture_c12791/f1p21/3178	F-box protein	4.65333	14.84	11.4467	8.55667	8.64667	2.77
	i4_HQ_mixture_c1150/f3p0/4400	lysine-specific demethylase JMJ703 isoform X1	3.09333	5.8	5.72	4.13	7.64	1.90333
LIM	i1_LQ_mixture_c213957/f1p1/1230	pollen-specific protein SF3	58.7333	25.5467	63.4667	16.8633	60.2633	30.0867
	i0_HQ_mixture_c55622/f5p0/814	LIM domain-containing protein WLIM1	51.19	46.9167	102.53	2.13667	80.2133	1.62333
	i0_LQ_mixture_c110595/f1p0/864	LIM domain-containing protein WLIM1	44.8367	37.8	79.59	2.92667	46.73	2.56
LOB	i1_LQ_mixture_c141957/f1p1/1159	LOB domain-containing protein 6	1.55	0.293333	5.77	5.89	0.186667	6.84667
	i1_LQ_mixture_c104275/f1p0/1301	LOB domain-containing protein 4-like	6.39667	2.37	2.98	5.18	3.68	3.53
	i1_LQ_mixture_c122658/f1p0/1287	LOB domain-containing protein 42	1.15667	9.43	61.1733	3.01	85.8267	0.06
	i1_LQ_mixture_c84067/f1p2/1168	LOB domain-containing protein 41-like	10.2067	17.05	15.2533	0.66	12.6633	0.11
	i1_LQ_mixture_c38894/f1p2/1101	LOB domain-containing protein 41-like	25.99	60.2867	53.21	2.11	34.5733	0.69
	i1_LQ_mixture_c40959/f2p2/1335	LOB domain-containing protein 40	38.51	164.173	127.487	28.0967	61.9767	1.87667
	i1_HQ_mixture_c3758/f2p2/1187	LOB domain-containing protein 40	62.5933	227.013	138.917	42.96	79.5167	4.62667
	i1_LQ_mixture_c121767/f1p0/1317	LOB domain-containing protein 37-like	5.86667	14.0033	18.7367	7.82	8.47667	2.26667
	i1_LQ_mixture_c41959/f3p0/1043	LOB domain-containing protein 37-like	39.63	87.0633	79.63	47.1867	52.33	21.8233
	i1_LQ_mixture_c55860/f1p0/1109	LOB domain-containing protein 37-like	21.0767	51.9933	40.8267	49.6733	30.6133	12.8167
	i2_LQ_mixture_c18838/f1p7/2167	1,4-dihydroxy-2-naphthoyl-CoA thioesterase 1-like	8.52333	5.25	3.14333	9.8	9.68	19.8567
	i2_LQ_mixture_c65559/f1p20/2139	1,4-dihydroxy-2-naphthoyl-CoA thioesterase 1-like	10.9933	3.42667	2.43667	8.92333	8.11333	15.36
LUG	i3_HQ_mixture_c60224/f2p0/3061	transcriptional corepressor LEUNIG_HOMOLOG isoform X1	6.15333	3.05	5.93	2.75667	4.58333	4.46
	i3_LQ_mixture_c42737/f1p0/3188	transcriptional corepressor LEUNIG isoform X2	2.07	0.733333	1.20333	0.163333	1.63333	0.446667
MADS-MIKC	i1_LQ_mixture_c134023/f1p1/1033	PISTILLATA-like MADS-box transcription factor PI-1	4.47333	5.08333	10.1367	5.57667	6.23333	49.48
	i4_HQ_mixture_c1199/f2p0/4328	MADS-box transcription factor 56-like	11.0667	1.44333	4.68667	17.17	2.19667	2.24
	i1_HQ_mixture_c207643/f5p6/1151	MADS-box transcription factor 56-like	46.58	8.76667	27.6267	59.9533	24.12	9.26
	i1_HQ_mixture_c141948/f2p3/1180	MADS-box transcription factor 50 isoform X2	20.2067	24.7867	27.5933	18.7	18.2433	10.31
	i0_LQ_mixture_c58531/f1p0/980	MADS-box transcription factor 26-like	9.82333	22.4467	9.47	1.3	2.75667	0.176667
	i1_LQ_mixture_c39358/f1p12/1136	MADS-box transcription factor 26	0.36	1.91333	0.513333	0.653333	0.746667	0.723333
	i1_LQ_mixture_c181820/f1p13/1020	MADS-box transcription factor 26	33.6033	95.6533	48.4133	11.1233	30.54	14.9667
	i1_HQ_mixture_c158772/f3p13/1106	MADS-box transcription factor 26	37.03	77.4067	26.77	16.18	17.6	12.9367
	i0_LQ_mixture_c57935/f1p0/894	MADS-box transcription factor 26	4.86333	9.43	2.99	3.46333	1.90333	3.38333
	i3_LQ_mixture_c23536/f1p1/3293	MADS-box transcription factor 20-like	1.92	0.166667	0.29	0.04	0	0
	i1_HQ_mixture_c207453/f10p2/1212	MADS-box transcription factor 18-like	40.4733	25.9767	16.43	28.2533	13.62	44.7967
	i1_LQ_mixture_c5596/f1p2/1476	MADS-box transcription factor 18-like	3.38	1.73333	0.846667	3.61333	1.48333	2.6
	i1_LQ_mixture_c66735/f1p2/1330	MADS-box transcription factor 18-like	5.21333	1.67667	1.11	2.29333	1.77333	2.60667
	i1_LQ_mixture_c99895/f1p2/1860	MADS-box transcription factor 18-like	6.62333	5.61667	2.35667	9.20667	2.88333	5.08667
	i0_LQ_mixture_c24530/f1p0/894	MADS-box protein SOC1-like isoform X2	2.01667	3.00667	4.57333	0.163333	3.38333	0.46
	i1_LQ_mixture_c47977/f1p0/1240	MADS-box protein 14	21.11	7.35	4.63	10.4167	1.64333	53.7867
	i3_LQ_mixture_c19406/f1p22/3429	Agamous-like MADS-box protein AGL8	4.12333	1.85333	0.753333	3.61667	1.28	1.90667
	i0_LQ_mixture_c20380/f1p13/855	MADS-box protein SOC1	2.46667	5.71	13.4733	0.676667	7.44333	0.546667
	i1_LQ_mixture_c203377/f1p0/1050	MADS-box protein SOC1	2.35	5.72333	16.3933	0.203333	5.64333	0.123333
	i4_LQ_mixture_c5219/f1p0/4117	MADS-box transcription factor 47-like	6.59	2.42333	4.66333	1.82667	2.15	0.373333
	i1_LQ_mixture_c65164/f1p2/1981	MADS-box transcription factor 18	2.34333	1.48333	0.486667	1.34	0.66	1.02333
MADS-M-type	i1_LQ_mixture_c194508/f1p2/930	truncated transcription factor CAULIFLOWER D-like	17.27	9.77	20.58	10.48	11.3567	11.65
	i3_LQ_mixture_c21757/f1p0/3309	MADS-box transcription factor 20-like	1.39333	0.233333	0.556667	0.123333	0.00666667	0
	i0_LQ_mixture_c107304/f1p6/877	MADS-box transcription factor 20-like	6.00333	0.803333	3.18667	0.18	0.03	0.226667
	i4_LQ_mixture_c1959/f1p5/4480	MADS-box transcription factor 47	2.33	0.84	1.45667	0.39	0.543333	0
	i4_LQ_mixture_c7669/f1p0/4276	MADS-box transcription factor 47-like	5.41	0.52	0.69	0.28	0.943333	0.0266667
MBF1	i0_HQ_mixture_c2226/f3p0/643	multiprotein-bridging factor 1c	10.16	23.0767	6.67333	4.37	87.89	40.1933
	i0_HQ_mixture_c35690/f2p2/741	multiprotein-bridging factor 1c	15.7933	184.177	67.54	23.4033	108.187	36.42
	i4_LQ_mixture_c2070/f1p0/4789	multiprotein-bridging factor 1a-like	3.15333	0.943333	0.87	2.07333	1.39	2.28
	i0_HQ_mixture_c7215/f15p4/737	multiprotein-bridging factor 1a-like	83.73	92.0733	47.8667	96.8833	117.01	137.71
	i2_LQ_mixture_c71593/f1p0/2489	multiprotein-bridging factor 1a-like	2.01333	3.05667	0.676667	2.23	1.99	3.78333
mTERF	i1_HQ_mixture_c122784/f3p0/1948	putative mitochondrial transcription termination factor family protein	2.31667	1.12	0.78	3.27667	0.333333	4.01333
	i2_LQ_mixture_c156587/f1p0/2075	putative mitochondrial transcription termination factor family protein	4.10333	2.45667	1.35	4.16	0.573333	5.86667
	i4_LQ_mixture_c8210/f1p1/4289	beta-1,3-galactosyltransferase 15-like	1.97333	0.8	0.73	1.74	0.733333	1.09
	i4_LQ_mixture_c6183/f1p0/4731	beta-1,3-galactosyltransferase 15-like	1.16	0.27	0.176667	0.22	0.256667	0.343333
	i1_LQ_mixture_c42158/f2p3/1025	Mitochondrial transcription termination factor family protein	20.0333	11.8033	7.52333	8.87333	7.71	14.0233
	i1_LQ_mixture_c107330/f1p0/1605	transcription termination factor MTERF15, mitochondrial isoform X1	1.43	0.233333	0.686667	0.65	0.436667	1.51333
	i2_LQ_mixture_c116103/f1p0/2065	transcription termination factor MTERF2, chloroplastic-like	1.87333	0.376667	0.746667	0.97	0.593333	1.63333
	i3_HQ_mixture_c28182/f2p0/3223	transcription termination factor MTEF1, chloroplastic	1.41	0.42	0.363333	0.603333	0.583333	0.99
	i4_LQ_mixture_c7187/f1p0/4713	transcription termination factor MTEF1, chloroplastic-like	1.84667	0.413333	0.626667	0.74	0.39	1.48667
	i2_LQ_mixture_c24165/f1p0/3028	transcription termination factor MTEF1, chloroplastic	3.14667	0.963333	0.923333	2.89333	1.21	2.73
	i4_LQ_mixture_c7736/f1p0/4636	transcription termination factor MTEF1, chloroplastic	2.93333	0.85	0.75	0.613333	1.21667	1.10667
	i2_LQ_mixture_c130925/f1p0/2193	transcription termination factor MTERF2, chloroplastic	9.3	4.27	2.21333	8.53667	1.01667	12.0933
	i2_LQ_mixture_c104030/f1p0/2497	transcription termination factor MTERF15, mitochondrial isoform X1	1.42	0.526667	0.3	1.03	0.353333	1.21667
	i1_LQ_mixture_c18256/f1p2/1642	transcription termination factor MTERF8, chloroplastic	5.37667	1.49667	6.14667	2.22333	3.31	5.26333
	i1_LQ_mixture_c172335/f1p1/1952	transcription termination factor MTERF9, chloroplastic	5.16667	3.67667	1.59667	3.80333	0.76	2.86
	i1_LQ_mixture_c47145/f1p1/1975	transcription termination factor MTERF9, chloroplastic	10.77	11.5467	4.79333	15.22	2.85333	13.0133
	i2_LQ_mixture_c7364/f1p1/2509	transcription termination factor MTERF15, mitochondrial	2.47	0.586667	0.866667	0.61	0.71	1.74333
	i1_LQ_mixture_c29236/f1p1/1028	transcription termination factor MTEF1, chloroplastic	2.96333	1.22	0.44	18.57	0.29	20.87
	i1_LQ_mixture_c123509/f1p0/1465	transcription termination factor MTERF2, chloroplastic	1.62333	4.20333	3.30667	2.7	1.36667	2.36
	i1_LQ_mixture_c101051/f1p1/1274	transcription termination factor MTEF1, chloroplastic	11.0933	2.03333	1.00667	12.4933	1.36	7.68333
MYB	i0_LQ_mixture_c13730/f1p4/980	Transcription repressor MYB6	14.0467	5.84667	11.32	15.1367	10.5867	12.7233
	i1_LQ_mixture_c191964/f1p6/1348	Transcription repressor MYB4	23.1967	4.15333	5.79	2.50667	11.0033	21.66
	i2_LQ_mixture_c104291/f1p0/2412	Transcription repressor MYB4	13.4633	2.73667	3.24667	2.44667	6.4	8.86333
	i0_LQ_mixture_c11023/f1p2/964	Transcription factor RAX3	4.74	7.63	2.88333	0.09	1.91333	0.343333
	i1_HQ_mixture_c71611/f8p6/1277	transcription factor RAX2-like	8.6	3.42	2.71333	1.8	13.34	7.14667
	i1_LQ_mixture_c27099/f1p6/1423	transcription factor RAX2-like	5.79	1.43667	1.45333	0.93	8.60333	3.39667
	i1_LQ_mixture_c12093/f1p1/2846	Transcription factor MYB98	6.14333	2.87667	2.47667	12.2533	0.866667	10.59
	i2_LQ_mixture_c128700/f1p0/2715	Transcription factor MYB98	5.56667	2.51	2.10333	10.9633	1.77667	9.98
	i1_LQ_mixture_c34238/f1p0/1325	transcription factor MYB59-like	4.28333	8.01	6.64333	4.00667	5.35333	3.77667
	i1_HQ_mixture_c206801/f4p0/1109	Transcription factor MYB44	10.11	1.4	1.89	0.376667	10.3167	0.606667
	i1_HQ_mixture_c12361/f4p3/1382	transcription factor MYB39-like	2.06	0.333333	0.37	0.843333	4.08667	0.226667
	i1_LQ_mixture_c38824/f1p1/1469	transcription factor MYB39	2.09667	5.19	2.72333	1.73667	21.6333	1.94667
	i1_HQ_mixture_c89095/f3p1/1534	transcription factor MYB39	6.61667	7.77667	9.95667	2.99333	38.4033	2.76
	i1_LQ_mixture_c99919/f1p0/1320	Transcription factor MYB39	8.59333	3.00667	3.04333	0.106667	16.6967	0.323333
	i1_LQ_mixture_c69682/f1p1/1275	Transcription factor MYB39	11.56	4.74667	3.51667	0.78	7.56	1.97667
	i1_LQ_mixture_c103600/f1p3/1542	Transcription factor MYB39	5.44	0.82	1.6	0.963333	6.32333	1.48333
	i1_LQ_mixture_c49782/f1p3/1507	Transcription factor MYB39	3.33	0.47	0.343333	2.44333	1.83333	1.23333
	i1_HQ_mixture_c183531/f6p6/1384	Transcription factor MYB36	4.29667	1.64	1.04667	0.803333	62.3667	1.53333
	i1_HQ_mixture_c21600/f2p4/1941	transcription factor MYB28-like isoform X1	11.64	0.333333	5.46667	4.3	4.55667	1.75333
	i2_HQ_mixture_c80071/f5p0/2059	transcription factor MYB28-like isoform X1	12.2633	1.07333	4.75667	5.55	4.15	0.88
	i1_LQ_mixture_c26817/f1p3/1953	transcription factor MYB28-like isoform X1	3.08667	0.383333	1.07667	2.12333	1.36333	0.17
	i2_HQ_mixture_c32132/f6p14/2157	Transcription factor MYB26	4.34	1.37	1.15667	0.42	2.21333	3.07
	i1_LQ_mixture_c26570/f1p3/1749	Transcription factor MYB26	22.5533	5.41667	5.27333	1.6	11.6133	19.54
	i2_LQ_mixture_c56272/f1p0/2253	Transcription factor MYB108	1.13667	0.12	1.06333	0.133333	0.726667	2.43667
	i1_LQ_mixture_c126716/f1p0/1286	Transcription factor LAF1	0.85	1.24667	3.50333	0.2	7.74667	0.713333
	i1_HQ_mixture_c2343/f8p0/1251	Transcription factor LAF1	1.08667	0.393333	2.89667	0.306667	4.47667	0.843333
	i1_LQ_mixture_c167873/f1p1/1849	transcription factor DIVARICATA	9.25333	2.64333	6.27333	8.29333	9.04	12.0033
	i1_LQ_mixture_c122302/f1p9/1549	transcription factor DIVARICATA	29.5333	16.5533	14.82	18.84	12.4867	24.2933
	i1_HQ_mixture_c122996/f2p2/1550	transcription factor DIVARICATA	20.61	3.19	4.93667	5.42333	4.46	7.04333
	i2_LQ_mixture_c36296/f1p0/2204	transcription factor DIVARICATA	9.90667	1.95667	2.24333	3.61	1.84	5.49
	i1_LQ_mixture_c142597/f1p2/1175	transcription factor DIVARICATA	3.20667	0.38	0.196667	0.16	0.633333	0.43
	i1_LQ_mixture_c120819/f1p6/1353	Putative MYB DNA-binding domain superfamily protein	13.0733	4	0.933333	3.09333	6.55333	4.50667
	i1_HQ_mixture_c2054/f5p0/1679	protein rough sheath 2	6.34333	0.32	10.93	6.01667	0.0466667	5.57333
	i1_HQ_mixture_c10468/f3p2/1239	Protein ODORANT1	0.336667	1.29333	0.296667	0.353333	0.93	2.40333
	i4_LQ_mixture_c8049/f1p5/4198	Protein ODORANT1	9.77667	2.76667	3.50333	0.83	3.83333	0.53
	i1_LQ_mixture_c88363/f1p10/1492	Protein ODORANT1	12.1833	3.80333	3.84667	0.766667	4.99333	2.70667
	i1_LQ_mixture_c69935/f1p10/1216	Protein ODORANT1	31.22	7.38667	9.25	2.42333	13.7367	3.70667
	i1_LQ_mixture_c170700/f1p1/1183	Protein ODORANT1	21.51	4.21333	5.75	1.38333	2.00667	31.9
	i3_LQ_mixture_c4799/f1p0/3728	Protein ODORANT1	2.96667	0.636667	0.63	0.24	1.50667	0.633333
	i1_LQ_mixture_c81298/f1p1/1193	Protein ODORANT1	2.44333	1.88667	0.493333	0.473333	2.21667	0.226667
	i1_HQ_mixture_c90710/f3p7/1105	Myb-related protein Zm38	1.53	4.56333	1.86667	4.96	1.34667	0.583333
	i0_HQ_mixture_c83683/f2p2/957	Myb-related protein Zm38	21.2567	44.68	14.5467	40.71	22.3433	4.15667
	i1_LQ_mixture_c81065/f1p3/1387	myb-related protein Zm1-like	2.57333	0.456667	0.476667	0.233333	7.29	0.936667
	i1_LQ_mixture_c8004/f1p2/1465	Myb-related protein Zm1	10.8367	1.06667	1.12	0.21	3.13667	44.5433
	i1_LQ_mixture_c144109/f1p1/1371	myb-related protein P-like	10.78	4.59667	13.6733	9.69333	8.6	15.56
	i1_LQ_mixture_c39920/f1p0/1274	Myb-related protein P	2.09667	0.743333	2.83333	0.64	2.32667	2.92
	i1_LQ_mixture_c215506/f1p3/1254	myb-related protein MYBAS1-like	2.03333	0.943333	0.166667	0.413333	2.14667	0.276667
	i1_HQ_mixture_c207097/f10p2/1323	myb-related protein MYBAS1-like	17.5433	2.10667	0.4	7.82	3.08667	9.18
	i1_LQ_mixture_c193106/f1p0/1351	myb-related protein Myb4-like	1.55333	11.38	13.8	0.666667	26.0733	0.0166667
	i1_LQ_mixture_c34534/f1p2/1246	Myb-related protein Myb4	22.79	27.7133	50.35	18.6867	63.6533	23.5733
	i1_LQ_mixture_c105588/f1p1/1479	myb-related protein Myb4	5.71667	12.68	31.71	9.11667	33.9867	5.3
	i1_HQ_mixture_c8226/f2p3/1474	myb-related protein Hv33-like	18.1167	8.02333	20.4733	8.42667	12.1167	2.8
	i1_LQ_mixture_c26318/f1p3/1348	myb-related protein Hv33-like	13.36	9.26333	22.0433	6.22	11.6867	2.78667
	i1_LQ_mixture_c83063/f1p0/1631	Myb-related protein Hv33	13.64	3.30667	13.95	4.91667	3.33333	2.71333
	i1_LQ_mixture_c136986/f6p8/1079	myb-related protein Hv1-like	50.6967	12.8967	8.95	24.23	12.9767	25.81
	i1_LQ_mixture_c146282/f1p0/1154	myb-related protein Hv1-like	0.776667	0	1.04333	0.106667	0	0
	i1_LQ_mixture_c140568/f2p5/1097	myb-related protein Hv1	17.46	7.32	5.07333	10.3167	12.09	12.6867
	i1_LQ_mixture_c10739/f1p3/1179	myb-related protein Hv1	34.4967	10.4233	8.78667	22.9167	10.6533	19.1533
	i1_HQ_mixture_c208823/f6p8/1050	myb-related protein Hv1	33.3933	10.43	6.59667	9.08333	13.31	17.9833
	i1_LQ_mixture_c19189/f1p1/1526	myb-related protein 330	1.54	0.0766667	1.12667	0.383333	1.03667	0
	i1_HQ_mixture_c207753/f3p3/1091	MYB46	3.43	5.52333	9.80333	10.9133	14.7933	2.33
	i1_HQ_mixture_c11083/f2p3/1267	MYB_Al protein	12.0467	16.8267	5.24	6.11667	14.9067	8.44333
	i1_HQ_mixture_c206631/f15p5/1547	MYB_Al protein	11.8833	7.17	3.82	3.70667	6.7	8.16
	i1_HQ_mixture_c18973/f8p7/1412	MYB_Al protein	13.08	30.2267	11.96	16.6533	17.67	19.42
	i1_LQ_mixture_c48071/f1p5/1867	MYB_Al protein	5.81667	5.05	1.74667	3.55333	3.00333	2.98667
	i1_LQ_mixture_c145957/f1p1/1811	myb domain protein 105	0.573333	0	1.17667	1.36667	0	0.186667
	i1_LQ_mixture_c33098/f1p1/1839	myb domain protein 105	0.566667	0.01	1.15667	0.783333	0	0.0966667
	i1_HQ_mixture_c14255/f8p1/1113	Anthocyanin regulatory C1 protein	4.96667	9.98333	1.88333	4.20667	26.1433	11.07
	i2_LQ_mixture_c85980/f1p4/2318	transcription factor MYB88-like isoform X2	0.876667	0.336667	1.46	0.0833333	1.04333	0
	i2_HQ_mixture_c53194/f3p0/2527	transcription factor MYB88-like isoform X2	2.87333	1.23	4.07333	0.743333	2.42333	1.5
	i2_LQ_mixture_c10896/f1p1/2945	transcription factor MYB3R-1 isoform X1	1.60333	1.03333	5.65667	0.74	1.97333	0.996667
	i1_HQ_mixture_c208063/f21p11/1229	Myb-related protein MYBAS2	11.9333	7.84	3.30333	2.01333	5.9	1.11667
	i1_HQ_mixture_c19493/f4p0/1249	Transcription factor MYB52	18.67	4.84333	6.00667	3.17667	13.9433	16.5567
	i1_HQ_mixture_c57078/f2p2/1058	transcription factor MYB4	4.46333	8.06	14.1767	12.1233	10.36	2.26
	i1_HQ_mixture_c2766/f9p2/1695	Transcription factor MYB44	13.4767	23.3533	25.1533	14.51	23.3067	15.07
	i2_LQ_mixture_c176248/f1p0/2034	transcription factor MYB86	14.32	4.52333	8.39333	4.35667	12.7333	1.22667
	i2_LQ_mixture_c176425/f1p0/2007	transcription factor MYB86	15.29	6.38	10.88	6.93333	11.26	1.60667
	i1_LQ_mixture_c55055/f1p0/1373	transcription factor MYB7	3.09667	3.63667	6.51667	1.13	20.6367	0.73
	i1_LQ_mixture_c75612/f1p7/1019	R2R3-MYB transcription factor MYB5	11.6167	29.94	53.4267	47.1967	34.5633	19.0067
	i0_LQ_mixture_c105436/f1p0/961	R2R3-MYB transcriptional factor PvMYB4d	20.9933	16.28	7.47333	21.9267	21.5	17.4267
	i1_LQ_mixture_c69051/f1p0/1384	transcription factor MYB30	1.82667	1.47667	4.34	2.71	0.506667	5.94667
MYB-related	i1_HQ_mixture_c115748/f24p6/1375	transcription factor MYB59-like	48.0567	13.7067	8.08	5.08333	31.7067	12.1567
	i1_LQ_mixture_c103761/f1p17/1922	transcription factor MYB59-like	123.383	57.6467	18.67	162.403	205.25	64.98
	i1_LQ_mixture_c7444/f3p14/1187	transcription factor MYB59-like	73.7467	33.3767	9.8	66.6233	97.06	43.76
	i1_HQ_mixture_c191161/f2p6/1397	transcription factor MYB59-like	9.15	2.72667	0.79	1.86	4.31667	1.83333
	i1_LQ_mixture_c84434/f1p1/1652	transcription factor MYB39	0.76	1.94667	1.57	1.35333	8.01	2.02333
	i1_LQ_mixture_c105573/f1p0/1439	Transcription factor MYB39	4.55667	1.95	1.84333	0.0266667	5.04333	0
	i1_LQ_mixture_c207919/f2p6/1485	Transcription factor MYB36	4.47667	2.24333	1.15	1.60667	68.8867	2.12667
	i2_LQ_mixture_c52517/f1p0/2299	Transcription factor MYB26	7.75333	1.63667	1.71333	0.206667	4.54333	3.52667
	i1_LQ_mixture_c163750/f1p2/1169	transcription factor MYB1R1-like	9.53667	14.1633	18.6767	17.5967	10.6	32.8267
	i1_LQ_mixture_c35047/f1p2/1476	transcription factor MYB1R1-like	45.55	21.5667	18.2867	15.25	25.47	27.2833
	i1_LQ_mixture_c12681/f1p0/1236	transcription factor MYB1R1-like	15.99	1.44333	1.64667	0.86	6.04	1.02667
	i1_LQ_mixture_c10885/f1p5/1312	transcription factor MYB1R1	11.4167	19.38	20.44	10.3267	38.88	15.57
	i3_LQ_mixture_c41975/f1p0/3899	Transcription factor MYB1R1	1.56	0.89	0.56	0.81	1.17667	0.81
	i2_LQ_mixture_c87018/f1p0/2620	Transcription factor LAF1	0.653333	0.606667	2.18667	0.493333	2.35333	0.483333
	i1_LQ_mixture_c192215/f1p6/1379	transcription factor DIVARICATA-like isoform X1	12.91	13.74	4.29333	7.78333	6.64667	7.73
	i1_LQ_mixture_c28322/f1p0/1070	transcription factor DIVARICATA-like	0.06	2.31667	1.93667	4.18333	9.02333	1.56
	i1_LQ_mixture_c70537/f1p0/1362	transcription factor DIVARICATA-like	27.7867	6.68667	6.86667	16.5533	9.62	19.02
	i1_LQ_mixture_c192504/f1p5/1626	transcription factor DIVARICATA-like	3.67	4.19333	1.41	2.29	1.54667	2.52333
	i1_HQ_mixture_c17504/f3p2/1570	transcription factor DIVARICATA	32.2467	6.23667	5.76333	7.62	12.3033	15.4
	i0_HQ_mixture_c1458/f4p0/977	transcription factor DIVARICATA	107.407	85.0167	37.9133	50.25	52.0633	85.08
	i1_LQ_mixture_c69669/f1p5/1456	transcription factor DIVARICATA	26.5067	32.9533	12.41	22.8167	13.0567	23.15
	i1_HQ_mixture_c11746/f2p4/1553	transcription factor DIVARICATA	115.173	75.4733	27.6967	47.22	35.3867	59.5733
	i1_LQ_mixture_c99813/f1p9/1521	Transcription factor DIVARICATA	55.2767	11.7733	21.0767	15.75	21.7167	22.1133
	i1_HQ_mixture_c24750/f5p10/1537	Transcription factor DIVARICATA	23.4367	6.08667	11.61	6.36333	12.6	5.26333
	i1_LQ_mixture_c70817/f1p0/1409	Transcription factor DIVARICATA	1.10333	6.99667	8.85333	13.1367	21.7133	3.06667
	i1_LQ_mixture_c203033/f1p4/1497	Transcription factor DIVARICATA	4.20333	0.646667	1.06667	0.336667	0.513333	0.9
	i0_HQ_mixture_c86447/f2p0/903	Transcription factor DIVARICATA	9.56	0.843333	1.56	4.88667	2.43	2.58333
	i1_HQ_mixture_c15924/f17p4/1631	Transcription factor DIVARICATA	2.52	0.133333	1.03667	2.28667	1.64	1.95667
	i1_LQ_mixture_c164570/f1p8/1789	protein REVEILLE 6-like isoform X3	2.22	6.50667	5.09	4.90667	3.20333	3.44
	i1_HQ_mixture_c3520/f8p8/1876	protein REVEILLE 6-like isoform X2	1.39667	2.76333	2.09667	2.95667	1.80333	2.8
	i1_LQ_mixture_c165627/f1p4/1248	protein REVEILLE 2-like	73.13	26.84	32.7267	16.67	45.1667	29.3367
	i1_LQ_mixture_c166066/f1p4/1230	protein REVEILLE 2-like	95.9933	47.0933	39.04	22.33	52.2633	78.6867
	i1_HQ_mixture_c32631/f2p1/1107	protein ODORANT1-like	5.05333	2.15667	1.16667	0.5	0.726667	22.91
	i2_HQ_mixture_c17561/f5p5/2312	protein ODORANT1-like	0.493333	0.06	0.01	0.04	0.0366667	14.4867
	i3_LQ_mixture_c35887/f1p2/3440	protein ALWAYS EARLY 2-like	0.493333	1.15	0.84	0.576667	0.53	0.356667
	i3_HQ_mixture_c12487/f3p0/3313	protein ALWAYS EARLY 2-like	1.84	4.97	3.64667	2.58	2.80667	1.51333
	i3_LQ_mixture_c19165/f1p0/3182	protein ALWAYS EARLY 2-like	1.59	3.13333	2.51333	1.86	2.04	1.57
	i1_LQ_mixture_c120935/f1p0/1498	myb-related protein P	5.33667	2.46667	6.53	4.12333	4.87333	6.38667
	i1_HQ_mixture_c207357/f3p2/1111	myb-related protein MYBAS1-like	4.14667	2.06333	0.573333	1.93333	2.58667	1.05
	i1_HQ_mixture_c100024/f2p4/1369	myb-related protein MYBAS1-like	3.87667	0.42	0.2	2.70667	1.38667	2.36
	i1_HQ_mixture_c20894/f2p3/1281	myb-related protein MYBAS1-like	15.0467	1.20333	0.176667	16.54	6.18667	12.3633
	i1_LQ_mixture_c171368/f1p1/1645	Myb-related protein Myb4	4.42333	5.72	10.0567	6.02667	11.6833	6.79
	i3_LQ_mixture_c38857/f1p0/3432	myb-related protein 3R-1	0.4	0.386667	0.876667	1.51	0.903333	0.666667
	i1_LQ_mixture_c58703/f1p2/1029	myb-related protein 308-like	6.29667	21.6167	34.9167	44.05	23.49	10.6167
	i0_LQ_mixture_c37196/f1p0/850	MYB-related protein	11.6767	1.69	3.17333	2.80333	3.46667	4.42
	i1_LQ_mixture_c33782/f1p1/1095	MYB transcription factor	9.95	3.98667	5.78333	12.9633	6.72333	13.28
	i0_HQ_mixture_c46731/f3p4/818	myb domain protein 85	6.68667	1.04333	1.23667	0.44	3.83667	0.96
	i1_LQ_mixture_c54165/f1p9/1121	transcription factor MYBS3	3.63	0.783333	1.42333	1.34	1.75333	1.51333
	i1_LQ_mixture_c86110/f1p1/1396	protein ODORANT1	8.28	2.32	2.89333	0.753333	0.97	14.4467
	i1_LQ_mixture_c33870/f4p11/1243	myb-related protein MYBAS2-like	10.2967	2.95333	2.42	1.09	11.5633	2.00667
	i1_HQ_mixture_c206555/f21p11/1365	myb-related protein MYBAS2-like	12.1633	5.39333	2.61	2.45	3.96	2.43
	i2_LQ_mixture_c78555/f1p0/2064	myb-related protein MYBAS2-like	2.09	0.71	0.396667	0.223333	2.19	0.38
	i1_LQ_mixture_c66324/f2p2/1744	sucrose responsive element binding protein	4.21	6.8	7.22	8.68333	6.88	6.71333
	i1_HQ_mixture_c38122/f2p4/1583	Transcription factor MYBS3	9.73333	5.86333	4.76	3.74333	6.86333	6.47
	i1_LQ_mixture_c37260/f1p9/1950	transcription factor MYB86	5.5	1.58667	2.89333	3.51333	3.28	0.38
	i0_HQ_mixture_c153154/f22p0/611	MYB-like transcription factor ETC3	16.0433	6.18667	0.96	189.29	0.803333	128.91
	i1_LQ_mixture_c84835/f1p3/1189	myb-related protein 308	1.13	3.35	5.25	4.10333	4.22667	1.94333
	i3_LQ_mixture_c41663/f1p0/3296	protein NUCLEAR FUSION DEFECTIVE 4	2.10333	1.1	0.343333	2.38	1.82333	3.64667
	i5_LQ_mixture_c1993/f1p25/5875	Nuclear receptor corepressor 1	4.33667	2.11333	1.74333	1.4	2.23	1.43667
	i5_HQ_mixture_c230/f2p0/5882	Nuclear receptor corepressor 1	5.01	2.01667	1.37667	0.553333	2.6	2.39667
	i2_LQ_mixture_c36306/f1p0/2213	MYB-related protein	4.13333	10.2733	11.0067	4.91333	7.95667	2.07
	i2_HQ_mixture_c37665/f6p0/2276	MYB-related protein	6.81667	16.33	13.1967	12.0067	13.0133	6.88333
	i2_LQ_mixture_c19323/f2p1/2266	MYB-related protein	1.71667	0.793333	2.95667	1.13667	2.60333	1.27667
	i5_LQ_mixture_c793/f1p0/5612	Homeodomain-like superfamily protein	1.19667	0.75	0.493333	1.00333	0.643333	1.11667
NAC	i1_HQ_mixture_c17693/f2p0/1419	transcription factor JUNGBRUNNEN 1-like	0.3	1.20667	0.816667	1.07	8.52667	3.43667
	i1_LQ_mixture_c99263/f1p0/1860	secondary wall NAC master switch	0.796667	0.05	0.9	0.423333	2.91333	0.0666667
	i0_LQ_mixture_c6601/f1p3/986	putative NAC domain transcription factor superfamily protein	123.72	742.817	556.177	353.79	298.087	20.56
	i1_LQ_mixture_c76787/f1p14/1042	putative NAC domain transcription factor superfamily protein	100.513	585.39	423.963	245.67	323.677	17.3
	i2_LQ_mixture_c55131/f1p5/2612	protein NTM1-like 9	4.27333	8.36	10.38	4.31	9.83	6.45667
	i2_HQ_mixture_c62721/f7p0/2791	protein NTM1-like 9	8.49667	18.6667	18.92	7.07	22.78	9.32667
	i2_LQ_mixture_c124393/f1p2/2375	protein CUP-SHAPED COTYLEDON 3-like	0.29	0	0.106667	0.346667	1.31667	0.0866667
	i1_LQ_mixture_c147371/f1p1/1782	protein CUP-SHAPED COTYLEDON 1-like	1.19333	0.24	0.296667	1.45333	0.13	1.41333
	i2_LQ_mixture_c20931/f1p25/2792	protein BEARSKIN2-like	1.58	4.42667	2.57333	2.95667	3.30333	1.41
	i1_LQ_mixture_c25219/f3p1/1727	protein BEARSKIN2-like	8.17667	21.06	12.5333	11.5233	16.25	9.56667
	i1_HQ_mixture_c104058/f2p0/1265	NAC-domain protein	0.206667	1.05	0.0166667	0.986667	0.313333	2.14333
	i1_LQ_mixture_c55803/f1p2/1453	NAC1	31.6933	9.23667	11.84	12.2033	7.22667	40.2233
	i1_LQ_mixture_c195788/f1p2/1497	NAC1	21.8367	7.10667	7.15667	6.97333	4.59333	25.9267
	i1_LQ_mixture_c37395/f1p2/1474	NAC transcription factor	3.08	0.39	3.11667	3.19333	6.99667	36.8833
	i0_HQ_mixture_c2394/f7p0/980	NAC transcription factor	16.0633	114.803	83.75	55.3667	43.7133	19.8333
	i2_LQ_mixture_c15176/f1p1/2064	NAC transcription factor	0.77	4.75	3.28333	1.69333	2.64	1.00333
	i1_LQ_mixture_c126490/f1p35/1576	NAC transcription factor	39.81	266.487	166.467	137.307	112.82	40.1233
	i1_LQ_mixture_c212189/f1p36/1389	NAC transcription factor	49.7733	301.873	194.703	127.523	139.117	42.8567
	i1_LQ_mixture_c7029/f1p26/1450	NAC transcription factor	4.31667	24.96	13.4167	12.0633	7.70333	4.24
	i1_HQ_mixture_c17470/f2p0/1432	NAC domain-containing protein 92-like	1.8	0.243333	2.89667	0.446667	10.13	4.42
	i1_LQ_mixture_c146878/f1p0/1978	NAC domain-containing protein 86	2.31667	2.48333	0.886667	0.813333	22.61	1.99
	i1_LQ_mixture_c164512/f1p17/1192	NAC domain-containing protein 83	65.7867	113.793	132.64	19.8133	186.293	24.4267
	i1_LQ_mixture_c40037/f1p2/1204	NAC domain-containing protein 83	46.34	80.12	88.31	91.6	159.83	68.0733
	i1_LQ_mixture_c52222/f1p2/1480	NAC domain-containing protein 77-like	1.13333	3.36667	1.44333	1.55	35.02	3.35
	i2_LQ_mixture_c68783/f1p0/2602	NAC domain-containing protein 74	3.95667	17.43	11.8033	6.12	12.3267	2.11667
	i1_LQ_mixture_c106630/f1p3/1523	NAC domain-containing protein 73-like	16.8533	8.09667	7.27	5.21333	14.3833	5.03
	i2_LQ_mixture_c28180/f1p0/2075	NAC domain-containing protein 73	3.75	1.42333	1.63333	1.15	1.89667	1.26667
	i1_LQ_mixture_c51143/f1p4/2021	NAC domain-containing protein 73	10.2133	6.23333	4.68667	3.42333	4.73	5.2
	i1_HQ_mixture_c91926/f3p4/1936	NAC domain-containing protein 73	7.10333	5.01	2.93	2.8	2.30667	3.26333
	i2_LQ_mixture_c19984/f1p0/2978	NAC domain-containing protein 73	10.33	5.49667	4.15667	2.71667	5.24667	3.38
	i3_LQ_mixture_c38058/f1p0/3317	NAC domain-containing protein 73	2.24333	0.89	0.846667	0.566667	1.00333	0.89
	i1_LQ_mixture_c120655/f1p4/1939	NAC domain-containing protein 73	18.1533	11.9067	6.69333	4.34667	6.35	6.45
	i2_LQ_mixture_c92070/f1p0/2603	NAC domain-containing protein 73	11.1233	6.05667	3.53333	1.81667	4.76333	4.13333
	i2_LQ_mixture_c26886/f1p10/2080	NAC domain-containing protein 73	5	2.5	1.59667	0.84	2.24333	1.52333
	i2_LQ_mixture_c32789/f1p0/2500	NAC domain-containing protein 73	1.93667	1.07333	0.61	0.516667	0.63	0.606667
	i2_LQ_mixture_c17733/f1p17/2405	NAC domain-containing protein 73	2.76	1.48667	0.71	0.546667	1.26333	0.763333
	i2_HQ_mixture_c20258/f2p0/2386	NAC domain-containing protein 71-like	10.8933	56.8867	17.99	38.7633	58.2833	21.89
	i1_HQ_mixture_c147934/f2p1/1281	NAC domain-containing protein 68	24.1833	132.053	157.02	51.3967	136.56	7.77333
	i1_LQ_mixture_c7737/f1p4/1272	NAC domain-containing protein 68	21.9767	115.983	137.21	48.8467	129.927	3.79333
	i2_LQ_mixture_c38002/f2p2/2352	NAC domain-containing protein 53	0.863333	2.78333	1.45	7.76333	1.92	4.58667
	i2_HQ_mixture_c8325/f9p0/2346	NAC domain-containing protein 53	9.33	17.5167	15.2767	15.54	13.29	10.9133
	i1_LQ_mixture_c1405/f7p7/1477	NAC domain-containing protein 48	94.02	432.71	186.76	341.797	288.943	198.44
	i2_LQ_mixture_c28137/f1p0/2046	NAC domain-containing protein 43	27.26	4.21667	9.58333	5.31333	6.04333	7.61333
	i1_LQ_mixture_c165391/f1p2/1824	NAC domain-containing protein 43	8.24333	1.34667	2.36667	0.463333	3.01	1.43
	i1_HQ_mixture_c66066/f3p1/1200	NAC domain-containing protein 41-like	28.86	5.56667	5.79333	7.24	10.6367	26.9033
	i1_LQ_mixture_c10485/f1p1/1354	NAC domain-containing protein 41-like	22.07	2.34	1.56333	7.18333	2.73667	19.2433
	i1_LQ_mixture_c105106/f1p0/1485	NAC domain-containing protein 35	5.22667	1.83	2.42	18.1	0.856667	23.33
	i1_LQ_mixture_c183269/f3p3/1462	NAC domain-containing protein 35	0.136667	0.746667	1.2	15.22	0.0266667	4.64
	i1_HQ_mixture_c184394/f5p2/1373	NAC domain-containing protein 35	0.22	1.61667	1.81	5.94	0.0133333	6.92
	i1_HQ_mixture_c63649/f2p3/1627	NAC domain-containing protein 35	0.106667	0.893333	1.74	13.1333	0.0233333	8.09333
	i1_LQ_mixture_c17626/f4p2/1205	NAC domain-containing protein 21/22	3.99667	0.816667	1.22667	2.24333	17.7267	0.613333
	i1_HQ_mixture_c20496/f2p3/1196	NAC domain-containing protein 21/22	9.39	3.26333	2.48333	2.80333	13.9267	1.74333
	i1_HQ_mixture_c37637/f3p2/1482	NAC domain-containing protein 18-like	2.49	0.933333	5.62667	4.67333	34.5333	9.23667
	i2_LQ_mixture_c40434/f1p2/2920	NAC domain-containing protein 14 isoform X2	10.2967	19.4233	23.6867	8.89333	23.2967	11.03
	i1_HQ_mixture_c182956/f3p5/1819	NAC domain-containing protein 100	2	4.68333	2.71667	3.66	7.86	3.97667
	i1_HQ_mixture_c3045/f5p2/1387	NAC domain-containing protein 100	1.29667	11.6367	21.2367	15.2767	86.89	16.9567
	i1_LQ_mixture_c122978/f1p2/1481	NAC domain-containing protein 100	3.81667	19.5433	16.9733	23.61	55.0133	8.41333
	i1_LQ_mixture_c24306/f1p0/1965	NAC domain-containing protein 82	0.496667	0.256667	1.44	0.393333	0.57	0.56
	i2_LQ_mixture_c35649/f1p0/2361	NAC domain-containing protein 71	8.79333	35.1267	13.0067	32.9433	43.3733	23.34
	i2_LQ_mixture_c144505/f1p0/2425	NAC domain-containing protein 71	3.95667	18.6	5.51333	11.5533	23.57	10.6167
	i1_LQ_mixture_c51031/f1p0/1328	NAC domain-containing protein 86	0.873333	0.226667	1.71667	0.39	0.713333	0.0166667
	i1_LQ_mixture_c123145/f1p3/1464	NAC domain-containing protein 79	11.8767	36.9133	20.0133	30.0667	31.26	21.7067
	i1_LQ_mixture_c125384/f1p2/1667	NAC domain-containing protein 79	12.0433	31.4233	12.6333	28.3167	26.8067	22.4033
	i1_LQ_mixture_c20734/f1p1/1828	NAC transcription factor NAM-B2	1.08	0.673333	3.46667	2.92667	13.2433	4.08333
	i1_HQ_mixture_c6563/f4p5/2002	NAC domain-containing protein 74	9.89667	33.9967	26.4533	7.23	31.13	5.48667
	i1_LQ_mixture_c169105/f1p5/2008	NAC domain-containing protein 74	0.853333	6.82667	4.6	9.06333	3.30667	0.453333
	i2_LQ_mixture_c143807/f1p0/2132	NAC domain-containing protein 74	9.13	41.8633	33.7267	17.8267	41.2533	5.16333
	i2_LQ_mixture_c26944/f1p0/2164	NAC domain-containing protein 74	15.37	55.5333	41.62	20.8533	46.01	8.77
	i1_LQ_mixture_c37785/f1p0/1750	NAC domain-containing protein 104	4.19333	1.11	1.09667	0.25	5.71667	10.2567
	i2_LQ_mixture_c143477/f1p0/2564	NAC domain-containing protein 104	0.79	0.11	0.13	0.0433333	0.8	3.81667
	i1_LQ_mixture_c164124/f1p2/1633	NAC domain-containing protein 43	14.0867	3.29667	5.28667	2.46	3.93333	8.77
	i1_LQ_mixture_c6407/f1p3/1641	NAC domain-containing protein 79	7.38667	18.5967	10.5967	14.0933	13.8233	16.9433
	i2_LQ_mixture_c156234/f1p0/2016	NAC domain-containing protein 89	0.206667	0.95	1.27	0.946667	1.37	0.243333
	i1_LQ_mixture_c192807/f1p5/1154	NAC domain-containing protein 48	18.7133	135.58	54.33	70.61	83.83	61.8033
	i2_LQ_mixture_c2925/f1p2/2837	NAC domain-containing protein 43	4.88333	0.916667	1.60667	0.6	2.05667	0.91
NF-X1	i3_LQ_mixture_c4370/f1p0/3715	NF-X1-type zinc finger protein NFXL1	1.15667	1.93333	1.54	1.81667	2.16	2.01333
	i4_LQ_mixture_c4791/f1p1/4350	NF-X1-type zinc finger protein NFXL1	3.57667	4.93333	2.95	2.25667	4.92333	4.47333
	i2_LQ_mixture_c12309/f1p0/2323	NF-X1-type zinc finger protein NFXL1	1.74	3.93667	2.56333	1.80667	3.45667	2.70667
NF-YA	i1_LQ_mixture_c164635/f1p7/1476	putative CCAAT-binding transcription factor	13.2533	10.7667	18.45	12.79	13.6167	10.24
	i1_LQ_mixture_c70924/f1p7/1923	putative CCAAT-binding transcription factor	6.14333	2.32333	7.88667	2.71333	6.07667	0.443333
	i1_LQ_mixture_c5101/f1p8/1824	putative CCAAT-binding transcription factor	2.84333	1.51	5.11333	1.94	3.34667	0.14
	i1_HQ_mixture_c207254/f7p3/1164	nuclear transcription factor Y subunit A-8-like	24.25	7.85333	20.0133	5.88667	22.1167	1.20667
	i1_LQ_mixture_c13375/f1p13/1311	nuclear transcription factor Y subunit A-7 isoform X2	11.14	3.42333	7.04333	1.69	9.67333	4.22
	i1_HQ_mixture_c78147/f20p14/1084	nuclear transcription factor Y subunit A-7 isoform X2	30.9	12.3667	16.49	9.77667	17.7333	13.1767
	i1_LQ_mixture_c71135/f1p3/1386	nuclear transcription factor Y subunit A-7	0	0.986667	1.05	1.77	0.206667	1.47667
	i1_LQ_mixture_c106221/f1p3/1907	nuclear transcription factor Y subunit A-7	1.05667	0.173333	0.246667	0.543333	0.883333	0.46
	i2_LQ_mixture_c89127/f1p0/2219	Nuclear transcription factor Y subunit A-6, partial	1.46	0.253333	0.44	0.69	0.713333	0.886667
	i2_LQ_mixture_c40801/f1p18/2364	Nuclear transcription factor Y subunit A-6, partial	1.46	0.606667	0.326667	0.573333	0.686667	0.596667
	i2_LQ_mixture_c17842/f1p0/2158	Nuclear transcription factor Y subunit A-6, partial	1.14333	0.316667	0.153333	0.346667	0.35	0.356667
	i1_LQ_mixture_c173280/f1p13/1223	Nuclear transcription factor Y subunit A-6, partial	10.45	3.9	8.96	2.37333	8.40667	6.41667
	i1_LQ_mixture_c54817/f1p1/1449	nuclear transcription factor Y subunit A-4-like isoform X1	6.24333	2.85667	6.13667	2.36333	2.58	8.74667
	i1_HQ_mixture_c211237/f2p5/1329	nuclear transcription factor Y subunit A-1-like	10.9567	13.2567	24.24	26.2133	9.34	16.1167
	i2_HQ_mixture_c152217/f2p0/2050	nuclear transcription factor Y subunit A-10-like	1.8	0.12	0.553333	0.456667	0.2	0.02
	i1_LQ_mixture_c192235/f1p10/1613	nuclear transcription factor Y subunit A-10-like	3.22	0.873333	4.57	2.29667	1.16667	3.77
	i1_HQ_mixture_c34839/f4p7/1756	nuclear transcription factor Y subunit A-10-like	2.55	0.71	3.63333	2.95	2.49	4.8
	i2_HQ_mixture_c141354/f2p11/2153	nuclear transcription factor Y subunit A-10-like	8.63333	2.21667	8.68667	2.22333	3.35333	4.9
	i1_HQ_mixture_c207410/f16p11/1733	nuclear transcription factor Y subunit A-10-like	3.51333	1.74	6.37	1.06	1.76333	3.36
	i1_HQ_mixture_c115830/f50p14/1733	nuclear transcription factor Y subunit A-10-like	11.7	3.56333	11.81	2.82667	5.19333	6.52333
	i1_HQ_mixture_c208329/f52p9/1550	nuclear transcription factor Y subunit A-10-like	9.99667	2.45333	7.35333	1.87333	6.07	2.03667
	i2_LQ_mixture_c85436/f1p0/2622	nuclear transcription factor Y subunit A-10-like	5.74667	2.23	6.61333	2.23667	3.09	3.98
	i1_LQ_mixture_c171682/f1p6/1701	nuclear transcription factor Y subunit A-10-like	3.98667	1.37333	4.02333	1.08667	2.61667	2.44
	i3_LQ_mixture_c8955/f1p1/3787	Nuclear transcription factor Y subunit A-3	3.24	1.07333	1.55667	1.17	1.43333	0.76
	i1_HQ_mixture_c207193/f4p3/1352	nuclear transcription factor Y subunit A-4 isoform X2	19.35	9.28333	17.6233	7.87333	8.04333	10.0033
	i2_LQ_mixture_c26799/f1p0/2182	nuclear transcription factor Y subunit A-10	0.873333	0.25	1.19333	0.786667	0.58	1.4
	i1_HQ_mixture_c5971/f3p7/1851	nuclear transcription factor Y subunit A-10	2.02333	0.596667	2.82333	2.31	1.79667	5.67
	i2_LQ_mixture_c10050/f1p5/2887	nuclear transcription factor Y subunit A-7 isoform X1	4.76333	1.83667	2.00333	1.50333	2.59	1.50333
NF-YB	i0_LQ_mixture_c38675/f1p0/915	nuclear transcription factor Y subunit B-4-like	7.00333	2.59333	9.25333	2.93	5.29	7.31
	i1_LQ_mixture_c221804/f1p0/1014	nuclear transcription factor Y subunit B-3-like	5.03667	4.13667	0.65	4.67333	0.373333	2.35667
	i4_LQ_mixture_c3608/f1p6/4221	nuclear transcription factor Y subunit B-11	2.83667	2.41667	0.646667	5.04667	0.396667	2.3
	i0_LQ_mixture_c111609/f1p0/721	DNA polymerase epsilon subunit 3	9.85667	5.33667	12.8033	9.05	5.25333	13.86
	i2_LQ_mixture_c123200/f1p2/2993	nuclear transcription factor Y subunit B-1	1.5	0.35	2.78	0.163333	2.53	0
	i1_LQ_mixture_c74296/f1p0/1013	nuclear transcription factor Y subunit B-8	10.8	1.5	1.41	21.3033	1.15	17.0167
	i1_LQ_mixture_c124943/f1p1/1149	nuclear transcription factor Y subunit B-3	17.6767	5.06667	3.35333	26.6	8.29667	22.75
NF-YC	i1_LQ_mixture_c82762/f1p0/1162	Nuclear transcription factor Y subunit C-4	12.36	2.02667	0	97.9867	0.0833333	33.9067
	i1_LQ_mixture_c32997/f1p0/1331	nuclear transcription factor Y subunit C11	3.01	0.83	0	33.56	0.03	14.2267
OFP	i1_LQ_mixture_c170971/f1p0/1222	transcription repressor OFP7-like	2.71667	7.61667	8.08	1.29333	3.61	1.07
	i1_HQ_mixture_c70867/f2p2/1498	probable transcription repressor OFP9	3.12	0.996667	4.88333	3.71	19.2733	5.04333
	i1_LQ_mixture_c126499/f1p0/1105	GPI-anchored CFEM domain protein A-like	55.1	6.88667	12.9167	2.35667	12.4867	9.46333
	i1_LQ_mixture_c193738/f1p0/1366	transcription repressor OFP1-like	0.463333	0.06	2.09667	0.426667	0.636667	0.0366667
	i1_LQ_mixture_c4061/f1p0/1356	transcription repressor OFP1	2.47	11.1833	13.23	0.58	6.69667	0.8
Others	i1_LQ_mixture_c68079/f1p0/1859	zinc finger protein CONSTANS-LIKE 5-like	0.48	2.01667	1.61667	7.97	1.01	6.34333
	i1_LQ_mixture_c23547/f3p16/1516	zinc finger protein CONSTANS-LIKE 1-like	9.33	2.15667	3.87	5.07333	37.74	42.7733
	i1_LQ_mixture_c105826/f1p17/1397	zinc finger protein CONSTANS-LIKE 1-like	7.24333	1.56667	1.69	4.06	11.7033	40.3033
	i2_LQ_mixture_c21357/f1p0/2607	zinc finger protein CONSTANS-LIKE 16-like isoform X1	6.07333	1.97667	1.33	7.71	0.296667	7.79
	i0_LQ_mixture_c114997/f1p0/899	zinc finger protein CONSTANS-LIKE 16-like isoform X1	23.3167	5.65333	4.17667	61.5733	0	31.6833
	i1_LQ_mixture_c106721/f1p3/1865	Zinc finger protein CONSTANS-LIKE 16	19.8667	4.3	3.45333	35.8	0.126667	18.22
	i1_LQ_mixture_c9102/f1p3/1865	Zinc finger protein CONSTANS-LIKE 16	23.5667	4.04667	2.22333	53.8067	0.276667	24.8067
	i2_LQ_mixture_c90765/f1p0/2421	two-component response regulator-like PRR95 isoform X1	0.813333	0.486667	0.143333	0.86	0.3	2.46333
	i2_LQ_mixture_c7734/f1p0/2476	two-component response regulator-like PRR95 isoform X1	1.32667	1.33	0.31	0.113333	1.50333	6.54667
	i3_HQ_mixture_c49027/f13p0/3214	two-component response regulator-like PRR73 isoform X1	10.9567	7.45333	5.55	4.1	8.12667	6.76667
	i3_HQ_mixture_c7361/f2p4/3278	two-component response regulator-like PRR73 isoform X1	8.87	6.20333	2.32667	12.8767	9.51667	13.5933
	i3_LQ_mixture_c46157/f1p0/3015	Two-component response regulator-like PRR73	3.26667	5.3	1.99667	15.17	2.98333	5.56333
	i3_LQ_mixture_c14506/f1p1/3053	two-component response regulator-like PRR37 isoform X2	2.28667	1.53	0.786667	4.17333	0.256667	2.69667
	i0_HQ_mixture_c22097/f8p0/884	two-component response regulator ORR9-like	3.9	0.266667	1.23667	2.25	1.42333	4.18
	i0_LQ_mixture_c112039/f1p0/950	two-component response regulator ORR9-like	15.3733	6.98667	7.03333	11.44	11.23	42.3
	i1_LQ_mixture_c22101/f1p5/1090	two-component response regulator ORR9-like	10.3833	2.81667	3.43667	6.74333	7.77667	19.0167
	i0_HQ_mixture_c20901/f2p2/833	two-component response regulator ORR6-like	18.16	76.0667	65.9833	11.3	40.9733	7.58333
	i0_LQ_mixture_c13565/f1p4/831	two-component response regulator ORR6-like	14.3633	72.86	41.72	12.1967	30.7333	6.86333
	i1_LQ_mixture_c221046/f1p0/1006	two-component response regulator ORR6-like	15.9267	70.0233	41.4867	11.5033	27.4167	9.62667
	i1_HQ_mixture_c5758/f11p6/1553	two-component response regulator ORR4-like isoform X2	14.52	5.51333	5.35	10.2533	8.42	14.53
	i1_HQ_mixture_c80918/f3p6/1567	two-component response regulator ORR4-like isoform X2	10.7033	1.96667	5.03667	5.77333	7.71667	13.41
	i1_HQ_mixture_c17464/f4p5/1444	two-component response regulator ORR4-like isoform X1	10.11	3.18	4.54333	6.48333	9.18667	16.1633
	i2_LQ_mixture_c34591/f1p0/2875	two-component response regulator ORR4-like	3.40667	0.853333	1.17333	2.73	2.80667	6.29333
	i1_HQ_mixture_c115006/f4p1/1176	two-component response regulator ORR2-like	46.7467	21.1233	14.2267	25.4	38.23	14.13
	i1_LQ_mixture_c122290/f1p1/1450	two-component response regulator ORR1-like	9.68	1.98333	5.03667	0.98	0.613333	1.4
	i1_LQ_mixture_c39618/f1p1/1172	two-component response regulator ORR1-like	21.27	8.28667	14.1367	10.83	2.11	11.0267
	i2_LQ_mixture_c56816/f1p0/2166	protein TIFY 6A-like	0.17	1.00667	0.52	0.283333	0.193333	0.0666667
	i3_LQ_mixture_c20727/f1p0/3492	protein TIFY 3B-like	0.523333	0.886667	1.36333	1.46	0.68	0.246667
	i1_LQ_mixture_c59850/f1p10/1050	protein TIFY 3B-like	12.46	15.6367	29.0767	53.2767	20.6467	19.75
	i0_LQ_mixture_c66982/f1p18/987	protein TIFY 10c	22.19	66.8433	74.05	69.43	25.7833	3.99
	i2_HQ_mixture_c70859/f2p0/2147	Protein TIFY 10b	12.5667	45.2367	47.28	39.93	19.9167	4.52667
	i0_LQ_mixture_c153292/f22p0/868	protein TIFY 10A-like	56.26	308.533	275.63	248.54	290.86	13.21
	i0_HQ_mixture_c2382/f3p0/668	Protein TIFY 10a	48.9833	161.267	170.863	148.37	137.813	36.23
	i2_LQ_mixture_c6844/f1p15/2170	protein DA1-related 2 isoform X2	7.27	6.09333	3.35333	1.89	3.99	1.19333
	i2_HQ_mixture_c40932/f4p7/2135	protein DA1-related 1-like isoform X2	5.46333	8.11333	4.49333	9.35333	3.36333	9.3
	i2_LQ_mixture_c17826/f1p3/2216	protein DA1-related 1-like isoform X2	0.92	2.40667	4.26	8.30667	1.6	7.04
	i2_HQ_mixture_c137813/f7p0/2175	protein DA1-related 1-like isoform X2	9.05333	10.4033	4.78333	2.63667	4.49	6.08
	i1_LQ_mixture_c80575/f1p7/1825	protein DA1-related 1-like isoform X1	3.62	7.06	3.95	5.01	2.64333	6.23
	i2_LQ_mixture_c48649/f1p0/2244	protein DA1-related 1-like	0.46	1.18333	0.73	0.27	1.10333	0.433333
	i2_HQ_mixture_c137994/f3p0/2135	protein DA1-related 1-like	1.97667	0.816667	0.346667	0.0866667	1.54333	0.203333
	i2_LQ_mixture_c163202/f1p0/2207	protein DA1-related 1-like	7.41667	12.7267	5.98333	9.81667	12.0667	10.0933
	i2_HQ_mixture_c170227/f3p0/2239	protein DA1-related 1-like	7.14667	8.02	3.69667	6.97667	9.10333	9.66
	i2_LQ_mixture_c162833/f1p0/2303	protein DA1-related 1	4.41	4.09	1.54	5.48333	6.82	6.28667
	i1_LQ_mixture_c48972/f1p3/1958	Protein DA1, partial	2.81333	4.43333	3.82667	4.88333	8.47333	4.79
	i1_LQ_mixture_c36150/f1p2/1927	Protein DA1, partial	3.82	7.77667	4.79667	5.39	10.96	5.02333
	i2_LQ_mixture_c67069/f1p15/2291	Protein DA1, partial	0.52	1.18333	0.556667	0.653333	2.03333	0.726667
	i0_LQ_mixture_c139455/f1p0/982	pollen-specific protein SF3	29.8433	12.3633	34.25	12.7133	36.6333	26.24
	i4_LQ_mixture_c6863/f1p0/4513	Paired amphipathic helix protein Sin3-like 4, partial	17.79	35.3667	20.4533	12.64	21.11	13.65
	i4_LQ_mixture_c5206/f1p0/4996	paired amphipathic helix protein Sin3-like 4 isoform X1	0.716667	1.2	0.993333	1.12	0.956667	1.32667
	i5_LQ_mixture_c1733/f1p0/5112	paired amphipathic helix protein Sin3-like 4 isoform X1	15.6833	26.3767	15.8767	10.29	17.31	12.1633
	i5_LQ_mixture_c1403/f1p5/5357	Paired amphipathic helix protein Sin3-like 3	0.75	1.39333	0.74	0.18	1.11333	0.36
	i1_LQ_mixture_c142492/f1p5/1926	CCT motif family protein	1.05	0.213333	0.05	2.43	0.0266667	0.61
	i1_HQ_mixture_c80228/f2p1/1845	B-box zinc finger protein 22	2.52	4.83667	2.79667	4.41	2.98667	5.20667
	i1_LQ_mixture_c193600/f1p0/1476	B-box zinc finger protein 22	61.2333	133.673	131.393	121.197	57.63	27.1667
	i1_LQ_mixture_c21323/f1p0/2010	B-box zinc finger protein 22	11.43	19.5367	18.3233	10.1933	11.3	2.89667
	i1_HQ_mixture_c17123/f18p0/1502	B-box zinc finger protein 22	50.09	38.05	19.5467	50.2233	7.84	41.6167
	i1_LQ_mixture_c215987/f1p0/1074	zinc finger protein CONSTANS-LIKE 5-like	3.10333	5.9	7.77333	16.1467	5.00667	23.7367
	i0_LQ_mixture_c27633/f1p0/801	Zinc finger protein CONSTANS-LIKE 5	5.93333	0.996667	0.913333	0.72	0.256667	10.2733
	i1_LQ_mixture_c6578/f1p8/1713	zinc finger protein CONSTANS-LIKE 13-like	14.3167	8.30667	4.76	16.7533	10.1033	28.7833
	i2_LQ_mixture_c24824/f1p0/2677	two-component response regulator-like PRR37	2.23	0.74	0.416667	3.27	0.153333	1.57667
	i1_LQ_mixture_c54299/f1p20/1957	two-component response regulator-like PRR73 isoform X2	10.7167	15.0467	9.76333	43.6533	11.02	23.3767
	i3_LQ_mixture_c27670/f1p0/3519	two-component response regulator-like PRR73 isoform X1	0.573333	1.26333	0.363333	0.433333	0.91	0.64
	i0_LQ_mixture_c75307/f2p0/526	protein TIFY 10c	6.69333	30.4167	34.69	40.4833	12.6133	3.65667
	i0_HQ_mixture_c40519/f3p0/801	zinc finger protein CONSTANS-LIKE 5-lik	2.66333	11.69	9.47667	49.57	9.71667	40.1633
	i2_LQ_mixture_c89032/f1p0/2300	two-component response regulator-like PRR1	29.1367	12.81	10.14	50.3367	9.36	25.7133
	i2_LQ_mixture_c36980/f1p1/2203	pseudoARR-B transcription factor	1.60667	0.293333	0.22	1.74667	0.463333	1.20333
	i1_HQ_mixture_c78179/f39p13/1204	B-box zinc finger protein 24	42.64	119.777	83.19	116.01	54.8767	71.5867
	i1_HQ_mixture_c136463/f2p13/1221	B-box zinc finger protein 24	53.2133	132.843	95.2467	165.113	63.2867	91.9267
	i1_LQ_mixture_c142270/f1p13/1231	B-box zinc finger protein 24	47.4533	85.55	38.9133	180.58	22.1033	90.67
	i1_LQ_mixture_c10893/f1p12/1814	B-box zinc finger protein 25	11.6233	6.35333	2.83333	25.13	9.84667	35.6133
	i1_LQ_mixture_c191844/f1p0/1531	Zinc finger protein CONSTANS-LIKE 4	2.60333	2.23667	0.596667	1.13667	0.0633333	3.68667
PHD	i3_LQ_mixture_c38362/f1p0/3559	protein strawberry notch-like	2.08	3.64667	3.33333	3.67	2.53667	3.10333
	i2_LQ_mixture_c28503/f1p0/2054	PHD finger protein	1.50333	0	0.57	0.353333	0.9	0.816667
	i2_HQ_mixture_c4822/f6p11/2419	PHD finger protein	3.40667	0.403333	1.64	0.31	1.73333	3.94667
	i2_HQ_mixture_c8832/f4p0/2506	PHD finger protein	3.48333	0.79	1.92667	1.82333	2.60667	5.50667
	i4_LQ_mixture_c5332/f1p0/4069	origin of replication complex subunit 1	1.83667	0.966667	2.35667	0.456667	0.663333	0.576667
	i3_LQ_mixture_c43681/f1p0/3901	increased DNA methylation 1-like	1.57	0.36	1.36333	0.25	0.406667	0.526667
	i0_LQ_mixture_c18476/f1p1/548	BRCT domain-containing protein	1.46667	0.313333	3.27	1.46667	1.94	0.823333
	i3_LQ_mixture_c34485/f1p6/3898	BRCT domain-containing protein	0.96	0.25	1.08333	0.193333	0.41	0.673333
	i3_LQ_mixture_c39258/f1p0/3226	PHD transcription factor	17.12	79.02	47.84	39.65	43.8833	7.71667
	i3_HQ_mixture_c11340/f3p0/3207	PHD transcription factor	21.2667	77.8733	51.1167	34.7467	53.6133	9.71667
	i2_HQ_mixture_c53721/f2p5/3102	PHD transcription factor	6.58	27.4667	15.3233	10.3267	15.9433	1.83
	i4_LQ_mixture_c4913/f1p6/4772	Increased DNA methylation 1	0.7	0.433333	1.03333	0.116667	0.48	0.846667
	i2_LQ_mixture_c107424/f1p0/2289	PHD finger protein	4.78333	1.65667	5	3.68	4.7	4.03
	i4_LQ_mixture_c5153/f1p0/4416	RING/U-box protein	3.81333	2.30333	1.76333	1.75333	1.63333	2.72333
	i3_LQ_mixture_c11655/f1p2/3195	probable serine/threonine-protein kinase kinX	0.843333	3.89333	2.15667	2.33333	2.24	0.606667
	i3_LQ_mixture_c47911/f1p0/3040	PHD finger family protein	5.63	2.06	3.00667	1.59	2.86333	2.90333
	i2_LQ_mixture_c71894/f1p0/2484	PHD finger family protein	0.81	2.31667	2.30667	3.94667	0.98	4.12667
	i1_LQ_mixture_c169485/f1p3/1975	PHD transcription factor	0.123333	0.546667	1.23333	0.88	0.133333	0.27
	i2_LQ_mixture_c113914/f1p0/2051	PHD transcription factor	1.2	0.23	0.263333	0.543333	0.263333	1.53333
PLATZ	i1_HQ_mixture_c3965/f2p3/1109	PLATZ transcription factor	3.90667	3.69667	7.57667	7.02667	9.10333	10.0067
	i1_LQ_mixture_c23392/f1p3/1682	PLATZ transcription factor	1.97333	10.1233	6.22	9.58333	3.85	1.31667
	i1_LQ_mixture_c11057/f1p3/1614	PLATZ transcription factor	39.1067	125.577	116.277	109.32	74.31	19.3967
	i1_LQ_mixture_c167238/f1p3/1499	PLATZ transcription factor	18.56	65.31	45.7733	60.8233	36.4767	6.65667
	i1_HQ_mixture_c46583/f7p3/1477	PLATZ transcription factor	11.9067	6.19333	4.31333	56.99	8.87667	43.7767
	i1_HQ_mixture_c83050/f2p3/1599	PLATZ transcription factor	4.71333	2.28333	1.32333	13.7833	1.53333	11.5767
	i1_LQ_mixture_c66008/f1p3/1247	PLATZ transcription factor	8.56667	5.14667	1.86333	37.1433	7.75	35.16
Pseudo ARR-B	i2_HQ_mixture_c50330/f2p11/2965	two-component response regulator-like PRR73 isoform X1	15.3767	21.37	13.45	50.0033	13.48	18.4433
	i3_LQ_mixture_c19886/f1p1/3093	two-component response regulator-like PRR73 isoform X1	8.77333	15.7867	11.58	12.7667	8.71333	3.31
	i3_LQ_mixture_c52451/f1p0/3302	two-component response regulator-like PRR37 isoform X2	14.4133	13.09	6.41333	29.7367	2.13667	14.4133
	i2_LQ_mixture_c19840/f1p3/2323	two-component response regulator-like APRR3	3.41333	0.816667	0.57	0.88	1.55667	4.00333
	i3_LQ_mixture_c11574/f1p0/3501	two-component response regulator-like PRR73 isoform X2	1.62333	2.68667	2.18	6.27667	2.61667	5.6
	i2_LQ_mixture_c33752/f1p0/2218	two-component response regulator-like PRR1	5.25333	3.42	1.95	12.2667	2.12	5.26667
	i2_LQ_mixture_c124432/f1p6/2575	two-component response regulator-like PRR1	25.1167	8.69	6.77667	42.67	7.51	29.3
RB	i3_HQ_mixture_c31017/f5p0/3583	retinoblastoma-related protein 3 isoform X3	0.79	0.343333	1.64333	0.0933333	0.57	0.43
RWP-RK	i2_LQ_mixture_c147046/f1p7/2682	Protein NLP6	3.35667	0.446667	2.38667	0.513333	1.97	1.31
	i3_HQ_mixture_c1847/f7p0/3338	protein NLP3	7.28	3.02667	3.36667	5.09333	7.77333	6.61667
	i3_HQ_mixture_c48475/f7p0/3388	protein NLP3	5.79	2.58667	2.00667	5.72	6.48333	7.06
	i4_LQ_mixture_c7507/f1p0/4538	protein NLP1-like isoform X2	2.27667	0.856667	0.72	1.77333	1.43	2.56
	i4_LQ_mixture_c2534/f1p2/4150	protein NLP1-like isoform X2	1.62333	0.4	0.453333	0.786667	1.00667	0.956667
	i4_LQ_mixture_c9915/f1p5/4076	protein NLP1-like isoform X2	2.17333	0.463333	0.493333	1	0.71	2.02333
	i4_HQ_mixture_c874/f5p0/4321	protein NLP1-like isoform X2	1.15667	0.346667	0.253333	0.176667	1.97333	0
	i4_LQ_mixture_c7726/f1p1/4378	protein NLP1 isoform X2	1.40333	1.18667	0.546667	0.736667	1.93333	0.906667
	i3_HQ_mixture_c10093/f2p0/3688	protein NLP2-like	1.82	2.94333	1.68	6.02667	1.66333	7.43667
	i4_HQ_mixture_c10305/f7p0/4104	protein NLP2-like	3.66667	6.73	3.64333	6.02	5.17	7.11333
	i4_LQ_mixture_c9431/f1p4/4055	protein NLP2-like	2.11333	3.04	1.34333	4.02333	1.66333	6.11
S1Fa-like	i0_HQ_mixture_c10292/f2p8/677	DNA-binding protein S1FA2	19.3467	31.4433	42.7167	40.7167	35.63	60.9533
	i0_LQ_mixture_c57650/f2p0/568	DNA-binding protein S1FA2	17.0267	28.6333	31.0633	32.5767	26.0833	50.7967
	i0_HQ_mixture_c2702/f6p3/510	DNA-binding protein S1FA2	40.26	33.3633	66.95	40.7467	44.4667	77.7367
	i0_LQ_mixture_c20662/f1p0/573	DNA-binding protein S1FA2	32.2067	32.3367	51.14	34.4967	39.1967	62.9733
	i0_HQ_mixture_c52669/f32p2/566	DNA-binding protein S1FA2	57.36	41.6867	96.82	49.7033	102.817	91.3133
SBP	i2_LQ_mixture_c66202/f1p0/2563	squamosa promoter-binding-like protein 2	1.44667	0.513333	2.92	1.54333	0.81	2.70667
	i2_LQ_mixture_c14211/f1p0/2081	squamosa promoter-binding-like protein 2	3.23	0.496667	2.65333	1.82667	1.16667	1.42333
	i2_LQ_mixture_c153492/f1p0/2080	squamosa promoter-binding-like protein 2	4.92667	2.07333	8.85667	3.36	1.88667	5.87667
	i1_LQ_mixture_c106737/f1p1/1947	Squamosa promoter-binding-like protein 18	4.17333	1.37	4.52333	1.99667	1.09333	11.7367
	i3_LQ_mixture_c6886/f1p1/3536	squamosa promoter-binding-like protein 15	23.86	34.73	27.3033	11.1967	23.0367	10.4767
	i3_LQ_mixture_c11059/f1p6/3652	squamosa promoter-binding-like protein 15	0.916667	1.76	1.12	1.29667	0.863333	0.66
	i1_LQ_mixture_c21530/f1p1/1942	squamosa promoter-binding-like protein 12 isoform X1	1.03333	0.11	0.303333	0.09	0.26	0.52
	i2_LQ_mixture_c86173/f1p0/2675	Squamosa promoter-binding-like protein 12	2.17667	0.52	0.336667	0.356667	1.00667	0.793333
	i3_HQ_mixture_c32058/f14p0/3370	squamosa promoter-binding-like protein 1	10.8067	8.9	5.19667	6.80667	6.84333	7.64333
	i3_LQ_mixture_c19959/f1p0/3268	squamosa promoter-binding-like protein 1	2.09	1.54333	0.783333	0.233333	1.45	0.446667
	i3_HQ_mixture_c17724/f2p1/3257	Squamosa promoter-binding protein-like (SBP domain) transcription factor family protein	5.22	5.69333	2.71	5.90667	4.16667	4.83
	i4_LQ_mixture_c2278/f1p0/4139	squamosa promoter-binding-like protein 8	2.2	1.72333	0.883333	0.73	1.29333	1.16667
	i4_LQ_mixture_c4916/f1p2/4267	squamosa promoter-binding-like protein 15	3.82667	6.01	4.27333	2.89333	3.88667	1.76333
	i4_LQ_mixture_c4934/f1p0/4621	squamosa promoter-binding-like protein 15	16.0067	25.9633	21.36	12.88	15.1967	12.11
	i4_LQ_mixture_c4759/f1p6/4167	squamosa promoter-binding-like protein 6	3.08333	1.35333	1.78333	1.55667	2.86333	1.88
	i2_LQ_mixture_c33200/f1p7/2816	squamosa promoter-binding-like protein 9	2.73333	4.23	3.54333	2.73	4.04333	2.51333
SET	i2_LQ_mixture_c25885/f1p0/2089	Rubisco methyltransferase family protein	3.22	2.42667	1.06667	10.93	0.583333	6.75
	i1_LQ_mixture_c105702/f1p2/1737	ribulose-1,5 bisphosphate carboxylase/oxygenase large subunit N-methyltransferase, chloroplastic	4.35	2.76333	1.41667	3.19667	0.47	3.99333
	i1_LQ_mixture_c215586/f1p2/1937	ribulose-1,5 bisphosphate carboxylase/oxygenase large subunit N-methyltransferase, chloroplastic	5.78	3.08667	1.52333	8.01333	0.96	4.72
	i1_LQ_mixture_c26492/f1p0/1975	Histone-lysine N-methyltransferase, H3 lysine-9 specific SUVH4	1.40667	0.506667	2.53	0.636667	2.08333	3.79333
	i2_LQ_mixture_c70721/f1p0/2851	histone-lysine N-methyltransferase SUVR2-like	0.38	0.843333	0.166667	0.0833333	0.756667	8.39
	i2_HQ_mixture_c121905/f3p0/2219	histone-lysine N-methyltransferase family member SUVH9-like	4.02667	1.59	2.16333	1.76667	2.50667	3.89667
	i2_LQ_mixture_c108564/f1p0/2411	Histone-lysine N-methyltransferase family member SUVH9	1.87667	0.576667	0.913333	0.69	0.67	1.12667
	i2_HQ_mixture_c17728/f3p15/2785	histone-lysine N-methyltransferase family member SUVH2-like	3.85667	1.42	2.21667	1.69333	2.82333	2.31
	i3_LQ_mixture_c13779/f1p0/3240	histone-lysine N-methyltransferase ATX4-like	1.18	0.3	0.94	0.386667	0.896667	0.58
	i2_LQ_mixture_c65091/f1p3/2996	histone-lysine N-methyltransferase ASHR3-like	1.05333	1.05667	2.32	1.06667	1.81333	2.13667
	i0_LQ_mixture_c90016/f1p0/982	enhancer of zeste1 protein	1.46667	1.74667	3.34667	3.63667	2.70333	2.42
	i3_LQ_mixture_c10888/f1p0/3278	enhancer of zeste1 protein	1.40333	0.896667	2.51	0.75	2.40333	0.653333
	i3_LQ_mixture_c37210/f1p0/3726	histone-lysine N-methyltransferase ATX4	0.776667	0.283333	1.19	1.07667	0.46	0.86
	i2_LQ_mixture_c133769/f1p0/2065	histone-lysine N-methyltransferase setd3 isoform X1	3.67	4.47333	5.69	5.56667	1.73	5.62333
	i4_LQ_mixture_c2936/f1p0/4344	Histone-lysine N-methyltransferase ATX1	1.80667	0.613333	1.02667	0.103333	0.316667	0.3
	i3_LQ_mixture_c35819/f1p5/3501	histone methyltransferase(H3-K4 specific)	3.53	5.39667	3.82	4	3.90667	4.05667
	i5_HQ_mixture_c221/f2p0/5882	Histone-lysine N-methyltransferase ATX4	6.1	2.31333	4.44	0.706667	1.03	2.02
	i1_LQ_mixture_c144927/f1p3/1237	probable inactive histone-lysine N-methyltransferase SUVR2	2.16333	3.23333	4.44333	3.73333	1.86667	6.79333
	i3_HQ_mixture_c19118/f3p0/3208	histone-lysine N-methyltransferase EZ1	1.98	1.11	3.08	1.65667	2.65333	1.34333
	i2_HQ_mixture_c40035/f2p0/2164	histone-lysine N-methyltransferase ASHR3	4.32333	3.93667	9.73333	4.11333	6.71667	6.65
	i4_LQ_mixture_c3586/f1p0/4256	histone methyltransferase(H3-K4 specific)	2.73333	5.59333	3.85667	6.21	3.19	3.36667
SNF2	i3_LQ_mixture_c4548/f1p0/3459	ATP-dependent helicase C582.10c-like	2.51333	0.7	0.833333	2.32	0.276667	2.69667
	i4_HQ_mixture_c1347/f2p2/4566	ATP-dependent helicase C23E6.02-like isoform X3	7.87667	18.5867	18.2267	12.7067	21.0267	7.45667
	i4_LQ_mixture_c2791/f1p0/4501	ATP-dependent helicase C23E6.02-like isoform X2	1.49	2.86333	2.05	1.11	3.70667	0.713333
	i3_LQ_mixture_c14840/f1p0/3084	ATP-dependent helicase C23E6.02-like isoform X2	2.95	10.6533	9.66	5.68333	6.20333	3.42
	i1_LQ_mixture_c26945/f1p0/1469	SWI/SNF-related matrix-associated actin-dependent regulator of chromatin subfamily A member 3-like 3	1.53333	0.966667	3.23	3.24333	0.883333	2.32
	i4_LQ_mixture_c6270/f1p0/4616	Protein CHROMATIN REMODELING 4	2.41333	3.16333	3.72	3.33667	2.06667	3.33667
	i2_LQ_mixture_c51868/f1p10/2598	protein CHROMATIN REMODELING 24	5.00667	2.33667	7.29333	1.52667	4.81	5.19667
	i6_LQ_mixture_c354/f1p0/6215	E3 ubiquitin-protein ligase SHPRH isoform X1	1.63	1.24	0.693333	0.596667	0.87	1.26667
	i5_LQ_mixture_c1515/f1p9/5666	Chromatin structure-remodeling complex protein SYD, partial	6.86	4.87667	3.02	0.366667	5.17	1.30333
	i5_LQ_mixture_c1364/f1p0/6043	ATP-dependent helicase BRM-like	3.35	1.47667	1.49667	0.5	1.80667	1.27333
	i6_LQ_mixture_c614/f1p0/6215	ATP-dependent helicase BRM	3.23333	2.30333	1.58333	0.966667	1.61667	1.99667
	i1_LQ_mixture_c23687/f1p2/1980	ATP-dependent DNA helicase DDM1	1.99	0.23	6.11333	0.356667	2.07333	1.58333
	i2_LQ_mixture_c105963/f1p9/2963	ATP-dependent DNA helicase DDM1	0.813333	0.22	2.6	0.103333	1.16	0.316667
	i4_HQ_mixture_c10097/f4p0/4381	helicase-like transcription factor CHR28 isoform X2	9.87333	22.9733	21.24	8.80667	19.1567	6.07
	i3_LQ_mixture_c3354/f1p14/3625	DNA repair protein RAD5A isoform X1	1.88667	2.91	1.91333	1.18333	1.73667	1.21333
	i3_LQ_mixture_c19318/f1p0/3735	protein CHROMATIN REMODELING 24-like isoform X1	1.95333	0.816667	3.28333	0.37	1.95667	1.08333
	i5_HQ_mixture_c142/f2p0/5603	E3 ubiquitin-protein ligase SHPRH isoform X1	2.15667	1.55667	0.823333	0.513333	1.25333	1.13333
	i2_LQ_mixture_c52028/f1p11/2937	SWI/SNF-related matrix-associated actin-dependent regulator of chromatin subfamily A member 3-like 1	1.08	0.273333	0.683333	0.4	0.65	1.01667
	i4_LQ_mixture_c2338/f1p1/4839	Helicase-like transcription factor CHR28	0.353333	1.07667	1.33667	0.38	0.92	0.15
	i4_LQ_mixture_c6108/f1p0/4513	helicase-like transcription factor CHR28 isoform X1	2.20333	6.05667	5.87667	2.13333	5.84333	1.21
	i2_LQ_mixture_c23366/f1p4/2177	Helicase protein MOM1	2.21333	1.19333	0.746667	0.196667	1.08667	0.4
SRS	i1_LQ_mixture_c125288/f1p1/1997	protein SHI RELATED SEQUENCE 1	4.43	0.0833333	2.71	0	2.53667	5.89667
	i1_LQ_mixture_c7208/f2p1/1740	Protein SHI RELATED SEQUENCE 1	2.04333	0.283333	2.99333	0.343333	3.04667	3.86333
	i1_LQ_mixture_c50789/f1p0/1363	protein LATERAL ROOT PRIMORDIUM 1-like	2.58	0.42	1.26667	0	1.03333	4.04333
	i2_LQ_mixture_c42741/f1p0/2031	protein LATERAL ROOT PRIMORDIUM 1	2.69333	0.323333	2.07667	1.61	0.73	17.1733
	i4_LQ_mixture_c3364/f1p0/4749	protein LATERAL ROOT PRIMORDIUM 1	0.643333	0.226667	0.72	0.496667	0.546667	5.50667
	i1_LQ_mixture_c194505/f1p3/1691	protein LATERAL ROOT PRIMORDIUM 1	2.21333	0.28	2.61333	2.54	1.45	14.3633
	i2_LQ_mixture_c11454/f1p0/3013	protein LATERAL ROOT PRIMORDIUM 1	1.26333	0.253333	1.53333	1.48667	1.60667	5.07
SWI/SNF-BAF60b	i1_LQ_mixture_c21702/f1p0/1667	mediator of RNA polymerase II transcription subunit 15	5.38333	23.6367	13.1733	8.52667	8.16	2.24
	i0_HQ_mixture_c40536/f2p2/880	protein TRI1	72.4833	38.8867	90.5567	42.4033	43.2433	72.8467
	i1_LQ_mixture_c20208/f1p0/1963	SWI/SNF complex component SNF12	10.31	4.38667	12.6067	5.97	7.23	13.6733
	i1_LQ_mixture_c24555/f1p0/1838	SWI/SNF complex component SNF12	8.65	3.83	9.35	6.03333	4.86667	9.31667
	i1_HQ_mixture_c67856/f2p0/1917	SWIB complex BAF60b domain-containing protein	8.91	35.0033	21.98	17.71	15.8	8.97
	i2_LQ_mixture_c84968/f1p0/2887	zinc finger CCCH domain-containing protein 44 isoform X2	1.05667	3.79667	4.04	2.57667	2.97333	3.14333
	i3_LQ_mixture_c23882/f1p0/3261	zinc finger CCCH domain-containing protein 19-like isoform X1	0.28	1.31333	0.95	0.773333	1.12333	0.156667
	i3_LQ_mixture_c26188/f1p0/3393	zinc finger CCCH domain-containing protein 44 isoform X1	2.48	5.61333	5.94667	3.04667	3.31	2.76667
	i3_LQ_mixture_c42804/f1p3/3557	zinc finger CCCH domain-containing protein 44 isoform X2	0.66	1.21333	1.10667	0.86	1.19	1.67
	i6_LQ_mixture_c190/f1p0/6129	Zinc finger CCCH domain-containing protein 44	6.85667	9.58667	7.69333	5.10667	9.03	4.20333
	i1_HQ_mixture_c80673/f2p1/1688	SWIB/MDM2 domain containing protein	17.2667	27.7667	29.2833	24.34	28.79	13.19
	i3_LQ_mixture_c26391/f1p1/3611	SWIB complex BAF60b domain-containing protein	2.47	4.14333	3.65667	3.22	3.87333	1.91667
SWI/SNF-SWI3	i2_HQ_mixture_c22595/f3p0/2815	Lysine-specific histone demethylase 1 homolog 3	3.69333	1.81	1.58667	0.92	1.55667	3.79
TAZ	i1_HQ_mixture_c4166/f2p0/1295	BTB/POZ and TAZ domain-containing protein 1-like	28.5167	62.7467	21.5433	37.4067	44.7133	12.7033
	i1_LQ_mixture_c144813/f1p4/1125	BTB/POZ and TAZ domain-containing protein 1	55.4767	27.39	26.5133	34.2867	66.8933	16.67
	i1_LQ_mixture_c171109/f1p3/1710	BTB/POZ and TAZ domain-containing protein 3	0.496667	1.56667	1.25	1.16667	2.67667	2.98667
TCP	i1_LQ_mixture_c89054/f1p4/1591	transcription factor TCP7-like	2.36333	0.183333	0.376667	0.89	0.57	1.02667
	i1_HQ_mixture_c5163/f2p0/1385	Transcription factor TCP5	0.266667	0.0433333	1.22667	9.93667	0.626667	10.47
	i1_LQ_mixture_c25612/f1p0/1468	transcription factor PCF8	2.01	0.243333	1.67667	9.40667	2.94667	6.39333
	i2_LQ_mixture_c108294/f1p0/2263	transcription factor PCF6-like	1.59667	0	4.85	5.31333	0.596667	1.44333
	i2_LQ_mixture_c71095/f1p0/2235	transcription factor PCF6-like	1.20333	0.483333	2.75	0.403333	1.40333	1.06667
	i2_LQ_mixture_c88304/f1p0/2237	transcription factor PCF6	2.42	2.96667	9.79667	13.1767	4.48333	4.53
	i2_LQ_mixture_c69213/f1p14/2573	TCP family transcription factor containing protein	0.0866667	0	0.356667	3.60333	0.0966667	0.896667
	i2_LQ_mixture_c76430/f1p0/2013	TCP family transcription factor	1.52333	0.256667	0.506667	0.323333	0.376667	0.376667
	i2_LQ_mixture_c29523/f1p0/2074	Transcription factor PCF3	19.9533	3.94	6.16	5.87667	4.45667	6.63
	i2_LQ_mixture_c109724/f1p0/2275	Transcription factor TCP4	0.496667	0	1.13	0.266667	0.28	0.44
	i2_HQ_mixture_c73433/f5p0/2183	transcription factor TCP14	11.5067	3.39333	7.44333	0.526667	4.63	3.75667
	i1_LQ_mixture_c36407/f1p3/1780	transcription factor TCP20	1.37333	0.25	0.356667	0.55	0.56	0.22
	i3_LQ_mixture_c20538/f1p0/3498	transcription factor TCP20	5.62667	1.15	1.45	3.75333	1.94667	1.83667
	i1_LQ_mixture_c171279/f1p3/1736	transcription factor TCP20	22.8633	4.53	5.77333	12.4233	7.82333	6.42
	i1_HQ_mixture_c80460/f3p3/1591	transcription factor TCP20	26.4033	6.01	5.96	20.4467	8.07667	8.24
Tify	i2_LQ_mixture_c41120/f1p2/2353	Protein TIFY 6b	0.573333	2.46667	1.52333	1.58	0.643333	0.603333
	i1_LQ_mixture_c126843/f1p0/1597	Protein TIFY 6b	0.386667	2.04667	1.38333	1.27667	0.943333	0.123333
	i2_LQ_mixture_c96942/f1p0/2033	protein TIFY 6A-like	0.726667	5.33333	4.81333	6.52667	2.00333	2.96667
	i1_LQ_mixture_c195829/f1p14/1903	protein TIFY 6A-like	0.476667	1.51	1.81333	0.903333	1.58	0.14
	i1_HQ_mixture_c19244/f9p15/1770	protein TIFY 6A-like	30.66	72.9233	86.0833	59.8533	47.24	17.1067
	i2_LQ_mixture_c10694/f1p0/2276	protein TIFY 6A-like	15.7467	43.05	41.74	26.27	27.02	6.61333
	i1_LQ_mixture_c16929/f14p14/1885	protein TIFY 6A-like	13.6333	32.02	27.35	23.03	16.39	9.81333
	i1_LQ_mixture_c171937/f1p13/1689	protein TIFY 6A-like	3.03333	5.18667	6.04667	2.77667	3.83333	0.376667
	i1_LQ_mixture_c10361/f9p14/1916	protein TIFY 6A-like	12.06	27.7033	23.5867	16.27	12.1433	6.88667
	i1_LQ_mixture_c65257/f1p2/1799	protein TIFY 6A-like	17.14	33.5733	32.93	14.82	22.5133	13.1333
	i1_HQ_mixture_c3514/f5p2/1840	protein TIFY 6A-like	9.76667	19.69	15.5933	10.8	14.5467	5.67333
	i2_HQ_mixture_c106242/f2p25/2865	protein TIFY 3B-like	0.553333	0.906667	2.06	1.12	0.923333	0.176667
	i1_LQ_mixture_c221592/f1p14/1008	protein TIFY 3B-like	24.6567	34.08	55.3833	119.92	47.56	32
	i1_LQ_mixture_c180860/f1p14/1028	protein TIFY 3B-like	53.7833	56.51	98.2167	80.91	73.5933	43.8967
	i0_LQ_mixture_c56471/f1p0/912	protein TIFY 3B-like	138.917	143.747	201.703	276.317	157.63	153.773
	i0_LQ_mixture_c8219/f1p0/907	protein TIFY 3A-like	47.12	288.933	234.357	155.047	138.287	1.5
	i0_LQ_mixture_c57759/f1p0/730	protein TIFY 3A-like	69.9033	414.44	332.597	257.773	244.65	1.21
	i0_LQ_mixture_c7794/f1p0/934	Protein TIFY 11b	57.01	317.713	253.17	255.493	271.727	11.5067
	i1_LQ_mixture_c74434/f1p3/1092	Protein TIFY 10c	0.543333	3.53667	3.45	3.36667	0.273333	0.12
	i1_LQ_mixture_c111620/f1p3/1053	Protein TIFY 10c	38.76	166.56	190.51	265.107	52.2	14.1767
	i1_LQ_mixture_c145643/f1p3/1296	Protein TIFY 10c	0.696667	2.55667	2.01667	2.97333	0.68	0.193333
	i1_LQ_mixture_c25542/f1p11/1441	protein TIFY 10B-like	34.2633	100.267	103.827	51.49	55.82	7.92667
	i1_LQ_mixture_c101569/f1p11/1358	protein TIFY 10B-like	183.35	438.13	397.327	332.937	214.363	79.4567
	i2_LQ_mixture_c96940/f1p0/2106	Protein TIFY 10b	1.07333	2.59667	1.68333	2.39667	0.713333	0.566667
	i0_LQ_mixture_c20264/f1p4/638	protein TIFY 10A-like	7.24667	41.9767	61.6767	30.8867	65.6733	2.04667
	i1_HQ_mixture_c206809/f10p3/1229	protein TIFY 10A	92.1167	282.333	358.777	305.763	129.65	25.74
	i1_HQ_mixture_c113497/f2p24/1304	Protein TIFY 10a	16	47.5233	53.7467	24.69	53.7933	8.19
	i1_HQ_mixture_c159017/f3p23/1178	Protein TIFY 10a	41.97	85.52	133.74	45.41	200.747	19.73
	i1_HQ_mixture_c190473/f2p22/1253	Protein TIFY 10a	19.1333	56.0633	57.78	55.2333	51.8133	14.1767
	i1_HQ_mixture_c1476/f46p23/1193	Protein TIFY 10a	62.62	151.91	185.92	119.507	237.45	31.0533
	i1_HQ_mixture_c208078/f3p22/1223	Protein TIFY 10a	53.53	123.407	138.853	55.27	157.823	17.7633
	i0_LQ_mixture_c4702/f1p207/898	protein TIFY 5-like	4.33333	50.9067	25.7767	16.49	65.8533	3.73333
	i0_LQ_mixture_c141505/f1p2/753	protein TIFY 11e-like	20.81	212.357	202.267	156.447	242.907	1.92
	i0_LQ_mixture_c133294/f1p0/664	protein TIFY 11e-like	218.717	1249.66	840.133	539.327	514.35	14.0267
	i1_HQ_mixture_c198620/f3p0/1045	protein TIFY 11c	64.9667	439.69	463.613	251.213	355.887	21.3367
TRAF	i2_LQ_mixture_c91329/f1p0/2268	regulatory protein NPR5-like	3.15667	0.0566667	2.96	0.446667	0.01	4.34333
	i2_LQ_mixture_c129199/f1p0/2880	regulatory protein NPR3-like	0.643333	1.66	2.07	2.08333	3.33333	0.703333
	i2_LQ_mixture_c71847/f1p22/2609	probable zinc metalloprotease EGY1, chloroplastic	5.59	8.28667	7.94667	6.76667	6.15	7.73
	i1_HQ_mixture_c152468/f2p0/1031	BTB/POZ domain-containing protein At3g56230-like	28.5733	8.23	4.15667	1.35333	6.03333	0.153333
	i1_LQ_mixture_c38679/f1p10/1830	BTB/POZ domain-containing protein At1g55760	17.9867	10.9767	6.44	3.33333	9.46	10.01
	i1_HQ_mixture_c182802/f23p10/1659	BTB/POZ domain-containing protein At1g55760	18.86	9.67	5.51333	2.67667	9.45333	11.7
	i3_HQ_mixture_c11841/f4p0/3323	BTB/POZ domain-containing protein At1g04390	1.56667	1.33333	0.596667	1.56667	1.61	1.85667
	i3_HQ_mixture_c11557/f2p0/3483	BTB/POZ domain-containing protein	2.2	1.17667	0.573333	0.716667	0.913333	2.60667
	i1_LQ_mixture_c67111/f1p0/1652	BTB/POZ domain-containing protein	1.78	0.533333	0.376667	0.563333	2.52333	0.0166667
	i1_LQ_mixture_c51103/f1p0/1261	BTB/POZ and TAZ domain-containing protein 2-like	4.95	13.8	22.1133	22.86	32.8433	1.42333
	i2_LQ_mixture_c109784/f1p0/2124	BTB/POZ and MATH domain-containing protein 3-like	5.36	1.17667	2.02	0.69	1.01667	0.72
	i2_LQ_mixture_c125496/f1p6/2270	BTB/POZ and MATH domain-containing protein 2	9.69	13.38	12.8767	11.8667	18.1933	10.2333
	i1_LQ_mixture_c145799/f1p0/1514	BTB/POZ and MATH domain-containing protein 2	4.20333	1.50333	4.71667	0.223333	1.53333	0.81
	i2_LQ_mixture_c55709/f2p0/2755	BTB/POZ and MATH domain-containing protein 1-like	4.09667	7.39333	7.12667	8.24667	9.84667	5.16333
	i2_HQ_mixture_c11309/f3p0/2856	BTB/POZ and MATH domain-containing protein 1-like	7.99667	14.53	12.8433	12.09	21.6633	9.28
	i1_LQ_mixture_c82613/f1p3/1267	BTB/POZ domain-containing protein	8.27667	3.37333	4.22	1.61333	2.32333	2.91
	i3_HQ_mixture_c2578/f2p4/3344	BTB/POZ domain and ankyrin repeat-containing protein NPR2	0.24	0.826667	0.896667	1.01667	1.24	0.383333
	i3_HQ_mixture_c24187/f2p5/3145	BTB/POZ domain and ankyrin repeat-containing protein NPR2	3.74333	20.8567	13.46	13.9433	17.5833	3.72667
	i3_LQ_mixture_c6596/f1p74/3338	BTB/POZ domain and ankyrin repeat-containing protein NPR2	2.07667	9.76333	6.74333	4.06333	10.2267	1.42333
	i3_LQ_mixture_c54548/f1p6/3196	BTB/POZ domain and ankyrin repeat-containing protein NPR2	2.41333	5.22333	4.88333	3.62333	6.56667	1.18
	i1_LQ_mixture_c164024/f1p0/1115	BTB/POZ and MATH domain-containing protein 1	7.31333	1.79333	1.14	0.88	0.29	1.62
	i3_LQ_mixture_c10109/f1p3/3657	ethylene-overproduction protein 1-like	0.436667	0.606667	1.78	0.246667	5.23	12.82
	i2_LQ_mixture_c61526/f3p0/2336	BTB/POZ domain-containing protein	3.53	6.27333	6.44667	1.55667	2.71667	1.80333
	i1_LQ_mixture_c47507/f1p0/1684	BTB/POZ domain-containing protein	7.78667	3.11667	2.81667	1.3	4.97667	0.25
	i1_LQ_mixture_c196177/f1p0/1409	BTB/POZ and MATH domain-containing protein 1	2.26333	0.636667	2.45667	0.51	0.296667	1.27
	i2_LQ_mixture_c149687/f1p0/2338	BTB/POZ domain and ankyrin repeat-containing protein NPR3	1.99333	1.07333	0.613333	0.523333	0.3	0.48
	i1_LQ_mixture_c141446/f1p3/1334	BTB/POZ and MATH domain-containing protein 1	2.1	8.11333	17.42	0	0.423333	0.0633333
	i2_HQ_mixture_c83370/f2p0/2088	BTB/POZ domain and ankyrin repeat-containing protein NPR1	2.06	0.326667	1.16667	1.55667	2.97333	7.20333
	i2_LQ_mixture_c34469/f1p0/2151	BTB/POZ domain and ankyrin repeat-containing protein NPR1	2.15	0.69	1.34	1.58667	3.67667	7.7
	i2_HQ_mixture_c137928/f8p0/2531	BTB/POZ domain and ankyrin repeat-containing protein NPR2	13.9233	53.3033	36.8433	16.5667	46.2533	8.54333
	i1_LQ_mixture_c38025/f1p0/1332	BTB/POZ and MATH domain-containing protein 2	2.34667	0.443333	0.46	0.77	0.446667	0.37
	i1_HQ_mixture_c12426/f2p0/1280	BTB/POZ and MATH domain-containing protein 1	2.92333	0.14	0.56	0.953333	1.22333	0.48
Trihelix	i2_LQ_mixture_c162482/f1p0/2666	Trihelix transcription factor GTL2	2.1	0.0266667	3.10333	1.47333	0.636667	2.92333
	i2_HQ_mixture_c171603/f2p0/2341	trihelix transcription factor GTL1-like isoform X2	9.86667	14.58	25.54	19.56	12.1933	13.5733
	i2_LQ_mixture_c68698/f1p0/2148	trihelix transcription factor GTL1-like isoform X2	0.55	0.79	1.36667	1.40333	0.61	0.783333
	i3_LQ_mixture_c25073/f1p1/3329	trihelix transcription factor GTL1-like isoform X2	0.543333	0.506667	1.00667	0.616667	0.46	0.57
	i2_LQ_mixture_c89208/f1p0/2974	trihelix transcription factor GTL1-like isoform X2	3.01	0.366667	5.55667	3.96667	2.10667	2.46
	i3_LQ_mixture_c39159/f1p0/3413	trihelix transcription factor GTL1-like isoform X2	7.92667	4.06667	10.12	6.02333	4.48	6.00333
	i2_LQ_mixture_c41163/f1p3/2585	trihelix transcription factor GTL1-like isoform X1	7.78	4.70333	10.1667	8.24	4.21667	6.82333
	i2_LQ_mixture_c3759/f1p0/2538	trihelix transcription factor GTL1-like	2.99	0.293333	3.61	2.23667	0.68	2.94333
	i2_LQ_mixture_c90425/f1p1/2809	trihelix transcription factor GTL1	3.77333	0.603333	5.63	9.49667	2.07	4.22
	i1_HQ_mixture_c9920/f2p2/1241	trihelix transcription factor GT-3b-like	2.14	4.23667	3.32333	4.40667	4.76333	4.53333
	i2_LQ_mixture_c70256/f1p0/2265	trihelix transcription factor GT-3b-like	0.726667	1.87333	2.06333	2.92	2.25667	1.72
	i1_LQ_mixture_c205376/f1p2/1198	trihelix transcription factor GT-3b-like	2.1	4.92333	4.75	7.24667	6.74333	4
	i1_LQ_mixture_c27053/f1p0/1432	Trihelix transcription factor GT-3a, partial	5.17667	10.12	6.25667	5.09667	30.8667	4.08333
	i3_LQ_mixture_c4875/f1p1/3381	Trihelix transcription factor GT-2	9.74	13.1	24.9667	18.53	11.68	3.56333
	i3_LQ_mixture_c42935/f1p0/3097	Trihelix transcription factor GT-2	6.31	7.63333	10.6333	14.3033	5.98667	2.79333
	i2_HQ_mixture_c36861/f3p6/2989	Trihelix transcription factor GT-2	10.5067	9.57	15.28	13.4433	8.98667	4.18667
	i2_LQ_mixture_c72140/f1p0/2359	Trihelix transcription factor GT-2	2.47333	0.95	4.78	2.06667	0.63	1.08
	i2_HQ_mixture_c10601/f2p0/2338	Trihelix transcription factor GT-2	2.01333	1.67	6.24667	4.05	0.726667	2.34333
	i2_LQ_mixture_c73035/f1p0/2490	Trihelix transcription factor GT-2	3.5	3.55	7.44667	6.22667	2.69667	2.51333
	i2_LQ_mixture_c28276/f1p17/2032	trihelix transcription factor ASIL2	4.08333	23.7967	20.2767	11.59	8.74667	0.746667
	i1_LQ_mixture_c82468/f1p1/1952	trihelix transcription factor ASIL2	7.55	42.86	33.7967	11.21	18.0033	0.853333
	i2_LQ_mixture_c147974/f1p1/2327	trihelix transcription factor ASIL2	5.47667	27.3133	23.4333	9.33333	17.8633	1.38333
	i1_HQ_mixture_c67576/f6p1/1620	Trihelix transcription factor ASIL2	30.0967	10.2633	17.1267	27.04	9.02667	19.3367
	i1_LQ_mixture_c25504/f1p0/1487	Trihelix transcription factor ASIL2	5.26333	18.4467	18.2567	7.18333	21.67	3.09333
	i1_HQ_mixture_c11609/f2p0/1351	Trihelix transcription factor ASIL2	26.63	83.43	80.8667	24.3967	92.6067	10.7633
	i1_LQ_mixture_c222164/f1p3/1003	trihelix transcription factor ASIL2	18.4933	68.36	49.7767	16.09	43.0767	8.66333
	i1_LQ_mixture_c67252/f1p3/1829	trihelix transcription factor ASIL2	9.90667	32.84	24.3667	9.25333	21.9467	5.76667
	i1_LQ_mixture_c88572/f1p2/1966	trihelix transcription factor ASIL2	12.91	28.9467	24.0733	11.6867	21.7367	10.48
	i1_LQ_mixture_c125585/f1p2/1715	trihelix transcription factor ASIL1	30.6133	113.267	41.0033	19.9733	58.5667	14.9367
	i1_LQ_mixture_c64181/f1p0/1230	trihelix transcription factor ASIL1	2.79667	5.1	4.58333	4.14333	3.24	4.03
	i2_LQ_mixture_c141917/f1p0/2276	trihelix transcription factor	1.16333	0.22	0.31	1.71333	0.603333	1.85333
	i1_LQ_mixture_c37394/f1p0/1880	sequence-specific DNA binding transcription factor	28.53	141.03	82.7167	45.14	57.9933	0.8
	i1_LQ_mixture_c84216/f1p0/1815	sequence-specific DNA binding transcription factor	1.66667	6.31333	3.44	2.61667	2.28	0.103333
	i1_HQ_mixture_c13634/f2p0/1734	sequence-specific DNA binding transcription factor	47	197.67	109.737	75.3767	76.7567	1.67
	i2_LQ_mixture_c65159/f1p0/2891	ribonuclease J isoform X2	2.48333	3.84333	1.43	6.28	0.343333	3.33
	i3_HQ_mixture_c20174/f2p1/3122	ribonuclease J isoform X1	12.0933	13.7867	6.19333	30.27	2.03333	22.3133
	i2_HQ_mixture_c70257/f2p2/2881	ribonuclease J isoform X1	7.1	9.16	3.86333	20.8967	1.53	14.9533
TUB	i2_LQ_mixture_c113930/f1p0/2034	tubby-like protein 4	0.686667	0.0966667	2.51333	0.156667	0.566667	0.22
	i2_LQ_mixture_c85869/f1p23/2386	tubby-like F-box protein 9	0.883333	2.25333	1.43333	1.49667	2.59667	1.13
	i2_LQ_mixture_c86205/f1p0/2615	tubby-like F-box protein 9	5.26667	9.99	7.3	6.05	10.95	7.26333
	i2_HQ_mixture_c151895/f4p1/2049	tubby-like F-box protein 8	36.0967	133.307	103.203	71.6333	96.6133	13.07
	i2_LQ_mixture_c91400/f1p0/2123	tubby-like F-box protein 8	0.72	3.45	2.02	2.30667	1.56333	0.393333
	i2_LQ_mixture_c48740/f1p2/2367	tubby-like F-box protein 8	15.9467	46.2233	38.83	20.8367	36.9867	5.22
	i2_LQ_mixture_c36984/f1p4/2922	tubby-like F-box protein 8	1.92333	6.8	5.46667	2.27667	5.47667	0.893333
	i2_LQ_mixture_c144478/f1p0/3034	tubby-like F-box protein 8	10.11	33.8767	27.3133	17.9	26.23	3.2
	i2_LQ_mixture_c68609/f1p17/2198	tubby-like F-box protein 8	0.646667	2.18667	1.6	0.533333	2.17333	0.196667
	i1_LQ_mixture_c141551/f1p2/1772	tubby-like F-box protein 7	11.18	2.48333	2.67333	8.04333	1.30333	8.44333
	i1_HQ_mixture_c21096/f2p2/1867	tubby-like F-box protein 7	17.9833	3.93	2.91	13.1267	2.26667	16.4333
	i1_LQ_mixture_c125979/f1p2/1877	tubby-like F-box protein 7	12.7433	10.99	2.63667	3.64667	6.86667	3.58667
	i1_LQ_mixture_c27234/f1p2/1804	tubby-like F-box protein 7	2.09333	2.99333	0.436667	3.07	0.05	3.35
	i1_LQ_mixture_c88017/f1p2/1698	tubby-like F-box protein 7	8.65	4.09667	0.2	5.36333	1.33333	5.72
	i3_LQ_mixture_c43966/f1p0/3354	Tubby-like F-box protein 7	2.55	1.97667	0.493333	1.65333	0.786667	1.70667
	i3_LQ_mixture_c5730/f1p1/3333	Tubby-like F-box protein 7	1.11667	0.8	0.136667	0.9	0.356667	1.42333
	i2_LQ_mixture_c127263/f1p10/2127	tubby-like F-box protein 5	4.39333	1.76	3.58	0.756667	2.62	2.73333
	i2_LQ_mixture_c142179/f1p0/2360	Tubby-like F-box protein 5	13.0967	4.32	11.4833	4.07	5.26667	10.92
	i1_HQ_mixture_c207812/f4p5/1900	tubby-like F-box protein 3	7.94667	12.1667	8.16	4.70667	20.12	3.54
	i1_LQ_mixture_c126871/f1p4/1588	tubby-like F-box protein 11	0.183333	1.3	1.06667	2.33333	0.476667	1.74
	i2_HQ_mixture_c98860/f2p0/2104	tubby-like F-box protein 10	2.36667	3.95667	2.79	3.50667	1.80333	1.58667
	i1_LQ_mixture_c172929/f1p0/1980	tubby-like F-box protein 10	2.47667	4.18667	2.48667	2.82	1.83333	1.91333
	i2_HQ_mixture_c1950/f4p0/2366	Tubby-like F-box protein 1	7.39333	12.78	7.59667	10.8	7.75	7.14333
	i3_HQ_mixture_c17781/f2p51/3713	Tubby-like F-box protein 1	8.27667	14.6733	10.1033	10.7533	9.09	4.14333
Whirly	i1_HQ_mixture_c46946/f3p2/1160	single-stranded DNA-binding protein WHY1, chloroplastic	28.51	16.9833	10.47	82.87	4.38667	64.79
WRKY	i0_LQ_mixture_c136313/f1p0/991	WRKY51 - superfamily of TFs having WRKY and zinc finger domains	19.68	27.8167	23.04	52.1733	31.9267	48.4733
	i1_LQ_mixture_c15140/f1p1/1121	WRKY25 - superfamily of TFs having WRKY and zinc finger domains	1.78667	4.06333	4.47	6.04667	19.18	3.77667
	i1_HQ_mixture_c46726/f2p0/1181	WRKY transcription factor WRKY76	24.2633	38.18	9.26667	17.0967	7.77667	5.84
	i1_HQ_mixture_c77223/f8p3/1177	WRKY transcription factor WRKY51	33.2933	41.22	51.7067	52.9067	139.51	30.4633
	i1_LQ_mixture_c145675/f1p1/1256	WRKY transcription factor 55-like	2.23333	2.69	0.473333	2.05	1.07667	1.67667
	i1_LQ_mixture_c64844/f1p0/1210	WRKY transcription factor 22-like	1.54333	3.8	5.72	8.06	3.6	1.90667
	i1_LQ_mixture_c120959/f1p1/1493	WRKY transcription factor 22	0.336667	1.17	0.703333	1.86333	5.49667	0.686667
	i1_HQ_mixture_c68691/f3p0/1541	WRKY transcription factor 22	3.69333	6.12667	9.08	17.6433	42.02	2.96667
	i2_LQ_mixture_c123127/f1p0/2574	WRKY transcription factor 2	2.5	1.19	0.473333	1.04667	0.0966667	1.70667
	i1_HQ_mixture_c11463/f2p0/1233	WRKY transcription factor 18	15.02	79.2167	112.857	41.24	59.3233	2.12
	i1_LQ_mixture_c111200/f1p0/1045	WRKY transcription factor 13, partial	1.13333	0.163333	0.126667	0	0.203333	0.296667
	i1_LQ_mixture_c156923/f1p0/1025	WRKY transcription factor 13, partial	3.93333	0.42	0.306667	0.146667	0.833333	0.783333
	i0_HQ_mixture_c45500/f2p0/782	WRKY transcription factor	9.90333	26.9533	19.66	15.7433	47.54	26.8333
	i1_LQ_mixture_c191722/f1p5/1987	WRKY 1 protein	1.07667	3.45333	2.93	8.81333	6.94667	3.09
	i1_LQ_mixture_c100000/f1p4/1615	WRKY 1 protein	1.68333	5.10333	4.17667	9.35	6.98667	5.02
	i1_HQ_mixture_c136975/f13p0/1929	putative WRKY transcription factor 72	0.193333	0.443333	1.62333	3.85	51.36	1.11
	i0_LQ_mixture_c19291/f1p2/921	putative WRKY transcription factor 71	0.313333	1.56667	0.806667	3.13333	6.87	2.50667
	i1_HQ_mixture_c20296/f3p5/1523	putative WRKY transcription factor 57	1.69667	9.19333	4.57	6.10333	7.91	2.63667
	i1_LQ_mixture_c63738/f1p5/1509	putative WRKY transcription factor 57	2.30333	9.41	5.62667	9.19667	8.35	4.18667
	i1_HQ_mixture_c54805/f2p1/1392	putative WRKY transcription factor 53	9.35333	48.5067	75.9133	6.75	4.65	0.8
	i1_LQ_mixture_c147192/f1p1/1574	putative WRKY transcription factor 53	0.81	6.08	5.31333	3.51333	6.66	0.136667
	i1_LQ_mixture_c195634/f1p1/1796	putative WRKY transcription factor 53	0.833333	2.96333	3.64	2.47667	4.42667	0.423333
	i1_HQ_mixture_c10609/f6p1/1364	putative WRKY transcription factor 53	41.2767	125.137	170.17	46.8933	34.1567	9.37333
	i1_HQ_mixture_c127454/f2p1/1774	putative WRKY transcription factor 53	29.7433	84.3933	109.537	41.5167	13.9533	4.06333
	i1_LQ_mixture_c40541/f3p1/1285	putative WRKY transcription factor 53	42.1633	107.827	130.36	63.9133	8.29	1.91667
	i1_LQ_mixture_c120541/f1p0/1622	putative WRKY transcription factor 53	1.98667	3.58	8.03333	4.46	0.893333	0.26
	i1_HQ_mixture_c207944/f11p7/1484	putative WRKY transcription factor 50	11.1833	44.83	20.8633	18.79	9.16	13.6067
	i1_LQ_mixture_c83178/f1p7/1265	putative WRKY transcription factor 50	17.06	67.9733	26.4	45.2167	9.98	15.8967
	i1_LQ_mixture_c182045/f1p3/1117	putative WRKY transcription factor 48	2.11	3.86667	4.01667	0.02	11.13	0.78
	i1_LQ_mixture_c47955/f1p0/1417	putative WRKY transcription factor 41	3.31333	13.76	12.0767	8.24667	9.55	1.55667
	i1_HQ_mixture_c16747/f48p20/1630	putative WRKY transcription factor 40	65.8867	392.353	283.287	320.327	236.1	13.1533
	i1_LQ_mixture_c88329/f1p20/1658	putative WRKY transcription factor 40	62.7167	341.503	227.373	251.283	156.997	14.44
	i1_LQ_mixture_c81890/f1p21/1589	putative WRKY transcription factor 40	52.0733	278.91	179.483	222.31	138.487	10.2733
	i1_LQ_mixture_c76609/f1p0/1051	putative WRKY transcription factor 38	4.16333	8.7	8.41333	3.76	1.21	3.00333
	i1_LQ_mixture_c124270/f1p0/1690	putative WRKY transcription factor 35	0.17	0	0.366667	0	5.11333	0.133333
	i1_LQ_mixture_c33912/f1p2/1170	putative WRKY transcription factor 35	14.0233	40.9267	32.3167	23.65	97.9	58.89
	i2_LQ_mixture_c127796/f1p0/2602	putative WRKY transcription factor 34	6.90333	3.87667	2.94667	9.21667	1.46	8.92
	i2_LQ_mixture_c89658/f1p0/2151	putative WRKY transcription factor 33	0	0.45	0.826667	1.41	4.40667	0.08
	i1_LQ_mixture_c7194/f1p1/2015	putative WRKY transcription factor 33	0.196667	0.683333	1.97667	3.73667	10.3333	0.23
	i1_LQ_mixture_c66205/f1p0/1152	putative WRKY transcription factor 30	3.72667	3.37667	0.416667	0.536667	0.386667	0.926667
	i1_LQ_mixture_c65574/f1p8/1963	putative WRKY transcription factor 26	42.59	202.29	163.987	288.667	147.847	27.1367
	i2_LQ_mixture_c107404/f1p0/2258	putative WRKY transcription factor 26	26.0167	126.743	98.0967	237.653	130.187	33.8767
	i1_HQ_mixture_c46812/f2p8/1957	putative WRKY transcription factor 26	14.5433	54.01	43.33	69.43	54.28	7.99
	i1_LQ_mixture_c88733/f1p8/2001	putative WRKY transcription factor 26	0.95	4.07333	2.73333	6.22333	4.85667	0.846667
	i0_LQ_mixture_c35371/f6p0/995	putative WRKY transcription factor 24	25.3067	9.55	5.08667	2.81	14.4767	5.94
	i0_LQ_mixture_c12374/f1p0/917	Putative WRKY transcription factor 24	12.1567	3.84333	1.86667	0.433333	4.54333	1.86
	i2_LQ_mixture_c38255/f1p3/2309	putative WRKY transcription factor 2	2.09667	3.30333	2.18667	1.30333	3.92	1.57
	i2_HQ_mixture_c2386/f7p0/2405	putative WRKY transcription factor 2	7.21333	3.62667	2.97333	1.70667	6.85	2.03333
	i3_LQ_mixture_c7663/f1p0/3765	putative WRKY transcription factor 2	4.69	2.95333	0.823333	3.20667	0.58	3.24667
	i1_LQ_mixture_c11072/f3p0/1158	putative WRKY transcription factor 13	59.59	29.86	13.2833	0.96	3.31333	6.92667
	i1_LQ_mixture_c14832/f1p1/1045	putative WRKY transcription factor 11	3.42667	9.89333	4.69333	15.49	11.9233	10.1567
	i1_LQ_mixture_c102815/f1p1/1201	putative WRKY transcription factor 11	16.09	41.68	36.2033	58.0633	94.81	9.35667
	i1_HQ_mixture_c156689/f2p1/1152	putative WRKY transcription factor 11	23.33	39.5633	32.6467	67.1833	43.2067	59.9367
	i4_LQ_mixture_c5232/f1p4/4289	putative late blight resistance protein-like protein R1B-17	1.78	1.05667	0.693333	1.12667	3.73667	1.80667
	i4_LQ_mixture_c4086/f1p0/4901	putative late blight resistance protein-like protein R1B-17	0.913333	0.186667	0.2	0.356667	1.20667	0.58
	i2_LQ_mixture_c77275/f1p0/2082	putative disease resistance protein RGA1 isoform X2	2.21333	0.64	2.12667	0.65	0.513333	1.15333
	i2_LQ_mixture_c92257/f1p0/2415	protein WRKY1	1.35667	0.36	0.76	0.946667	0.536667	0.926667
	i1_LQ_mixture_c82238/f1p0/1842	protein WRKY1	13.82	3.41333	4.80667	5.23	3.51333	6.29333
	i1_LQ_mixture_c8232/f1p0/1872	protein WRKY1	16.9133	3.21667	5.27333	8.34	4.29333	8.01
	i2_LQ_mixture_c51100/f1p7/2268	protein WRKY1	1.25333	0.253333	0.293333	0.516667	0.373333	0.396667
	i2_LQ_mixture_c89014/f1p0/2495	protein WRKY1	0.82	1.56333	0.54	0.613333	0.716667	0.283333
	i1_LQ_mixture_c100404/f1p0/1719	probable WRKY transcription factor 72	0.0466667	0.206667	0.583333	0.523333	17.69	0.07
	i1_LQ_mixture_c6756/f1p1/1297	probable WRKY transcription factor 71	0.496667	1.13333	2.55	2.64333	5.22	2.23333
	i1_LQ_mixture_c84420/f1p1/1657	probable WRKY transcription factor 71	1.56	4.58667	4.46667	3.31667	11.6067	3.9
	i1_LQ_mixture_c82048/f1p8/1373	probable WRKY transcription factor 70	68.3867	54.77	32.3867	47.3867	43.24	17.7733
	i1_HQ_mixture_c10956/f6p8/1232	probable WRKY transcription factor 70	96.1133	100.47	39.8067	41.92	34.37	21.43
	i2_LQ_mixture_c54356/f1p1/2742	probable WRKY transcription factor 65	0.126667	0.4	0.826667	1.95667	19.5433	1.82
	i2_LQ_mixture_c130826/f1p0/2445	probable WRKY transcription factor 58	3.05333	0.0233333	0.17	2.34667	0.0233333	0.176667
	i1_LQ_mixture_c49265/f1p0/1186	probable WRKY transcription factor 58	6.37	0.55	0.566667	0.71	0.02	0.0633333
	i1_LQ_mixture_c193619/f1p0/1413	probable WRKY transcription factor 58	5.02667	0.29	0.236667	0.913333	0.09	0.356667
	i1_LQ_mixture_c11388/f1p0/1946	probable WRKY transcription factor 58	3.98	0.0333333	0.0566667	2.26333	0.126667	0.166667
	i1_LQ_mixture_c172237/f1p5/1374	probable WRKY transcription factor 57	1.09333	4.17667	3.06667	2.08667	3.66	0.713333
	i2_LQ_mixture_c17668/f1p3/2447	probable WRKY transcription factor 57	1.29	6.98333	5.57667	3.91333	7.3	0.49
	i1_LQ_mixture_c107040/f1p5/1492	probable WRKY transcription factor 57	0.716667	3.13333	1.95	2.46	2.65333	0.536667
	i0_LQ_mixture_c13407/f1p0/725	probable WRKY transcription factor 56	22.48	9.11667	4.56333	1.81667	12.6	7.73
	i2_LQ_mixture_c33067/f1p0/2722	probable WRKY transcription factor 48	0.433333	0.546667	1.08333	0.98	2.32	0.86
	i1_LQ_mixture_c54122/f3p1/1956	probable WRKY transcription factor 48	8.49667	13.08	16.7233	17.23	28.9367	30.8867
	i1_LQ_mixture_c82379/f1p0/1512	probable WRKY transcription factor 38	1.17	0.84	0.13	0.54	9.26333	0.243333
	i1_HQ_mixture_c20689/f3p0/1398	probable WRKY transcription factor 38	1.97667	2.56	0.396667	1.55667	2.47	0.813333
	i1_LQ_mixture_c111872/f1p2/1079	probable WRKY transcription factor 35	8.71333	46.72	49.3133	11.93	97.6	21.1533
	i2_HQ_mixture_c19748/f3p0/2306	probable WRKY transcription factor 35	0.716667	6.67	1.63	1.82667	1.19667	10.1467
	i2_LQ_mixture_c146688/f1p2/2826	probable WRKY transcription factor 34	1.12	0.7	4.96	1.10333	5.89333	2.62
	i2_HQ_mixture_c6463/f5p20/2161	probable WRKY transcription factor 33	3.84667	40.4733	24.43	26.9433	30.44	1
	i2_LQ_mixture_c38900/f1p0/2130	probable WRKY transcription factor 33	1.38333	16.38	8.65667	14.2	16	0.463333
	i2_LQ_mixture_c88838/f1p21/2115	probable WRKY transcription factor 33	1.88	19.1667	9.31667	14.9067	16.1167	0.39
	i1_HQ_mixture_c40728/f3p5/2015	probable WRKY transcription factor 31 isoform X2	3.13667	9.21667	5.87	21.19	19.58	8.06667
	i2_LQ_mixture_c175850/f1p0/2011	probable WRKY transcription factor 31 isoform X2	0.276667	0.863333	2.69667	6.62	2.89667	1.36333
	i4_LQ_mixture_c8185/f1p0/4435	probable WRKY transcription factor 31 isoform X2	1.42	4.27	2.76	7.41333	6.26667	4.09333
	i3_LQ_mixture_c57863/f1p0/3019	probable WRKY transcription factor 31	2.57	3.95333	2.83	5.94667	3.95333	11.78
	i3_LQ_mixture_c52400/f1p0/3186	probable WRKY transcription factor 31	0.443333	1.05	0.89	3.42333	2.52667	1.33667
	i2_LQ_mixture_c91440/f1p0/2972	probable WRKY transcription factor 2	1.23	0.313333	0.136667	0.226667	0.0966667	0.553333
	i2_LQ_mixture_c111011/f1p0/2219	probable WRKY transcription factor 14	0.556667	0.00666667	0.816667	0.06	4.37	1.09333
	i1_LQ_mixture_c149226/f1p0/1109	probable WRKY transcription factor 14	1.63333	0.0666667	1.08	1.01	0.0166667	0.23
	i2_LQ_mixture_c4762/f1p0/2403	probable WRKY transcription factor 14	0.256667	0.0233333	0.336667	0.05	2.78	0.243333
	i4_LQ_mixture_c4689/f1p51/5016	probable WRKY transcription factor 12	2.18667	0.263333	0.18	0.00666667	0.0366667	0.04
	i1_HQ_mixture_c3284/f11p0/1275	probable WRKY transcription factor 12	51.3333	18.0167	9.17333	0.5	1.12	5.45333
	i7_LQ_mixture_c29/f1p0/7468	disease resistance protein RGA2 isoform X1	6.13	1.98667	1.91	3.74	1.11	4.04333
	i3_LQ_mixture_c24010/f1p0/3264	disease resistance protein RGA2 isoform X1	3.54	0.603333	1.26333	2.96667	0.31	2.93667
	i1_LQ_mixture_c80587/f1p13/2142	Disease resistance protein RGA2	4.08333	3.09333	1.7	2.42667	2.06667	1.7
	i2_HQ_mixture_c74296/f3p0/2961	Disease resistance protein RGA2	3.68333	1.9	1.37667	1.34	2.05333	1.71667
	i2_LQ_mixture_c3270/f1p0/2149	Disease resistance protein RGA2	1.95	1.43	0.536667	0.686667	1.12	0.7
	i3_LQ_mixture_c44273/f1p19/4036	Disease resistance protein RGA2	1.01	0.196667	0.266667	0.313333	0.636667	0.713333
	i6_LQ_mixture_c619/f1p0/6525	disease resistance protein RGA2	1.95333	0.38	1.92	0.383333	0.25	0.746667
	i5_LQ_mixture_c662/f1p0/5534	BPH14-1	17.51	8.00667	5.30667	4.93	1.28333	4.96
zf-HD	i1_LQ_mixture_c193388/f1p0/1573	zinc-finger homeodomain protein 9-like	22.4367	6.06333	5.34333	35.7633	0.263333	25.88
	i1_LQ_mixture_c148466/f1p0/1646	zinc-finger homeodomain protein 9-like	7.41333	1.09667	1.60333	8.86333	0	6.30667
	i1_HQ_mixture_c70533/f2p0/1773	Zinc-finger homeodomain protein 7	3.13	1.89333	4.26667	1.96667	1.15333	2.05667
	i1_HQ_mixture_c48225/f4p1/1247	Zinc-finger homeodomain protein 6	3.19667	0.303333	0.723333	2.19333	0.15	2.14
	i1_LQ_mixture_c165418/f1p1/1200	zinc-finger homeodomain protein 6	3.29	0.726667	0.886667	2.12667	0.663333	2.72
	i1_HQ_mixture_c46924/f3p0/1913	Zinc-finger homeodomain protein 5	2.57333	1.83667	4.18333	2.05	1.85333	2.60333
	i2_LQ_mixture_c43717/f1p0/2054	zinc-finger homeodomain protein 4-like isoform X1	0.4	0.0733333	0.84	1.38667	0	0.68
	i0_LQ_mixture_c59741/f1p0/642	Mini zinc finger protein 1	69.9467	38.0567	28.1067	12.3433	26.1667	32.6533
